# Supplementary material for: SMARCD1 is a “Goldilocks” metastasis modifier
Source: bioRxiv. 2024 Jan 29:2024.01.24.577061. Preprint. [Version 1] doi: 10.1101/2024.01.24.577061 (PMC10896335; doi:10.1101/2024.01.24.577061)
Supplement: Supplement 3 [file media-3.xlsx]

## Sheet: 1. Mono_Smarcd1-OE_splicing_IPA
Ingenuity Canonical Pathways	-log(p-value)	Ratio	z-score	Molecules
Protein Ubiquitination Pathway	40.2	0.678	#NUM!	ANAPC1,ANAPC10,ANAPC11,ANAPC2,ANAPC4,ANAPC5,BAG1,BAP1,BIRC2,BIRC6,BTRC,CBL,CDC23,CDC34,CRYAB,CUL1,CUL2,DNAJA1,DNAJB12,DNAJB2,DNAJB4,DNAJB5,DNAJB6,DNAJC1,DNAJC11,DNAJC12,DNAJC13,DNAJC14,DNAJC15,DNAJC18,DNAJC19,DNAJC2,DNAJC21,DNAJC25,DNAJC27,DNAJC5,DNAJC7,DNAJC8,DNAJC9,ELOC,FBXW7,FZR1,HLA-A,HLA-E,HSP90AA1,HSP90AB1,HSP90B1,HSPA13,HSPA14,HSPA4,HSPA4L,HSPA5,HSPA8,HSPA9,HSPB1,HSPB11,HSPB2,HSPB6,HSPD1,H…
EIF2 Signaling	32.2	0.67	0.413	ACTB,AGO1,AKT1,AKT2,AKT3,ATF4,BCL2,CCND1,CDK11A,DDIT3,EIF1AX,EIF1AY,EIF2A,EIF2AK3,EIF2AK4,EIF2B2,EIF2B3,EIF2B4,EIF2S1,EIF2S2,EIF3A,EIF3C,EIF3D,EIF3E,EIF3F,EIF3G,EIF3I,EIF3K,EIF3L,EIF3M,EIF4A1,EIF4A2,EIF4A3,EIF4E,EIF4G1,EIF4G2,EIF4G3,EIF5,EIF5B,FAU,GRB2,GSK3B,HRAS,HSPA5,IGF1R,INSR,KRAS,MAP2K1,MAP2K2,MAPK1,MAPK3,MRAS,MYC,NRAS,PABPC1,PAIP1,PDPK1,PIK3C2A,PIK3C3,PIK3CA,PIK3CB,PIK3R1,PIK3R4,PPP1CA,PPP1…
Huntington's Disease Signaling	26.8	0.597	0.868	AKT1,AKT2,AKT3,APAF1,ARFIP2,ATF2,ATF4,ATP5F1A,ATP5F1B,ATP5F1C,ATP5F1D,ATP5MC1,ATP5PB,ATP5PF,BAX,BCL2L1,BET1L,CAPN1,CAPN10,CAPN2,CAPN5,CAPN7,CAPNS1,CASP1,CASP2,CASP3,CASP8,CLTA,CLTB,CLTC,CREB1,CREB5,CREBBP,CTSD,DCTN1,DLG4,DNAJC5,DNM1,DNM1L,DNM2,EGFR,EP300,GLS,GNA11,GNB1,GNB2,GNB4,GNG10,GNG12,GNG5,GOSR2,GPAA1,GRB2,HDAC10,HDAC2,HDAC3,HDAC4,HDAC5,HDAC6,HDAC7,HIP1,HRAS,HSPA14,HSPA4,HSPA5,HSPA8,HSPA9,H…
Sirtuin Signaling Pathway	22.9	0.567	1.545	ACLY,ADAM10,AKT1,APEX1,APP,ATG12,ATG16L1,ATG16L2,ATG2A,ATG2B,ATG3,ATG4A,ATG4B,ATG4C,ATG4D,ATG7,ATG9A,ATG9B,ATP5F1A,ATP5F1B,ATP5F1C,ATP5F1D,ATP5MC1,ATP5PB,ATP5PF,BAX,BCL2L11,BECN1,BMAL1,CLOCK,CRTC2,CYC1,DOT1L,DUSP6,E2F1,GABARAP,GABARAPL2,GABPA,GABPB1,GABPB2,GLS,GLUD1,GOT2,GSK3B,GTF3C2,H3-3A/H3-3B,HIF1A,HSF1,IDH2,KAT2A,LDHA,LDHD,MAP1LC3A,MAP1LC3B,MAPK1,MAPK12,MAPK3,MAPK6,MAPK7,MYC,NAMPT,NDRG1,NDUFA…
Coronavirus Pathogenesis Pathway	20.2	0.603	0.275	ABL1,ACE,ADAM17,ADAM9,ATF4,ATP6AP1,ATP6V1A,BAX,BCL2,BCL2L11,CASP1,CASP3,CASP8,CCND1,CCNE1,CCNE2,CDK2,CDK4,CHUK,DDIT3,DPP9,E2F1,E2F3,E2F4,E2F6,E2F7,E2F8,EEF1A1,EIF2A,EIF2AK3,EIF4E,EP300,FAU,FURIN,HDAC10,HDAC2,HDAC3,HDAC4,HDAC5,HDAC6,HDAC7,HIF1A,IFNAR2,IKBKB,IL17RA,IRF3,IRF9,JAK1,KPNB1,MAPK1,MAPK11,MAPK12,MAPK14,MAPK3,MAPK8,MAPK9,MAVS,NFKB1,NFKB2,NPC1,NPM1,NUP98,PA2G4,PIK3C3,PIKFYVE,PTGES2,RAB7A,RB…
CLEAR Signaling Pathway	20	0.551	0.801	AKT1,AKT1S1,AKT2,AKT3,ASAH1,ATF2,ATF4,ATP6AP1,ATP6V0A1,ATP6V0A2,ATP6V0A4,ATP6V0B,ATP6V0C,ATP6V0E1,ATP6V1A,ATP6V1B2,ATP6V1C1,ATP6V1D,ATP6V1E1,ATP6V1H,BECN1,BLOC1S1,BMPR1A,BMT2,BNIP3,CD63,CHP1,CLCN7,CLN3,CREB1,CREB5,CREBBP,CRTC2,CTSA,CTSB,CTSD,DEPDC5,EGFR,EIF2AK3,EP300,FGFR1,FLCN,FLT1,GAA,GABARAP,GALNS,GBA1,GLA,GLMP,GNS,GSK3A,GSK3B,GUSB,HIF1A,HPS1,HPS3,HPS5,HRAS,IGF1R,IGF2R,IKBKB,INSR,ITPR1,ITPR2,K…
NER (Nucleotide Excision Repair, Enhanced Pathway)	19.3	0.756	0.788	CCNH,CDK7,CETN2,CHAF1A,Cops2,COPS3,COPS4,COPS5,COPS6,COPS7A,COPS7B,COPS8,CUL4A,DDB1,EP300,ERCC1,ERCC2,ERCC3,ERCC4,ERCC5,ERCC6,ERCC8,GPS1,GTF2H1,GTF2H2,GTF2H3,GTF2H4,GTF2H5,HMGN1,LIG1,LIG3,LIG4,MNAT1,NEDD8,PCNA,POLA2,POLD2,POLD3,POLD4,POLK,POLR2A,POLR2B,POLR2C,POLR2E,POLR2F,POLR2G,POLR2H,POLR2I,POLR2J,PRIM1,RAD23B,RFC1,RFC2,RFC3,RFC5,RNF111,RPA1,SLC19A1,TCEA1,TOP2A,TOP2B,UBE2I,UBE2N,USP7,UVSSA,XAB…
Autophagy	19	0.583	2.335	AKT1,AKT1S1,AKT2,AKT3,AMBRA1,ARNT,ATF2,ATF4,ATG12,ATG16L1,ATG2A,ATG2B,ATG3,ATG4B,ATG7,ATG9A,ATG9B,ATM,ATR,BAD,BCL2,BECN1,BIRC6,BNIP3,Calm1 (includes others),CAMKK2,CDKN1B,CHP1,CREB1,CREB5,CREBBP,DAPK1,DAPK3,DDIT3,E2F1,EIF2A,EIF2AK3,ERN1,FUNDC1,GABARAP,GABARAPL2,GORASP2,GSK3A,GSK3B,HIF1A,INSR,KAT5,LAMP2,MAP1LC3A,MAP1LC3B,MAP2K1,MAP2K2,MAP2K7,MAPK1,MAPK12,MAPK3,MAPK8,MAPK9,MLST8,MYC,MYD88,NFKB1,NFK…
MicroRNA Biogenesis Signaling Pathway	18.7	0.604	1.787	AAAS,ABL1,ADAR,AGO1,AHCTF1,AKT1,AKT2,AKT3,ATM,CSDE1,DBR1,DDX1,DDX17,DDX19B,DDX5,DGCR8,DICER1,DIS3,DIS3L,DROSHA,EGFR,EXOSC1,EXOSC10,EXOSC2,EXOSC5,EXOSC7,EXOSC8,EXOSC9,Fus,GLE1,HNRNPA2B1,HNRNPD,HRAS,HSP90AA1,HSP90AB1,HSP90B1,HSPA8,ILF2,ILF3,KHSRP,KRAS,MAPK1,MAPK11,MAPK12,MAPK14,MAPK3,MRAS,MTCL1,MYC,NDC1,NRAS,NUP107,NUP133,NUP153,NUP155,NUP160,NUP188,NUP205,NUP214,NUP35,NUP37,NUP50,NUP58,NUP62,NUP85…
Molecular Mechanisms of Cancer	18.2	0.484	#NUM!	ABL1,ACVR1,ADCY6,ADCY7,ADCY9,AKT1,AKT2,AKT3,APAF1,APC,APH1A,ARHGEF1,ARHGEF10,ARHGEF11,ARHGEF12,ARHGEF17,ARHGEF18,ARHGEF2,ARHGEF3,ARHGEF5,ARHGEF7,ATM,ATR,AXIN1,BAD,BAK1,BAX,BBC3,BCL2,BCL2L1,BCL2L11,BID,BIRC2,BMP1,BMPR1A,BRAF,CAMK2D,CAMK2G,CASP3,CASP8,CBL,CCND1,CCND3,CCNE1,CCNE2,CDC25A,CDC25B,CDC25C,Cdc42,CDK1,CDK10,CDK11A,CDK12,CDK13,CDK14,CDK16,CDK17,CDK18,CDK19,CDK2,CDK20,CDK4,CDK6,CDK7,CDK8,CDK…
mTOR Signaling	17.8	0.575	1.565	AKT1,AKT1S1,AKT2,AKT3,Cdc42,DGKZ,EIF3A,EIF3C,EIF3D,EIF3E,EIF3F,EIF3G,EIF3I,EIF3K,EIF3L,EIF3M,EIF4A1,EIF4A2,EIF4A3,EIF4B,EIF4E,EIF4EBP1,EIF4EBP2,EIF4G1,EIF4G2,EIF4G3,FAU,FKBP1A,FNBP1,HIF1A,HRAS,INSR,KRAS,MAPK1,MAPK3,MAPKAP1,MLST8,MRAS,NRAS,PDGFC,PDPK1,PIK3C2A,PIK3C3,PIK3CA,PIK3CB,PIK3R1,PIK3R4,PLD1,PLD2,PPP2CA,PPP2R1A,PPP2R1B,PPP2R2A,PPP2R2D,PPP2R3A,PPP2R5A,PPP2R5B,PPP2R5D,PPP2R5E,PRKAA1,PRKAB1,PR…
Regulation of eIF4 and p70S6K Signaling	17.4	0.597	1.441	AGO1,AKT1,AKT2,AKT3,EIF1AX,EIF1AY,EIF2A,EIF2B2,EIF2B3,EIF2B4,EIF2S1,EIF2S2,EIF3A,EIF3C,EIF3D,EIF3E,EIF3F,EIF3G,EIF3I,EIF3K,EIF3L,EIF3M,EIF4A1,EIF4A2,EIF4A3,EIF4E,EIF4EBP1,EIF4EBP2,EIF4G1,EIF4G2,EIF4G3,FAU,GRB2,HRAS,ITGA3,ITGA6,ITGAV,ITGB1,ITGB5,KRAS,MAP2K1,MAP2K2,MAPK1,MAPK11,MAPK12,MAPK14,MAPK3,MKNK1,MRAS,NRAS,PABPC1,PAIP1,PAIP2,PDPK1,PIK3C2A,PIK3C3,PIK3CA,PIK3CB,PIK3R1,PIK3R4,PPP2CA,PPP2R1A,PPP…
Ribonucleotide Reductase Signaling Pathway	17.3	0.606	1	ACTB,AKT1,AKT1S1,AKT2,AKT3,ARID1A,ARID2,ATF2,ATF4,ATM,ATR,BAD,BCL2,BIRC5,BRAF,BRD7,BTRC,CASP3,CCND1,CCNF,CDC25A,CDC34,CDK1,CDK2,CDK4,CDK6,CDKN1A,CHEK1,CREB1,CREB5,CREBBP,CTNNB1,CUL1,DPF1,E2F1,E2F3,E2F4,E2F6,E2F7,E2F8,EGFR,EIF4E,EIF4EBP1,ERBB2,FBXL5,H3-3A/H3-3B,HIF1A,HLTF,KRAS,MAPK1,MAPK11,MAPK12,MAPK14,MAPK3,MAPK8,MAPK9,MET,MLST8,MYC,NFKB1,NFKB2,NFYA,NFYB,NFYC,NRAS,PARP10,PARP16,PARP2,PARP3,PARP6…
Senescence Pathway	17.3	0.525	2.29	ACVR1,AKT1,AKT2,AKT3,ANAPC1,ANAPC10,ANAPC11,ANAPC13,ANAPC2,ANAPC4,ANAPC5,ANAPC7,ARAF,ASXL1,ASXL2,ATM,ATR,BHLHE40,BRAF,CACNB3,Calm1 (includes others),CAPN1,CAPN10,CAPN2,CAPN5,CAPN7,CAPNS1,CBX7,CCNB1,CCND1,CCND3,CCNE1,CCNE2,CDC16,CDC23,CDC25A,CDC25B,CDC25C,CDC26,CDC27,CDK1,CDK2,CDK4,CDK6,CDKN1A,CDKN1B,CGAS,CHEK1,CHP1,CHUK,CREBBP,DLAT,DMTF1,E2F1,E2F3,E2F4,E2F6,E2F7,E2F8,EED,EIF4E,EIF4EBP1,ELF1,ELF2,…
HER-2 Signaling in Breast Cancer	16.5	0.555	1.307	AAAS,AHCTF1,AKT1,AKT1S1,AKT2,AKT3,ARAF,ARF1,ARF4,BAD,BCL2L11,BIRC5,BRAF,CASP3,CCND1,CCNE1,CCNE2,CDK4,CDKN1A,CDKN1B,CHUK,COPS6,COX17,COX4I1,COX5A,COX6A1,Cox6c,COX7A2,COX7A2L,COX7B,CYB5A,DDX19B,EGFR,ELF1,ELF2,ELF4,ELK3,ERBB2,FRK,FYN,GLE1,GRB2,GSK3A,GSK3B,HBEGF,HRAS,IKBKB,IKBKE,IKBKG,ITGB1,ITGB5,KPNB1,KRAS,LYN,MAP2K1,MAP2K2,MAPK1,MAPK3,MDM2,MLST8,MRAS,MTCL1,MYC,NDC1,NFKB1,NFKB2,NRAS,NUP107,NUP133,NU…
Estrogen Receptor Signaling	16.2	0.482	1.281	ADCY6,ADCY7,ADCY9,AKT1,AKT2,AKT3,ATF2,ATF4,ATP5F1A,ATP5F1B,ATP5F1C,ATP5F1D,ATP5MC1,ATP5PB,BAD,BCL2,CACNB3,CARM1,CAV1,CCNC,CCND1,CDK8,CDKN1A,CFL1,CFL2,CREB1,CREB5,CREBBP,CTBP1,CTBP2,CYC1,DDX5,DLG4,EGFR,EIF2B2,EIF2B3,EIF2B4,EIF4E,EIF4EBP1,EP300,GNA11,GNA13,GNAI2,GNAO1,GNAS,GNB1,GNB2,GNB4,GNG10,GNG12,GNG5,GPS2,GRB2,GSK3A,GSK3B,HDAC3,HIF1A,HNRNPD,HRAS,HSP90AA1,HSP90AB1,HSP90B1,IGF1R,IGF2R,JAK1,JAK2,J…
DNA Methylation and Transcriptional Repression Signaling	16	0.694	2.94	ARID4B,CDK1,CDK10,CDK11A,CDK12,CDK13,CDK14,CDK16,CDK17,CDK18,CDK19,CDK2,CDK20,CDK4,CDK6,CDK7,CDK8,CDK9,CHD3,CHD4,CHD5,DNMT1,DNMT3A,E2F1,E2F3,E2F4,E2F6,E2F7,E2F8,ERCC5,GATAD2A,GATAD2B,HDAC2,MBD1,MBD2,MBD3,MBD4,MECP2,MTA1,MTA2,MTA3,MYC,RBBP4,RBBP7,RBL1,RBL2,RELA,SAP130,SIN3A,SMUG1,SP1,SUDS3,SUV39H1,TCF12,TCF19,TCF20,TCF25,TCF3,TCF4,TDG,TEAD1,TET2,TET3,TFAM,TFE3,TP53,UHRF1,ZEB1
Inhibition of ARE-Mediated mRNA Degradation Pathway	15.8	0.599	-0.378	AGO1,AKT1,AKT2,AKT3,CNOT1,CNOT10,CNOT11,CNOT2,CNOT3,CNOT4,CNOT6,CNOT7,CNOT8,DCP1A,DDX6,DIS3,DIS3L,EDC3,EDC4,EXOSC1,EXOSC10,EXOSC2,EXOSC5,EXOSC7,EXOSC8,EXOSC9,MAPK1,MAPK11,MAPK12,MAPK14,MAPK3,MAPK6,MAPK7,PABPN1,PAPOLA,PARN,PPP2CA,PPP2R1A,PPP2R1B,PPP2R2A,PPP2R2D,PPP2R3A,PPP2R5A,PPP2R5B,PPP2R5D,PPP2R5E,PRKACB,PRKAG1,PRKAG2,PRKAR1A,PRKAR2B,PSMA2,PSMA3,PSMA4,PSMA6,PSMA7,PSMB1,PSMB10,PSMB3,PSMB4,PSMB5,…
Mitochondrial Dysfunction	15.8	0.497	1.227	ACO2,AIFM1,APH1A,APP,ATF2,ATF4,ATP1A1,ATP1A3,Atp5e,ATP5F1A,ATP5F1B,ATP5F1C,ATP5F1D,ATP5MC1,ATP5MC3,ATP5MF,ATP5MG,ATP5PB,ATP5PD,ATP5PF,ATPAF1,ATPAF2,BACE1,BAD,BAX,BBC3,BCL2,BECN1,BID,C9orf72,CACNB3,Calm1 (includes others),CAMK2D,CAMK2G,CAPN1,CAPN10,CAPN2,CAPN5,CAPN7,CAPNS1,CASP3,CHP1,COX17,COX4I1,COX5A,COX6A1,Cox6c,COX7A2,COX7A2L,COX7B,CREB1,CREB5,CREBBP,CYB5A,CYC1,DHODH,DLAT,DMAC2L,DNM1L,FBXW7,FI…
Hereditary Breast Cancer Signaling	15.7	0.62	#NUM!	ACTB,AKT1,AKT2,AKT3,ARID1A,ARID2,ATM,ATR,BLM,BRCA2,BRD7,CCNB1,CCND1,CCND3,CDC25C,CDK1,CDK4,CDK6,CDKN1A,CHEK1,CREBBP,DPF1,E2F1,EP300,FAAP100,FAAP24,FANCC,FANCE,FANCL,FANCM,HDAC10,HDAC2,HDAC3,HDAC4,HDAC5,HDAC6,HDAC7,HLTF,HRAS,KRAS,MLH1,MRAS,MRE11,NPM1,NRAS,PALB2,PBRM1,PHF10,PIK3C2A,PIK3C3,PIK3CA,PIK3CB,PIK3R1,PIK3R4,PMS2,POLR2A,POLR2B,POLR2C,POLR2E,POLR2F,POLR2G,POLR2H,POLR2I,POLR2J,PTEN,RAD51,RALA…
Pancreatic Adenocarcinoma Signaling	15.2	0.635	1.82	ABL1,AKT1,AKT2,AKT3,BAD,BCL2,BCL2L1,BIRC5,BRCA2,CCND1,CCNE1,CCNE2,CDK2,CDK4,CDKN1A,CDKN1B,E2F1,E2F3,E2F4,E2F6,E2F7,E2F8,EGFR,ERBB2,GRB2,HBEGF,HDAC10,HDAC2,HDAC3,HDAC4,HDAC5,HDAC6,HDAC7,JAK1,JAK2,JAK3,KRAS,MAP2K1,MAP2K2,MAPK1,MAPK12,MAPK3,MAPK8,MAPK9,MDM2,NFKB1,NFKB2,NOTCH1,PA2G4,PDGFC,PIK3C2A,PIK3C3,PIK3CA,PIK3CB,PIK3R1,PIK3R4,PLD1,PLD2,RAC1,RAD51,RAF1,RALA,RALBP1,RALGDS,RBL1,RBL2,RELA,SIN3A,SMAD…
BAG2 Signaling Pathway	15.1	0.714	1.732	ANXA2,BAG2,CASP3,CDKN1A,CTSB,HSP90AA1,HSPA14,HSPA4,HSPA5,HSPA8,HSPA9,MAPK1,MAPK14,MAPK3,MDM2,MYC,NFKB1,NFKB2,PSMA2,PSMA3,PSMA4,PSMA6,PSMA7,PSMB1,PSMB10,PSMB3,PSMB4,PSMB5,PSMB6,PSMB7,PSMB8,PSMC1,PSMC2,PSMC3,PSMC4,PSMC5,PSMC6,PSMD1,PSMD10,PSMD11,PSMD12,PSMD13,PSMD14,PSMD2,PSMD3,PSMD4,PSMD5,PSMD6,PSMD7,PSMD8,PSMD9,PSME1,PSME2,PSME3,PSMF1,RELA,SP1,STUB1,TP53,UBE2D1
Cyclins and Cell Cycle Regulation	14.8	0.706	-0.649	ABL1,ATM,ATR,BTRC,CCNA2,CCNB1,CCND1,CCND3,CCNE1,CCNE2,CCNH,CDC25A,CDC34,CDK1,CDK2,CDK4,CDK6,CDK7,CDKN1A,CDKN1B,CDKN2C,CDKN2D,CUL1,E2F1,E2F3,E2F4,E2F6,E2F7,E2F8,FBXL5,GSK3B,HDAC10,HDAC2,HDAC3,HDAC4,HDAC5,HDAC6,HDAC7,PA2G4,PPP2CA,PPP2R1A,PPP2R1B,PPP2R2A,PPP2R2D,PPP2R3A,PPP2R5A,PPP2R5B,PPP2R5D,PPP2R5E,PTPA,RAF1,RBL1,RBL2,SIN3A,SKP1,SKP2,SUV39H1,TFDP1,TGFB1,TP53
Cell Cycle: G1/S Checkpoint Regulation	14.4	0.75	-0.156	ABL1,ATM,ATR,BTRC,CCND1,CCND3,CCNE1,CCNE2,CDC25A,CDC34,CDK2,CDK4,CDK6,CDKN1A,CDKN1B,CDKN2C,CDKN2D,CUL1,E2F1,E2F3,E2F4,E2F6,E2F7,E2F8,FBXL5,GNL3,GSK3B,HDAC10,HDAC2,HDAC3,HDAC4,HDAC5,HDAC6,HDAC7,MAX,MDM2,MYC,PA2G4,PAK1IP1,RBL1,RBL2,RPL11,RPL5,SIN3A,SKP1,SKP2,SMAD4,SUV39H1,TFDP1,TGFB1,TP53
Epithelial Adherens Junction Signaling	14.2	0.586	1.363	ACTR2,ACTR3,ACVR1,AFDN,AKT1,AKT2,AKT3,ARHGAP35,ARHGEF17,ARPC1B,ARPC2,ARPC4,ARPC5,ARPC5L,BAIAP2,CFL1,CFL2,CRK,CTNNA1,CTNNB1,CTNND1,DIAPH1,ECT2,EGFR,FARP2,FER,FGFR1,FRMD6,FYN,HRAS,IGF1R,IQGAP1,KIF23,KRAS,LATS1,LATS2,LIMK1,LIMK2,MAGI1,MET,MRAS,MYL12A,MYL12B,NECTIN2,NECTIN3,NF2,NOTCH1,NRAS,PAK1,PPP2CA,PPP2R1A,PPP2R1B,PPP2R2A,PPP2R2D,PPP2R3A,PPP2R5A,PPP2R5B,PPP2R5D,PPP2R5E,PRKAA1,PRKAB1,PRKAG1,PRKAG2,…
HIPPO signaling	13.6	0.686	-1.183	AJUBA,AMOT,BTRC,CD44,CSNK1D,CSNK1E,CUL1,DLG1,DLG3,DLG4,DLG5,FRMD6,ITCH,LATS1,LATS2,LLGL1,MOB1A,NF2,PARD3,PPP1CA,PPP1CB,Ppp1cc,PPP1CC,PPP1R10,PPP1R11,PPP1R12A,PPP1R14B,PPP2CA,PPP2R1A,PPP2R1B,PPP2R2A,PPP2R2D,PPP2R3A,PPP2R5A,PPP2R5B,PPP2R5D,PPP2R5E,PTPA,RASSF1,RASSF6,SAV1,SCRIB,SKP1,SKP2,SMAD2,SMAD4,SMAD5,STK3,TEAD1,TEAD2,TEAD4,TJP2,WWTR1,YAP1,YWHAE,YWHAG,YWHAH,YWHAQ,YWHAZ
Role of BRCA1 in DNA Damage Response	13.6	0.7	0.577	ABRAXAS1,ACTB,ARID1A,ARID2,ATF1,ATM,ATR,ATRIP,BABAM2,BLM,BRCA2,BRCC3,BRD7,CDKN1A,CHEK1,DPF1,E2F1,E2F3,E2F4,E2F6,E2F7,E2F8,FAAP100,FAAP24,FANCC,FANCE,FANCL,FANCM,HLTF,MLH1,MRE11,PBRM1,PHF10,POU2F1,RAD51,RBBP8,RBL1,RBL2,RFC1,RFC2,RFC3,RFC5,RPA1,SLC19A1,SMARCA2,SMARCA4,SMARCB1,SMARCC1,SMARCC2,SMARCD2,SMARCD3,SMARCE1,STAT1,TOPBP1,TP53,UIMC1
Sumoylation Pathway	13.6	0.65	0.98	ARHGDIA,ARHGDIB,CBX4,Cdc42,CREBBP,CTBP1,CTBP2,DNMT3A,EP300,FNBP1,HDAC2,ISG20,KDM1A,MAPK12,MAPK8,MAPK9,MDM2,NFKB1,NFKB2,NR3C1,PCNA,PIAS1,PML,RAC1,RAN,RANGAP1,RCC1,RCOR1,RFC1,RFC2,RFC3,RFC5,RHOA,RHOBTB1,RHOBTB2,RHOC,RHOD,RHOT1,RHOT2,RND2,RND3,RNF4,RPA1,SAE1,SENP1,SENP2,SENP3,SENP5,SENP6,SENP7,SERBP1,SIRT1,SLC19A1,SMAD4,SP1,SP3,STUB1,SUMO1,SUMO2,SUMO3,TDG,TP53,UBA2,UBE2I,XIAP,ZEB1,ZNF217
FAT10 Signaling Pathway	12.9	0.768	1.414	HTT,MAP1LC3B,NUB1,PSMA2,PSMA3,PSMA4,PSMA6,PSMA7,PSMB1,PSMB10,PSMB3,PSMB4,PSMB5,PSMB6,PSMB7,PSMB8,PSMC1,PSMC2,PSMC3,PSMC4,PSMC5,PSMC6,PSMD1,PSMD10,PSMD11,PSMD12,PSMD13,PSMD14,PSMD2,PSMD3,PSMD4,PSMD5,PSMD6,PSMD7,PSMD8,PSMD9,PSME1,PSME2,PSME3,PSMF1,SQSTM1,UBA1,UBA6
ATM Signaling	12.6	0.64	0.137	ABL1,ATF1,ATF2,ATF4,ATM,ATR,BID,BLM,BRAT1,CBX1,CBX3,CBX5,CCNB1,CDC25A,CDC25C,CDK1,CDK2,CDKN1A,CHEK1,CREB1,CREB5,CREBBP,HERC2,HP1BP3,KAT5,MAPK11,MAPK12,MAPK14,MAPK8,MAPK9,MDM2,MDM4,MRE11,PPP1CC,PPP2CA,PPP2R1A,PPP2R1B,PPP2R2A,PPP2R2D,PPP2R3A,PPP2R5A,PPP2R5B,PPP2R5D,PPP2R5E,PTPA,RAD17,RAD51,RAD9A,RBBP8,RNF168,RNF8,SMC1A,SMC2,SUV39H1,TDP1,TLK1,TLK2,TOPBP1,TP53,TP53BP1,TRIM28,TRRAP,USP7,ZEB1
Small Cell Lung Cancer Signaling	12.4	0.646	0.343	ABL1,AKT1,AKT2,AKT3,APAF1,BCL2,BCL2L1,BID,BIRC2,CCND1,CCND3,CCNE1,CCNE2,CDK2,CDK4,CDK6,CDKN1B,CHUK,CYC1,E2F1,E2F3,E2F4,E2F6,HDAC10,HDAC2,HDAC3,HDAC4,HDAC5,HDAC6,HDAC7,IKBKB,IKBKE,IKBKG,MAX,MYC,NFKB1,NFKB2,PA2G4,PIAS3,PIK3C2A,PIK3C3,PIK3CA,PIK3CB,PIK3R1,PIK3R4,PTEN,PTK2,RBL1,RBL2,RELA,RXRB,SIN3A,SKP2,SUV39H1,TFDP1,TP53,TRAF1,TRAF2,TRAF3,TRAF4,TRAF5,TRAF6
AMPK Signaling	12.4	0.508	1.118	ACACA,ACTB,ADRA1B,AK1,AK2,AK4,AK6,AKT1,AKT1S1,AKT2,AKT3,ARID1A,ARID2,ATF2,ATF4,BRD7,CAB39,CAMKK2,CCNA2,CCND1,CDKN1A,CHRNB2,CREB1,CREB5,CREBBP,CRTC2,DPF1,EEF2,EEF2K,EIF4EBP1,ELAVL1,EP300,FASN,GNA11,GNA13,GNAI2,GNAO1,GNAS,GNB1,GNB2,GNB4,GNG10,GNG12,GNG5,HLTF,HMGCR,ILKAP,INSR,KAT2B,LIPE,MAPK1,MAPK11,MAPK12,MAPK14,MLST8,MRAS,ORAI1,ORAI2,PBRM1,PCK2,PFKFB2,PFKFB3,PFKFB4,PFKL,PFKM,PFKP,PHF10,PHLPP2,PIK3…
Chronic Myeloid Leukemia Signaling	12.4	0.493	2.229	ABCB1,ABL1,ADAR,AKT1,AKT1S1,AKT2,AKT3,AXIN1,BAD,BCL2,BCL2L1,BCL2L11,BIRC5,Calm1 (includes others),CCND1,CCND3,CDK4,CDK6,CDKN1A,CDKN1B,CHP1,CHUK,CRK,CTBP1,CTBP2,CTNNB1,DVL1,DVL2,DVL3,E2F1,E2F3,E2F4,E2F6,E2F7,E2F8,FZD6,GLIS2,GRB2,GSK3B,HDAC10,HDAC2,HDAC3,HDAC4,HDAC5,HDAC6,HDAC7,HRAS,HSP90AA1,HSP90AB1,HSP90B1,IKBKB,IKBKE,IKBKG,IRF8,ITCH,ITGB1,JAK2,KRAS,LIG3,MAP2K1,MAP2K2,MAPK1,MAPK3,MDM2,MLST8,MRAS,…
Integrin Signaling	11.9	0.519	3.351	ABL1,ACTB,ACTG1,ACTN1,ACTN4,ACTR2,ACTR3,AKT1,AKT2,AKT3,ARF1,ARF4,ARHGAP26,ARHGAP5,ARHGEF7,ARPC1B,ARPC2,ARPC4,ARPC5,ARPC5L,ASAP1,BCAR1,BRAF,CAPN1,CAPN10,CAPN2,CAPN5,CAPN7,CAPNS1,CAV1,Cdc42,CRK,CTTN,DOCK1,FNBP1,FYN,GIT1,GRB2,GSK3B,GSN,HRAS,ILK,ILKAP,ITGA3,ITGA6,ITGAV,ITGB1,ITGB5,KRAS,LIMS1,MAP2K1,MAP2K2,MAP3K11,MAPK1,MAPK3,MAPK8,MPRIP,MRAS,MYL12A,MYL12B,MYLK,NCK1,NEDD9,NRAS,PAK1,PARVA,PFN1,PIK3C2A,…
Prostate Cancer Signaling	11.8	0.605	#NUM!	ABL1,AKT1,AKT2,AKT3,ATF2,ATF4,BAD,BCL2,CCND1,CCNE1,CCNE2,CDK2,CDKN1A,CDKN1B,CHUK,CREB1,CREB5,CREBBP,CTNNB1,E2F1,E2F3,E2F4,E2F6,GRB2,GSK3B,GSTP1,HDAC10,HDAC2,HDAC3,HDAC4,HDAC5,HDAC6,HDAC7,HRAS,HSP90AA1,HSP90AB1,HSP90B1,KRAS,MAP2K1,MAP2K2,MAPK1,MAPK3,MDM2,MRAS,NFKB1,NFKB2,NRAS,PA2G4,PDPK1,PIK3C2A,PIK3C3,PIK3CA,PIK3CB,PIK3R1,PIK3R4,PTEN,RAF1,RALA,RAP1A,RBL1,RBL2,RELA,RRAS2,SIN3A,SOS1,SOS2,SUV39H1,TF…
Unfolded protein response	11.6	0.644	1.029	ATF4,ATF6,BCL2,CALR,CANX,CD82,CEBPG,CEBPZ,DDIT3,DNAJA1,DNAJA3,DNAJB12,DNAJB2,DNAJB4,DNAJB5,DNAJB6,DNAJC1,DNAJC11,DNAJC12,DNAJC13,DNAJC14,DNAJC15,DNAJC18,DNAJC19,DNAJC21,DNAJC5,DNAJC7,DNAJC8,DNAJC9,EDEM1,EIF2A,EIF2AK3,ERN1,ERO1B,HSP90B1,HSPA14,HSPA4,HSPA5,HSPA8,HSPA9,HSPH1,INSIG1,MAP2K7,MAPK8,MBTPS1,MBTPS2,NFE2L2,OS9,PDIA6,PPP1R15A,SEL1L,SREBF1,SREBF2,SYVN1,TRAF2,UBXN4,VCP,XBP1
Telomerase Signaling	11.6	0.611	1.155	ABL1,AKT1,AKT2,AKT3,CDKN1A,DKC1,E2F1,EGFR,ELF1,ELF2,ELF4,ELK3,GRB2,HDAC10,HDAC2,HDAC3,HDAC4,HDAC5,HDAC6,HDAC7,HRAS,HSP90AA1,HSP90AB1,HSP90B1,IL2RG,KRAS,MAP2K1,MAP2K2,MAPK1,MAPK3,MRAS,MYC,NRAS,PDPK1,PIK3C2A,PIK3C3,PIK3CA,PIK3CB,PIK3R1,PIK3R4,POT1,PPP2CA,PPP2R1A,PPP2R1B,PPP2R2A,PPP2R2D,PPP2R3A,PPP2R5A,PPP2R5B,PPP2R5D,PPP2R5E,PTGES3,PTPA,RAF1,RALA,RAP1A,RRAS2,SHC1,SOS1,SOS2,SP1,TERF1,TERF2,TINF2,TP5…
Mitotic Roles of Polo-Like Kinase	11.5	0.701	0.962	ANAPC1,ANAPC10,ANAPC11,ANAPC13,ANAPC2,ANAPC4,ANAPC5,ANAPC7,CAPN1,CCNB1,CDC16,CDC23,CDC25A,CDC25B,CDC25C,CDC26,CDC27,CDC7,CDK1,ESPL1,FZR1,HSP90AA1,HSP90AB1,HSP90B1,KIF11,KIF23,PKMYT1,PLK2,PLK3,PLK4,PPP2CA,PPP2R1A,PPP2R1B,PPP2R2A,PPP2R2D,PPP2R3A,PPP2R5A,PPP2R5B,PPP2R5D,PPP2R5E,PRC1,PTPA,PTTG1,SLK,SMC1A,STAG2,TGFB1
NGF Signaling	11.4	0.592	2.668	AKT1,AKT2,AKT3,ATF2,ATF4,BAX,CHUK,CREB1,CREB5,CREBBP,CRK,GAB1,GRB2,HRAS,IKBKB,IKBKE,IKBKG,KRAS,MAP2K1,MAP2K2,MAP3K10,MAP3K11,MAP3K12,MAP3K13,MAP3K2,MAP3K4,MAP3K6,Map3k7,MAP3K8,MAPK1,MAPK12,MAPK3,MAPK7,MAPK8,MAPK9,MRAS,NFKB1,NFKB2,NRAS,PDPK1,PIK3C2A,PIK3C3,PIK3CA,PIK3CB,PIK3R1,PIK3R4,PLCG1,PRKCD,PTPN11,RAC1,RAF1,RALA,RAP1A,RELA,RHOA,ROCK1,ROCK2,RPS6KA1,RPS6KA5,RPS6KB1,RPS6KB2,RPS6KC1,RRAS2,SHC1,SM…
Glioma Signaling	11.3	0.584	2.53	ABL1,AKT1,AKT2,AKT3,Calm1 (includes others),CAMK1,CAMK2D,CAMK2G,CCND1,CCND3,CDK4,CDK6,CDKN1A,CDKN2C,CDKN2D,E2F1,E2F3,E2F4,E2F6,E2F7,E2F8,EGFR,GRB2,HDAC10,HDAC2,HDAC3,HDAC4,HDAC5,HDAC6,HDAC7,HRAS,IDH1,IDH2,IDH3B,IDH3G,IGF1R,IGF2R,KRAS,MAP2K1,MAP2K2,MAPK1,MAPK3,MDM2,MRAS,NRAS,PA2G4,PDGFA,PDGFC,PIK3C2A,PIK3C3,PIK3CA,PIK3CB,PIK3R1,PIK3R4,PLCG1,PRKCA,PRKCD,PRKCI,PRKD3,PTEN,RAF1,RALA,RAP1A,RBL1,RBL2,RR…
Superpathway of Inositol Phosphate Compounds	11.2	0.5	2.09	ACP1,ACP6,ATP1A1,CDC25A,CDC25B,CDC25C,CDIPT,DOT1L,DUSP1,DUSP11,DUSP12,DUSP14,DUSP16,DUSP2,DUSP6,G6PC3,IGBP1,ILKAP,INPP5A,INPP5D,INPP5E,INPP5F,INPP5K,INPPL1,IP6K1,IP6K2,IPMK,IPPK,ITPKC,MDP1,MTMR2,MTMR4,MTMR6,MTMR9,NOCT,NT5C,NUDT1,NUDT12,NUDT14,NUDT3,NUDT5,NUDT9,PGAM5,PI4K2A,PI4K2B,PI4KA,PI4KB,PIK3C2A,PIK3C3,PIK3CA,PIK3CB,PIK3R1,PIK3R4,PIKFYVE,PIP4K2C,PIP4P1,PIP5K1A,PIP5K1C,PLCB1,PLCB3,PLCB4,PLCG1,…
Insulin Receptor Signaling	11.1	0.564	2.656	ACLY,AKT1,AKT2,AKT3,ASIC1,BAD,CBL,CRK,EIF2B2,EIF2B3,EIF2B4,EIF4E,EIF4EBP1,FYN,GAB1,GRB2,GSK3A,GSK3B,HRAS,INPP5D,INPP5F,INPP5K,INPPL1,INSR,JAK1,JAK2,KRAS,LIPE,MAP2K1,MAP2K2,MAPK1,MAPK3,MAPK8,MRAS,NCK1,NRAS,PDPK1,PIK3C2A,PIK3C3,PIK3CA,PIK3CB,PIK3R1,PIK3R4,PPP1CA,PPP1CB,Ppp1cc,PPP1CC,PPP1R10,PPP1R11,PPP1R12A,PPP1R14B,PRKACB,PRKAG1,PRKAG2,PRKAR1A,PRKAR2B,PRKCI,PTEN,PTPN1,PTPN11,RAF1,RALA,RAP1A,RAPGEF…
tRNA Charging	11.1	0.821	2.828	AARS1,AARS2,CARS1,CARS2,DARS1,DARS2,EARS2,EPRS1,FARS2,FARSA,FARSB,GARS1,IARS1,IARS2,KARS1,LARS1,LARS2,MARS1,NARS1,NARS2,PARS2,Qars,RARS1,SARS1,TARS1,TARS2,VARS1,VARS2,WARS1,WARS2,YARS1,YARS2
3-phosphoinositide Biosynthesis	10.4	0.505	2.837	ACP1,ACP6,ATP1A1,CDC25A,CDC25B,CDC25C,CDIPT,DOT1L,DUSP1,DUSP11,DUSP12,DUSP14,DUSP16,DUSP2,DUSP6,G6PC3,IGBP1,ILKAP,INPP5D,INPP5F,INPPL1,IPMK,MDP1,MTMR2,MTMR4,MTMR6,MTMR9,NOCT,NT5C,NUDT1,NUDT12,NUDT14,NUDT3,NUDT5,NUDT9,PGAM5,PI4K2A,PI4K2B,PI4KA,PI4KB,PIK3C2A,PIK3C3,PIK3CA,PIK3CB,PIK3R1,PIK3R4,PIKFYVE,PIP4K2C,PIP5K1A,PIP5K1C,PPFIA1,PPIP5K1,PPP1CA,PPP1CB,Ppp1cc,PPP1CC,PPP1R10,PPP1R11,PPP1R12A,PPP1R12…
RANK Signaling in Osteoclasts	10.1	0.615	1.786	AKT1,AKT2,AKT3,BIRC2,Calm1 (includes others),CBL,CHP1,CHUK,ELP1,GSN,IKBKB,IKBKE,IKBKG,MAP2K1,MAP2K2,MAP2K7,MAP3K10,MAP3K11,MAP3K12,MAP3K13,MAP3K2,MAP3K4,MAP3K6,Map3k7,MAP3K8,MAPK1,MAPK11,MAPK12,MAPK14,MAPK3,MAPK8,MAPK9,MITF,NFATC1,NFATC2,NFKB1,NFKB2,PIK3C2A,PIK3C3,PIK3CA,PIK3CB,PIK3R1,PIK3R4,PPP3CA,PPP3CB,PPP3CC,PPP3R1,PTK2B,RAF1,RELA,SRC,TAB2,TRAF2,TRAF5,TRAF6,XIAP
Germ Cell-Sertoli Cell Junction Signaling	10.1	0.524	#NUM!	ACTB,ACTG1,ACTN1,ACTN4,AFDN,AKT1,AXIN1,BCAR1,Cdc42,CFL1,CFL2,CLINT1,CTNNA1,CTNNB1,CTNND1,EPN1,EPN2,FER,FNBP1,GSN,HRAS,ILK,IQGAP1,ITGA3,ITGA6,ITGB1,JUP,KEAP1,KRAS,LIMK1,LIMK2,MAP2K1,MAP2K2,MAP2K7,MAP3K10,MAP3K11,MAP3K12,MAP3K13,MAP3K2,MAP3K4,MAP3K6,Map3k7,MAP3K8,MAPK1,MAPK12,MAPK14,MAPK3,MAPK8,MAPK9,MRAS,MTMR2,NECTIN2,NECTIN3,NRAS,PAK1,PDPK1,PIK3C2A,PIK3C3,PIK3CA,PIK3CB,PIK3R1,PIK3R4,PTK2,PXN,RAC1…
Polyamine Regulation in Colon Cancer	9.95	0.695	0.781	AKT1,AKT1S1,AKT2,AKT3,APC,ARAF,AZIN1,BCL2L11,BRAF,CSNK2A1,CSNK2A2,CSNK2B,CTNNB1,DHPS,DOHH,EIF5A,GSK3B,KRAS,MAP2K1,MAP2K2,MAP2K7,MAPK1,MAPK3,MLST8,MTA1,MYC,OAZ1,ODC1,RAF1,RHOA,RPTOR,SAT1,SLC3A2,SMOX,SMS,SRM,STIM1,TCF4,TCF7L2,TP53,TRPC1
Hypoxia Signaling in the Cardiovascular System	9.94	0.645	-1	AKT1,ARNT,ATF2,ATF4,ATM,BIRC6,CDC34,COPS5,CREB1,CREB5,CREBBP,CSNK1D,EP300,HIF1A,HIF1AN,HSP90AA1,HSP90AB1,HSP90B1,LDHA,MDM2,PTEN,SUMO1,TP53,UBE2A,UBE2B,UBE2D1,UBE2D2,UBE2D3,UBE2E1,UBE2E3,UBE2F,UBE2G1,UBE2I,UBE2J1,UBE2J2,UBE2K,UBE2L3,UBE2M,UBE2N,UBE2O,UBE2Q1,UBE2Q2,UBE2R2,UBE2S,UBE2T,UBE2V1,UBE2V2,UBE2W,VEGFA
3-phosphoinositide Degradation	9.92	0.508	2.111	ACP1,ACP6,ATP1A1,CDC25A,CDC25B,CDC25C,DOT1L,DUSP1,DUSP11,DUSP12,DUSP14,DUSP16,DUSP2,DUSP6,G6PC3,IGBP1,ILKAP,INPP4A,INPP5D,INPP5E,INPP5F,INPP5K,INPPL1,MDP1,MTMR1,MTMR14,MTMR2,MTMR3,MTMR4,MTMR6,MTMR9,NOCT,NT5C,NUDT1,NUDT12,NUDT14,NUDT3,NUDT5,NUDT9,PGAM5,PIKFYVE,PIP4P1,PPFIA1,PPIP5K1,PPP1CA,PPP1CB,Ppp1cc,PPP1CC,PPP1R10,PPP1R11,PPP1R12A,PPP1R12C,PPP1R14B,PPP1R8,PPP2CA,PPP2R1A,PPP2R1B,PPP2R2A,PPP2R3A,…
Non-Small Cell Lung Cancer Signaling	9.89	0.606	2.333	ABL1,AKT1,AKT2,AKT3,BAD,CCND1,CCND3,CDK4,CDK6,E2F1,E2F3,E2F4,E2F6,EGFR,ERBB2,GRB2,HDAC10,HDAC2,HDAC3,HDAC4,HDAC5,HDAC6,HDAC7,HRAS,ITPR1,ITPR2,KRAS,MAP2K1,MAP2K2,MAPK1,MAPK3,MRAS,NRAS,PA2G4,PDPK1,PIK3C2A,PIK3C3,PIK3CA,PIK3CB,PIK3R1,PIK3R4,PLCG1,PRKCA,RAF1,RALA,RAP1A,RASSF1,RBL1,RBL2,RRAS2,RXRB,SIN3A,SOS1,SOS2,SUV39H1,TFDP1,TP53
Role of Tissue Factor in Cancer	9.83	0.498	0.493	ACVR1,AKT1,AKT2,AKT3,ARAF,ARRB1,ARRB2,BCL2,BCL2L1,BIRC5,BRAF,CASP3,CCN2,CFL1,CFL2,CHUK,CSF1,EGFR,EIF4E,FLNC,FLT1,FRK,FYN,GNA11,GNA13,HBEGF,HRAS,IKBKB,IKBKE,IKBKG,ITGA3,ITGA6,ITGAV,ITGB1,JAK2,KRAS,LIMK1,LIMK2,LYN,MAP2K1,MAP2K2,MAP2K7,MAPK1,MAPK11,MAPK12,MAPK14,MAPK3,MAPK6,MAPK7,MAPK8,MAPK9,MET,MRAS,NFKB1,NFKB2,NRAS,PDIA6,PIK3C2A,PIK3C3,PIK3CA,PIK3CB,PIK3R1,PIK3R4,PLAUR,PLCB1,PPP2CA,PPP2R1A,PPP2R2A…
Ferroptosis Signaling Pathway	9.8	0.553	0.943	ACACA,ACSL4,AIFM2,ANGPTL4,ARAF,ARF1,ARF4,ATF4,BAP1,BECN1,BID,BRAF,CARS1,CDKN1A,CTSB,EIF2A,EIF2AK3,EMP1,FDFT1,FTH1,FTL,G3BP1,GSS,H2AZ1,H2AZ2,H2BC17,HMGCR,HRAS,HSPB1,IREB2,KEAP1,KRAS,LPCAT3,MACROH2A1,MAP2K1,MAP2K2,MAPK1,MAPK3,MRAS,NCOA4,NFE2L2,NFS1,NRAS,PHKG2,PRKAA1,PRKAB1,PRKAG1,PRKAG2,RAF1,RALA,RAP1A,RBL1,RBL2,RRAS2,SAT1,SLC11A2,SLC1A5,SLC38A1,SLC39A14,SLC3A2,SLC7A11,SP1,SQSTM1,SREBF2,STAT3,STEAP…
PI3K/AKT Signaling	9.71	0.5	1.118	AKT1,AKT2,AKT3,BAD,BCL2,BCL2L1,CCND1,CDC37,CDKN1A,CDKN1B,CHUK,CTNNB1,EIF4E,EIF4EBP1,ELP1,GAB1,GRB2,GSK3A,GSK3B,HRAS,HSP90AA1,HSP90AB1,HSP90B1,IKBKB,IKBKE,IKBKG,IL10RB,IL11RA,IL12RB1,IL15RA,IL17RA,IL17RC,IL2RG,IL3RA,IL4R,IL6R,IL6ST,ILK,INPP5D,INPP5F,INPP5K,INPPL1,ITGA3,ITGA6,ITGAV,ITGB1,ITGB5,JAK1,JAK2,JAK3,KRAS,LIMS1,MAP2K1,MAP2K2,MAP3K8,MAPK1,MAPK3,MDM2,MRAS,NFKB1,NFKB2,NRAS,PDPK1,PIK3CA,PIK3CB,…
Kinetochore Metaphase Signaling Pathway	9.7	0.577	0.525	ANAPC1,ANAPC10,ANAPC11,ANAPC13,ANAPC2,ANAPC4,ANAPC5,ANAPC7,ARPP19,BIRC5,BUB1,BUB3,CCNB1,CDC16,CDC23,CDC26,CDC27,CDCA8,CDK1,CENPA,CENPC,CENPL,CENPO,CENPT,CENPW,DSN1,ENSA,ESPL1,H2AZ1,H2AZ2,INCENP,KAT5,KIF2C,KNL1,MACROH2A1,MAD1L1,MAD2L1,MAD2L2,NDC80,NEK2,NUF2,PPP1CA,PPP1CB,Ppp1cc,PPP1CC,PPP1R10,PPP1R11,PPP1R12A,PPP1R14B,PPP2R5A,PPP2R5B,Ppp2r5c,PPP2R5D,PPP2R5E,PTTG1,SKA1,SKA2,SMC1A,SPC24,STAG1,STAG2,…
Role of CHK Proteins in Cell Cycle Checkpoint Control	9.56	0.69	0.557	ATM,ATR,CDC25A,CDC25C,CDK1,CDK2,CDKN1A,CHEK1,E2F1,E2F3,E2F4,E2F6,E2F7,E2F8,HUS1,MRE11,PCNA,PPP2CA,PPP2R1A,PPP2R1B,PPP2R2A,PPP2R2D,PPP2R3A,PPP2R5A,PPP2R5B,PPP2R5D,PPP2R5E,PTPA,RAD1,RAD17,RAD9A,RFC1,RFC2,RFC3,RFC5,RPA1,SLC19A1,TLK1,TLK2,TP53
Cell Cycle Control of Chromosomal Replication	9.54	0.696	1.761	CDC45,CDC6,CDC7,CDK1,CDK10,CDK11A,CDK12,CDK13,CDK14,CDK16,CDK17,CDK18,CDK19,CDK2,CDK20,CDK4,CDK6,CDK7,CDK8,CDK9,CDT1,DBF4,LIG1,MCM2,MCM3,MCM5,MCM6,MCM7,MCM9,ORC3,ORC4,ORC5,ORC6,PCNA,POLA2,PRIM1,RPA1,TOP2A,TOP2B
Assembly of RNA Polymerase II Complex	9.5	0.72	-0.667	CCNH,CDK7,ERCC2,ERCC3,GTF2A1,GTF2A2,GTF2B,GTF2E1,GTF2E2,GTF2H1,GTF2H2,GTF2H3,GTF2H4,GTF2H5,MNAT1,POLR2A,POLR2B,POLR2C,POLR2E,POLR2F,POLR2G,POLR2H,POLR2I,POLR2J,TAF1,TAF10,TAF11,TAF12,TAF13,TAF15,TAF4,TAF4B,TAF5L,TAF6L,TAF9,TBP
Myelination Signaling Pathway	9.5	0.45	3.052	ACVR1,ADAM17,ADGRG6,AKT1,AKT1S1,AKT2,AKT3,APC,APH1A,ARAF,ARHGAP1,ARHGAP12,ARHGAP35,ARHGAP5,ARHGAP6,ATF2,ATF4,AXIN1,BACE1,BMP1,BMPR1A,BRAF,Calm1 (includes others),CHD7,CHD8,CHP1,CREB1,CREB5,CREBBP,CTNNB1,CYTH1,DAG1,EGFR,EIF4E,EIF4EBP1,EP300,ERBB2,FASN,FGFR1,FKBP1A,FRK,FYN,FZD6,GLIS2,GRB2,GSK3B,HDAC10,HDAC2,HDAC3,HDAC4,HDAC5,HDAC6,HDAC7,HMGCR,HRAS,IDI1,IGF1R,IGF2R,ILK,ITGA3,ITGA6,ITGB1,ITGB5,KRAS,L…
ERK/MAPK Signaling	9.41	0.488	2.565	ARAF,ATF1,ATF2,ATF4,BAD,BCAR1,BRAF,CREB1,CREB5,CREBBP,CRK,DOCK1,DUSP1,DUSP2,DUSP6,EIF4E,EIF4EBP1,ELF1,ELF2,ELF4,ELK3,FYN,GRB2,H3-3A/H3-3B,HRAS,HSPB1,HSPB2,ITGA3,ITGA6,ITGAV,ITGB1,ITGB5,KRAS,LAMTOR3,MAP2K1,MAP2K2,MAPK1,MAPK3,MAPKAPK5,MKNK1,MKNK2,MRAS,MYC,NFATC1,NRAS,PAK1,PIK3C2A,PIK3C3,PIK3CA,PIK3CB,PIK3R1,PIK3R4,PLA2G12A,PLA2G6,PLCG1,PPP1CA,PPP1CB,PPP1CC,PPP1R10,PPP1R11,PPP1R12A,PPP1R14B,PPP2CA,P…
Pyridoxal 5'-phosphate Salvage Pathway	9.33	0.662	1.718	ADPGK,AKT2,ARAF,BRAF,CDK1,CDK18,CDK2,CDK4,CDK6,CDK7,CDK8,CSNK1A1,CSNK1D,DAPK1,DMPK,DYRK1A,FAM20B,GRK6,HIPK1,IRAK1,LIMK1,LIMK2,MAP2K1,MAP2K2,MAP3K6,MAP3K8,MAPK1,MAPK3,MAPK6,MAPK7,MAPK8,MAPK9,NEK2,PAK1,PIM1,PKN1,PNPO,PRKAA1,PRKCD,PRPF4B,PSTK,SGK1,TTK
Glucocorticoid Receptor Signaling	9.27	0.405	#NUM!	ACTB,AKT1,AKT2,AKT3,ANXA1,ARID1A,ARID2,ATP5F1A,ATP5F1B,ATP5F1C,ATP5F1D,ATP5MC1,ATP5PB,BAG1,BCL2,BCL2L1,BCL2L11,BRD7,CAV1,CCNH,CDK7,CDKN1A,CHP1,CHUK,CREB1,CREBBP,CREBZF,CYC1,DCAF6,DPF1,DUSP1,EGFR,ELP1,EP300,ERCC2,ERCC3,FKBP4,FKBP5,GABPA,GABPB1,GABPB2,GJA1,GRB2,GTF2A1,GTF2A2,GTF2B,GTF2E1,GTF2E2,GTF2H1,GTF2H2,GTF2H3,GTF2H4,GTF2H5,H2-T10,H3-3A/H3-3B,HLA-A,HLA-E,HLTF,HRAS,HSP90AA1,HSP90AB1,HSP90B1,HSP…
Oxidative Phosphorylation	9.17	0.568	-1.638	Atp5e,ATP5F1A,ATP5F1B,ATP5F1C,ATP5F1D,ATP5MC1,ATP5MC3,ATP5MF,ATP5MG,ATP5PB,ATP5PD,ATP5PF,ATPAF1,ATPAF2,COX17,COX4I1,COX5A,COX6A1,Cox6c,COX7A2,COX7A2L,COX7B,CYB5A,CYC1,DMAC2L,NDUFA10,NDUFA11,NDUFA12,NDUFA3,NDUFA4,NDUFA5,NDUFA6,NDUFA7,NDUFA9,NDUFAB1,NDUFB1,NDUFB10,NDUFB2,NDUFB4,NDUFB5,NDUFB7,NDUFB8,NDUFB9,NDUFS1,NDUFS2,NDUFS3,NDUFS4,NDUFS6,NDUFS7,NDUFS8,NDUFV1,NDUFV2,NDUFV3,SDHA,SDHB,SDHC,SURF1,UQC…
RHOA Signaling	8.96	0.548	2.032	ABL2,ACTB,ACTG1,ACTR2,ACTR3,ANLN,ARHGAP1,ARHGAP12,ARHGAP35,ARHGAP5,ARHGAP6,ARHGEF1,ARHGEF11,ARHGEF12,ARPC1B,ARPC2,ARPC4,ARPC5,ARPC5L,BAIAP2,CDC42EP4,CFL1,CFL2,CIT,EZR,GNA13,IGF1R,LIMK1,LIMK2,MPRIP,MSN,MYL12A,MYL12B,MYL6,MYLK,NRP2,PFN1,PI4KA,PIKFYVE,PIP4K2C,PIP5K1A,PIP5K1C,PKN1,PLD1,PLEKHG5,PLXNA1,PPP1CB,PPP1R12A,Ppp1r12b,PTK2,PTK2B,RAPGEF2,RAPGEF6,RDX,RHOA,RND3,ROCK1,ROCK2,RTKN,SEMA3F,SEPTIN10,SE…
D-myo-inositol (1,4,5,6)-Tetrakisphosphate Biosynthesis	8.82	0.5	2.018	ACP1,ACP6,ATP1A1,CDC25A,CDC25B,CDC25C,DOT1L,DUSP1,DUSP11,DUSP12,DUSP14,DUSP16,DUSP2,DUSP6,G6PC3,IGBP1,ILKAP,INPP5D,INPP5F,INPPL1,IPMK,MDP1,MTMR2,MTMR4,MTMR6,MTMR9,NOCT,NT5C,NUDT1,NUDT12,NUDT14,NUDT3,NUDT5,NUDT9,PGAM5,PIKFYVE,PPFIA1,PPIP5K1,PPP1CA,PPP1CB,Ppp1cc,PPP1CC,PPP1R10,PPP1R11,PPP1R12A,PPP1R12C,PPP1R14B,PPP1R8,PPP2CA,PPP2R1A,PPP2R1B,PPP2R2A,PPP2R3A,Ppp2r3d,PPP2R5A,PPP2R5B,PPP2R5D,PPP2R5E,PP…
D-myo-inositol (3,4,5,6)-tetrakisphosphate Biosynthesis	8.82	0.5	2.018	ACP1,ACP6,ATP1A1,CDC25A,CDC25B,CDC25C,DOT1L,DUSP1,DUSP11,DUSP12,DUSP14,DUSP16,DUSP2,DUSP6,G6PC3,IGBP1,ILKAP,INPP5D,INPP5F,INPPL1,IPMK,MDP1,MTMR2,MTMR4,MTMR6,MTMR9,NOCT,NT5C,NUDT1,NUDT12,NUDT14,NUDT3,NUDT5,NUDT9,PGAM5,PIKFYVE,PPFIA1,PPIP5K1,PPP1CA,PPP1CB,Ppp1cc,PPP1CC,PPP1R10,PPP1R11,PPP1R12A,PPP1R12C,PPP1R14B,PPP1R8,PPP2CA,PPP2R1A,PPP2R1B,PPP2R2A,PPP2R3A,Ppp2r3d,PPP2R5A,PPP2R5B,PPP2R5D,PPP2R5E,PP…
BER (Base Excision Repair) Pathway	8.69	0.727	-1.414	APEX1,E2F1,FEN1,HUWE1,LIG1,LIG3,MAP2K1,MAP2K2,MAP2K7,MAPK1,MAPK3,MBD4,MPG,NF1,NTHL1,OGG1,PCNA,PNKP,POLB,POLG,RFC1,RFC2,RFC3,RFC5,RPA1,SLC19A1,SMUG1,SP1,TDG,TP53,UNG,XRCC1
VEGF Signaling	8.68	0.576	2.48	ACTB,ACTG1,ACTN1,ACTN4,AKT1,AKT2,AKT3,ARNT,BAD,BCL2,BCL2L1,EIF1AX,EIF1AY,EIF2B2,EIF2B3,EIF2B4,EIF2S1,EIF2S2,ELAVL1,FLT1,GRB2,HIF1A,HRAS,KRAS,MAP2K1,MAP2K2,MAPK1,MAPK3,MRAS,NRAS,PDGFC,PIK3C2A,PIK3C3,PIK3CA,PIK3CB,PIK3R1,PIK3R4,PLCG1,PRKCA,PTK2,PTK2B,PTPN11,PXN,RAF1,RALA,RAP1A,ROCK1,ROCK2,RRAS2,SHC1,SOS1,SOS2,SRC,VCL,VEGFA,VEGFB,YWHAE
PTEN Signaling	8.56	0.517	-2.492	AKT1,AKT2,AKT3,BAD,BCAR1,BCL2,BCL2L1,BCL2L11,BMPR1A,CASP3,CBL,CCND1,CDKN1A,CDKN1B,CHUK,CSNK2A1,CSNK2A2,CSNK2B,EGFR,ELP1,FGFR1,FLT1,GRB2,GSK3A,GSK3B,HRAS,IGF1R,IGF2R,IKBKB,IKBKE,IKBKG,ILK,INPP5D,INPP5F,INPP5K,INPPL1,INSR,ITGA3,ITGA6,ITGAV,ITGB1,ITGB5,KRAS,MAGI1,MAGI3,MAP2K1,MAP2K2,MAPK1,MAPK3,MAST2,MCRS1,MRAS,NFKB1,NFKB2,NRAS,PDPK1,PIK3CA,PIK3CB,PIK3R1,PTEN,PTK2,RAC1,RAF1,RALA,RAP1A,RELA,RPS6KB1,R…
D-myo-inositol-5-phosphate Metabolism	8.37	0.485	2.294	ACP1,ACP6,ATP1A1,CDC25A,CDC25B,CDC25C,DOT1L,DUSP1,DUSP11,DUSP12,DUSP14,DUSP16,DUSP2,DUSP6,G6PC3,IGBP1,ILKAP,INPP5D,INPP5F,INPPL1,MDP1,MTMR2,MTMR4,MTMR6,MTMR9,NOCT,NT5C,NUDT1,NUDT12,NUDT14,NUDT3,NUDT5,NUDT9,PGAM5,PIKFYVE,PIP4K2C,PIP4P1,PLCB1,PLCB3,PLCB4,PLCG1,PPFIA1,PPIP5K1,PPP1CA,PPP1CB,Ppp1cc,PPP1CC,PPP1R10,PPP1R11,PPP1R12A,PPP1R12C,PPP1R14B,PPP1R8,PPP2CA,PPP2R1A,PPP2R1B,PPP2R2A,PPP2R3A,Ppp2r3d,…
Nucleotide Excision Repair Pathway	8.36	0.771	#NUM!	CCNH,CDK7,ERCC1,ERCC2,ERCC3,ERCC4,ERCC5,ERCC6,ERCC8,GTF2H1,GTF2H2,GTF2H3,GTF2H4,GTF2H5,MNAT1,POLR2A,POLR2B,POLR2C,POLR2E,POLR2F,POLR2G,POLR2H,POLR2I,POLR2J,RAD23B,RPA1,XPC
FLT3 Signaling in Hematopoietic Progenitor Cells	8.3	0.598	2.598	AKT1,AKT2,AKT3,ATF2,ATF4,BAD,CBL,CREB1,CREB5,CREBBP,EIF4E,EIF4EBP1,FLT3LG,GRB2,HRAS,INPP5D,KRAS,MAP2K1,MAP2K2,MAPK1,MAPK11,MAPK12,MAPK14,MAPK3,MRAS,NRAS,PDPK1,PIK3C2A,PIK3C3,PIK3CA,PIK3CB,PIK3R1,PIK3R4,PTPN11,RAF1,RALA,RAP1A,RPS6KA1,RPS6KA5,RPS6KB1,RRAS2,SHC1,SOS1,SOS2,STAT1,STAT2,STAT3,STAT5A,STAT6
PDGF Signaling	8.21	0.586	1.26	ABL1,ABL2,ACP1,CAV1,CRK,CSNK2A1,CSNK2A2,CSNK2B,GRB2,HRAS,INPP5D,INPP5F,INPP5K,INPPL1,JAK1,JAK2,JAK3,KRAS,MAP2K1,MAP2K2,MAPK1,MAPK3,MAPK8,MRAS,MYC,NRAS,PDGFA,PDGFC,PIK3C2A,PIK3C3,PIK3CA,PIK3CB,PIK3R1,PIK3R4,PLCG1,PRKCA,RAF1,RALA,RAP1A,RASA1,RRAS2,SHC1,SOS1,SOS2,SPHK2,SRC,STAT1,STAT3,SYNJ1,SYNJ2,TYK2
EGF Signaling	8.1	0.661	2.333	AKT1,AKT2,AKT3,CSNK2A1,CSNK2A2,CSNK2B,EGFR,GRB2,HRAS,ITPR1,ITPR2,JAK1,MAP2K1,MAP2K7,MAPK1,MAPK11,MAPK12,MAPK14,MAPK3,MAPK8,PIK3C2A,PIK3C3,PIK3CA,PIK3CB,PIK3R1,PIK3R4,PLCG1,PRKCA,RAF1,RASA1,RPS6KB1,SHC1,SOS1,SOS2,SRC,STAT1,STAT3
Cell Cycle: G2/M DNA Damage Checkpoint Regulation	7.98	0.68	-0.365	ABL1,ATM,ATR,BORA,BTRC,CCNB1,CDC25B,CDC25C,CDC34,CDK1,CDK7,CDKN1A,CHEK1,CUL1,EP300,FBXL5,HIPK2,KAT2B,MDM2,MDM4,PKMYT1,PTPMT1,RPS6KA1,SKP1,SKP2,TOP2A,TOP2B,TP53,TRIP12,YWHAE,YWHAG,YWHAH,YWHAQ,YWHAZ
IGF-1 Signaling	7.9	0.552	2.38	AKT1,AKT2,AKT3,BAD,CCN2,CSNK2A1,CSNK2A2,CSNK2B,GRB2,HRAS,IGF1R,IGFBP4,JAK1,JAK2,KRAS,MAP2K1,MAP2K2,MAPK1,MAPK3,MAPK8,MRAS,NRAS,PDPK1,PIK3C2A,PIK3C3,PIK3CA,PIK3CB,PIK3R1,PIK3R4,PRKACB,PRKAG1,PRKAG2,PRKAR1A,PRKAR2B,PRKCI,PTK2,PTPN11,PXN,RAF1,RALA,RAP1A,RASA1,RPS6KB1,RPS6KB2,RRAS2,SHC1,SOCS1,SOCS5,SOCS6,SOCS7,SOS1,SOS2,STAT3,YWHAE,YWHAG,YWHAH,YWHAQ,YWHAZ
Acute Myeloid Leukemia Signaling	7.83	0.571	1.067	AKT1,AKT2,AKT3,ARAF,BAD,BRAF,CCND1,EIF4EBP1,FLT3LG,GRB2,HRAS,IDH1,IDH2,IDH3B,IDH3G,JUP,KITLG,KRAS,MAP2K1,MAP2K2,MAP2K7,MAPK1,MAPK3,MRAS,MYC,NFKB1,NFKB2,NRAS,PIK3C2A,PIK3C3,PIK3CA,PIK3CB,PIK3R1,PIK3R4,PIM1,PML,RAF1,RALA,RAP1A,RARA,RELA,RPS6KB1,RPS6KB2,RRAS2,RUNX1,SOS1,SOS2,STAT3,STAT5A,TCF3,TCF4,TCF7L2
Clathrin-mediated Endocytosis Signaling	7.81	0.471	#NUM!	AAK1,ACTB,ACTG1,ACTR2,ACTR3,AP1B1,AP1G1,AP1G2,AP1M1,AP1S1,AP1S2,AP2A1,Ap2b1,AP2M1,AP3D1,AP3M1,AP4B1,AP4E1,AP4M1,AP5M1,AP5Z1,ARPC1B,ARPC2,ARPC4,ARPC5,ARPC5L,ARRB1,ARRB2,CBL,CD2AP,CHP1,CLTA,CLTB,CLTC,CLU,CSNK2A1,CSNK2A2,CSNK2B,CTTN,DAB2,DNM1,DNM1L,DNM2,EPHB2,EPN1,EPS15,GAK,GRB2,HGS,HIP1,HSPA8,ITGB1,ITGB5,LDLR,LDLRAP1,MDM2,MET,MYO1E,MYO6,NUMB,PDGFA,PDGFC,PICALM,PIK3C2A,PIK3C3,PIK3CA,PIK3CB,PIK3R1,PI…
Reelin Signaling in Neurons	7.76	0.514	3.048	ACTR2,ACTR3,AFDN,AKT1,AKT2,AKT3,APP,ARHGEF1,ARHGEF10,ARHGEF10L,ARHGEF11,ARHGEF12,ARHGEF17,ARHGEF18,ARHGEF2,ARHGEF28,ARHGEF3,ARHGEF39,ARHGEF40,ARHGEF5,ARHGEF7,ARPC1B,ARPC2,ARPC4,ARPC5,ARPC5L,CAMK2D,CAMK2G,CFL1,CRK,FRK,FYN,GRINA,GSK3B,ITGA3,ITGB1,LIMK1,LRP8,LYN,MAP1B,MAP2K1,MAP2K2,MAP2K7,MAP3K10,MAP3K11,MAPK1,MAPK12,MAPK3,MAPK8,MAPK8IP3,MAPK9,NDEL1,NECTIN3,PAFAH1B1,PAFAH1B2,PAFAH1B3,PDK1,PIK3C2A,PI…
JAK/STAT Signaling	7.74	0.585	0.577	AKT1,AKT2,AKT3,BCL2L1,CDKN1A,GRB2,HRAS,JAK1,JAK2,JAK3,KRAS,MAP2K1,MAP2K2,MAPK1,MAPK3,MRAS,NFKB1,NFKB2,NRAS,PIAS1,PIAS2,PIAS3,PIK3C2A,PIK3C3,PIK3CA,PIK3CB,PIK3R1,PIK3R4,PTPN1,PTPN11,RAF1,RALA,RAP1A,RELA,RRAS2,SHC1,SOCS1,SOCS5,SOCS6,SOCS7,SOS1,SOS2,STAT1,STAT2,STAT3,STAT5A,STAT6,TYK2
Necroptosis Signaling Pathway	7.74	0.5	1.132	AXL,BIRC2,CAMK2D,CAMK2G,CAPN1,CAPN10,CAPN2,CAPN5,CAPN7,CAPNS1,CASP1,CASP8,CFLAR,CHP1,CHUK,CYLD,DAPK1,DNM1L,FKBP1A,GLUD1,IKBKB,IKBKG,IRF3,IRF9,JAK1,MDM2,MERTK,MLKL,PELI1,PGAM5,PLA2G12A,PLA2G6,PPID,PPIF,PPP3CA,PPP3CB,PPP3CC,PPP3R1,RBCK1,RBL1,RBL2,RIPK1,RIPK3,RNF31,SHARPIN,SLC25A13,SLC25A3,SLC25A4,SLC25A5,STAT1,STAT2,TAB2,TIMM13,TIMM17A,TIMM17B,TIMM22,TIMM23,TIMM44,TIMM50,TIMM9,TLR3,TNFRSF10A,TNIP1,…
Thrombin Signaling	7.69	0.462	2.194	ADCY6,ADCY7,ADCY9,AKT1,AKT2,AKT3,ARHGEF1,ARHGEF10,ARHGEF10L,ARHGEF11,ARHGEF12,ARHGEF17,ARHGEF18,ARHGEF2,ARHGEF28,ARHGEF3,ARHGEF39,ARHGEF40,ARHGEF5,ARHGEF7,CAMK1,CAMK2D,CAMK2G,Cdc42,CREB1,EGFR,FNBP1,GATA2,GNA11,GNA13,GNAI2,GNAO1,GNAS,GNB1,GNB2,GNB4,GNG10,GNG12,GNG5,GRB2,HRAS,IKBKB,ITPR1,ITPR2,KRAS,MAP2K1,MAP2K2,MAPK1,MAPK11,MAPK12,MAPK14,MAPK3,MPRIP,MRAS,MYL12A,MYL12B,MYL6,MYLK,NFKB1,NFKB2,NRAS,PD…
Apoptosis Signaling	7.62	0.548	0	ACIN1,AIFM1,APAF1,BAD,BAK1,BAX,BCL2,BCL2L1,BCL2L11,BID,BIRC2,BIRC6,CAPN1,CAPN10,CAPN2,CAPN5,CAPN7,CAPNS1,CASP2,CASP3,CASP8,CDK1,CHUK,CYC1,DFFA,DIABLO,ELP1,HRAS,HTRA2,IKBKB,IKBKE,IKBKG,KRAS,LMNA,MAP2K1,MAP2K2,MAP2K7,MAP4K4,MAPK1,MAPK3,MAPK8,MRAS,NFKB1,NFKB2,NRAS,PLCG1,PRKCA,RAF1,RALA,RAP1A,RELA,ROCK1,RPS6KA1,RRAS2,SPTAN1,TP53,XIAP
Protein Kinase A Signaling	7.57	0.414	1.521	ACP1,ADCY6,ADCY7,ADCY9,ADD1,ADD2,AKAP1,AKAP10,AKAP11,AKAP13,AKAP5,AKAP7,AKAP8,ANAPC1,ANAPC10,ANAPC11,ANAPC13,ANAPC2,ANAPC4,ANAPC5,ANAPC7,APEX1,ATF1,ATF2,ATF4,BAD,BRAF,Calm1 (includes others),CAMK2D,CAMK2G,CDC14B,CDC16,CDC23,CDC25A,CDC25B,CDC25C,CDC26,CDC27,CHP1,CHUK,CREB1,CREB5,CREBBP,CTNNB1,DUSP1,DUSP11,DUSP12,DUSP16,DUSP2,DUSP22,DUSP3,DUSP6,DUSP7,EYA3,FLNA,FLNC,GDPD3,GNA13,GNAI2,GNAS,GNB1,GNB2,…
Salvage Pathways of Pyrimidine Ribonucleotides	7.56	0.557	1.387	ADPGK,AK1,AK4,AKT2,APOBEC3B,ARAF,BRAF,CDADC1,CDK1,CDK18,CDK2,CDK4,CDK6,CDK7,CDK8,CMPK1,CSNK1A1,CSNK1D,DAPK1,DMPK,DYRK1A,FAM20B,GRK6,HIPK1,IRAK1,LIMK1,LIMK2,MAP2K1,MAP2K2,MAP3K6,MAP3K8,MAPK1,MAPK3,MAPK6,MAPK7,MAPK8,MAPK9,NEK2,NME1,NME2,NME6,NME7,PAK1,PIM1,PKN1,PRKAA1,PRKCD,PRPF4B,PSTK,SGK1,TTK,UCK2,UCKL1,UPP1
Glioblastoma Multiforme Signaling	7.44	0.485	0.492	AKT1,AKT2,AKT3,APC,AXIN1,CCND1,CCND3,CCNE1,CCNE2,Cdc42,CDK2,CDK4,CDK6,CDKN1A,CDKN1B,CTNNB1,E2F1,E2F3,E2F4,E2F6,E2F7,E2F8,EGFR,FNBP1,FZD6,GRB2,GSK3B,HRAS,IGF1R,ITPR1,ITPR2,KRAS,MAP2K1,MAP2K2,MAPK1,MAPK3,MDM2,MRAS,MYC,NF1,NF2,NRAS,PDGFA,PDGFC,PDIA3,PIK3C2A,PIK3C3,PIK3CA,PIK3CB,PIK3R1,PIK3R4,PLCB1,PLCB3,PLCB4,PLCG1,PLCL2,PRKCD,PTEN,RAC1,RAF1,RALA,RAP1A,RHOA,RHOBTB1,RHOBTB2,RHOC,RHOD,RHOT1,RHOT2,RND2…
ID1 Signaling Pathway	7.32	0.468	0.825	ABI1,ACVR1,AKT1,AKT2,AKT3,APP,ARAF,ATAD5,ATF6,BAX,BCL2,BCL2L1,BHLHE40,BIRC5,BMPR1A,BRAF,CAV1,CCN2,CCND1,CCNE1,CDK4,CDKN1A,CDKN1B,CHRNB2,CREBBP,CTNNB1,CUL3,DVL2,E2F1,EGFR,EP300,FGFR1,FN1,FRK,FYN,FZR1,GSK3B,GSPT1,HIF1A,HRAS,ID1,IGF1R,IL6R,KIF11,KRAS,LIF,LYN,MAPK1,MAPK11,MAPK12,MAPK14,MAPK3,MDM2,MRAS,MYC,NFKB1,NFKB2,NRAS,PARK7,PDGFC,PIK3C2A,PIK3C3,PIK3CA,PIK3CB,PIK3R1,PIK3R4,PLXNB2,PTEN,PTK7,RAF1,RA…
Remodeling of Epithelial Adherens Junctions	7.21	0.603	1.147	ACTB,ACTG1,ACTN1,ACTN4,ACTR2,ACTR3,APC,ARPC1B,ARPC2,ARPC4,ARPC5,ARPC5L,CBLL1,CLIP1,CTNNA1,CTNNB1,CTNND1,DNM1,DNM1L,DNM2,EXOC2,HGS,IQGAP1,MAPRE1,Mapre2,MAPRE3,MET,NME1,RAB5A,RAB5B,RAB5C,RAB7A,RALA,SRC,TUBA1C,TUBA4A,TUBB,TUBB4B,TUBB6,VCL,ZYX
Adipogenesis pathway	7.18	0.504	0.239	ACVR1,AGPAT2,AKT1,ATG7,BMAL1,BMPR1A,BSCL2,CCNH,CDK7,CLOCK,CTBP1,CTBP2,CTNNB1,DDIT3,DGKD,ERCC2,ERCC3,EZH2,FBXW7,FGFR1,FZD6,GTF2H1,GTF2H2,GTF2H3,GTF2H4,GTF2H5,HAT1,HDAC10,HDAC2,HDAC3,HDAC4,HDAC5,HDAC6,HDAC7,HIF1A,KAT2A,KAT2B,KAT6A,Kat6b,KAT7,KDM1A,KLF3,KLF5,KMT2B,LPIN1,LPL,MNAT1,NOCT,NR2F2,PPIP5K1,RBBP4,RBBP7,RPS6KA1,RPS6KB1,RPS6KC1,SAP130,SENP2,SETDB1,SIN3A,SIN3B,SIRT1,SIRT2,SMAD5,SMO,SREBF1,TBL1X…
Mouse Embryonic Stem Cell Pluripotency	7.14	0.538	2.292	AKT1,AKT2,AKT3,APC,AXIN1,BMPR1A,CREBBP,CTNNB1,DVL1,DVL2,DVL3,FZD6,GRB2,GSK3B,HRAS,ID1,ID3,IL6ST,JAK1,JAK2,JAK3,KRAS,LIF,MAP2K1,MAP2K2,MAPK1,MAPK11,MAPK12,MAPK14,MAPK3,MRAS,MYC,NRAS,PIK3C2A,PIK3C3,PIK3CA,PIK3CB,PIK3R1,PIK3R4,PTPN11,RAF1,RALA,RAP1A,RRAS2,SMAD4,SMAD5,SMO,SOS1,SOS2,STAT3,TCF3,TCF4,TCF7L2,TP53,TYK2,XIAP
MSP-RON Signaling In Cancer Cells Pathway	7.02	0.5	2.425	AKT1,AKT2,AKT3,ARAF,ARNT,ATF2,ATF4,BRAF,CCND1,CREB1,CREB5,CREBBP,CTNNB1,EGFR,ELF1,ELF2,ELF4,ELK3,FLNA,GRB2,GSK3B,HIF1A,HRAS,IL3RA,ITGA6,ITGB1,KRAS,MAP2K1,MAP2K2,MAPK1,MAPK3,MET,MRAS,MYC,NFKB1,NFKB2,NRAS,PDGFC,PIK3C2A,PIK3C3,PIK3CA,PIK3CB,PIK3R1,PIK3R4,PLAUR,PTK2,PTK2B,RAF1,RALA,RAP1A,RELA,RRAS2,SMAD2,SOS1,SOS2,SP1,SRC,STAT3,TCF3,TCF4,TCF7L2,TRIM24,VEGFA,VEGFB,VIM,YWHAE,YWHAG,YWHAH,YWHAQ,YWHAZ
Endometrial Cancer Signaling	6.92	0.617	2.475	AKT1,AKT2,AKT3,AXIN1,BAD,CCND1,CTNNA1,CTNNB1,ERBB2,GRB2,GSK3B,HRAS,ILK,KRAS,MAP2K1,MAP2K2,MAPK1,MAPK3,MLH1,MRAS,MYC,NRAS,PDPK1,PIK3C2A,PIK3C3,PIK3CA,PIK3CB,PIK3R1,PIK3R4,PTEN,RAF1,RALA,RAP1A,RRAS2,SOS1,SOS2,TP53
IL-3 Signaling	6.81	0.57	3.13	AKT1,AKT2,AKT3,BAD,CHP1,GRB2,HRAS,IL3RA,INPP5D,JAK1,JAK2,KRAS,MAP2K1,MAP2K2,MAPK1,MAPK3,MRAS,NRAS,PAK1,PIK3C2A,PIK3C3,PIK3CA,PIK3CB,PIK3R1,PIK3R4,PPP3CA,PPP3CB,PPP3CC,PPP3R1,PRKCA,PRKCD,PRKCI,PRKD3,RAC1,RAF1,RALA,RAP1A,RAPGEF1,RRAS2,SHC1,SOS1,STAT1,STAT3,STAT5A,STAT6
ERB2-ERBB3 Signaling	6.8	0.6	1.298	AKT1,BAD,CCND1,CDKN1B,ERBB2,ETV4,GRB2,GSK3A,GSK3B,HRAS,JAK3,KRAS,MAP2K1,MAP2K2,MAPK1,MAPK3,MRAS,MYC,NRAS,Nrg1,PDPK1,PIK3C2A,PIK3C3,PIK3CA,PIK3CB,PIK3R1,PIK3R4,PTEN,RAF1,RALA,RAP1A,RRAS2,SHC1,SOS1,SOS2,SP1,STAT3,STAT5A,TYK2
GM-CSF Signaling	6.71	0.586	2	AKT1,AKT2,AKT3,BCL2L1,CAMK2D,CAMK2G,CCND1,GRB2,HRAS,JAK2,KRAS,LYN,MAP2K1,MAP2K2,MAPK1,MAPK3,MRAS,NRAS,PIK3C2A,PIK3C3,PIK3CA,PIK3CB,PIK3R1,PIK3R4,PIM1,PPP3CA,PPP3CB,PPP3CC,PPP3R1,PTPN11,RACK1,RAF1,RALA,RAP1A,RRAS2,RUNX1,SHC1,SOS1,SOS2,STAT1,STAT3
BEX2 Signaling Pathway	6.68	0.561	-0.905	AKT1,AKT2,AKT3,BAD,BAK1,BBC3,BCL2,CCND1,CDKN1A,CTNNB1,ERBB2,GSK3B,HIF1A,LDB1,LGALS1,MAP2,MAPK12,MAPK8,MAPK9,NFKB1,NFKB2,PDGFC,PPP2CA,PPP2R1A,PPP2R1B,PPP2R2A,PPP2R2D,PPP2R3A,PPP2R5A,PPP2R5B,PPP2R5D,PPP2R5E,PTEN,PTPA,RELA,SMARCB1,SPP1,STAT3,SWAP70,TCF3,TCF4,TCF7L2,TSC1,TSC2,VEGFA,VEGFB
Ovarian Cancer Signaling	6.67	0.481	1.808	ABL1,AKT1,AKT2,AKT3,APC,ARRB1,AXIN1,BCL2,BRAF,BRCA2,CCND1,CD44,CDK4,CTNNB1,DVL1,E2F1,E2F3,E2F4,E2F6,EGFR,FZD6,GJA1,GSK3B,HDAC10,HDAC2,HDAC3,HDAC4,HDAC5,HDAC6,HDAC7,HRAS,KRAS,MAP2K1,MAP2K2,MAPK1,MAPK3,MLH1,MRAS,NRAS,PA2G4,PDGFC,PIK3C2A,PIK3C3,PIK3CA,PIK3CB,PIK3R1,PIK3R4,PMS2,PRKACB,PRKAG1,PRKAG2,PRKAR1A,PRKAR2B,PTEN,PTGS1,RAD51,RAF1,RALA,RAP1A,RBL1,RBL2,RPS6KB1,RPS6KB2,RRAS2,SIN3A,SMO,SRC,SUV39H1,…
Endocannabinoid Developing Neuron Pathway	6.63	0.504	0.544	ADCY6,ADCY7,ADCY9,AKT1,AKT1S1,AKT2,AKT3,ARAF,ATF2,ATF4,BRAF,CCND1,CDKN1B,CREB1,CREB5,CREBBP,CTNNB1,GNAI2,GNAO1,GNB1,GNB2,GNB4,GNG10,GNG12,GNG5,GSK3B,HRAS,KRAS,MAP2K1,MAP2K2,MAP2K7,MAPK1,MAPK11,MAPK12,MAPK14,MAPK3,MAPK6,MAPK7,MAPK8,MAPK9,MLST8,MRAS,NRAS,PIK3C2A,PIK3C3,PIK3CA,PIK3CB,PIK3R1,PIK3R4,PRKACB,PRKAG1,PRKAG2,PRKAR1A,PRKAR2B,RAC1,RAF1,RALA,RAP1A,RAP1GAP,RHOA,RPTOR,RRAS2,SRC,STAT3
14-3-3-mediated Signaling	6.63	0.504	2.774	AKT1,AKT1S1,AKT2,AKT3,BAD,BAX,CBL,CDKN1B,EDC3,GRB2,GSK3A,GSK3B,HRAS,KRAS,MAP2K1,MAP2K2,MAPK1,MAPK12,MAPK3,MAPK8,MAPK9,MRAS,NRAS,PDCD6IP,PDIA3,PIK3C2A,PIK3C3,PIK3CA,PIK3CB,PIK3R1,PIK3R4,PLCB1,PLCB3,PLCB4,PLCG1,PLCL2,PRKCA,PRKCD,PRKCI,PRKD3,RAF1,RALA,RAP1A,RPS6KA1,RRAS2,SRC,SRPK2,STK11,STRADA,TRAF2,TSC1,TSC2,TUBA1C,TUBA4A,TUBB,TUBB4B,TUBB6,VIM,YAP1,YWHAE,YWHAG,YWHAH,YWHAQ,YWHAZ
Androgen Signaling	6.61	0.473	0.186	CACNB3,Calm1 (includes others),CALR,CCND1,CCNH,CDK7,CREBBP,EP300,ERCC2,ERCC3,GNA11,GNA13,GNAI2,GNAO1,GNAS,GNB1,GNB2,GNB4,GNG10,GNG12,GNG5,GTF2A1,GTF2A2,GTF2B,GTF2E1,GTF2E2,GTF2H1,GTF2H2,GTF2H3,GTF2H4,GTF2H5,H3-3A/H3-3B,HSP90AA1,HSPA4,ITPR1,ITPR2,KAT2B,KAT7,MAPK1,MAPK3,MNAT1,MRAS,NCOA1,NCOA2,NCOA4,NFKB1,NFKB2,POLR2A,POLR2B,POLR2C,POLR2E,POLR2F,POLR2G,POLR2H,POLR2I,POLR2J,PRKACB,PRKAG1,PRKAG2,PRKAR…
Aldosterone Signaling in Epithelial Cells	6.57	0.471	2	ABCB8,ASIC1,CRYAB,DNAJA1,DNAJB12,DNAJB2,DNAJB4,DNAJB5,DNAJB6,DNAJC1,DNAJC11,DNAJC12,DNAJC13,DNAJC14,DNAJC15,DNAJC18,DNAJC19,DNAJC2,DNAJC21,DNAJC25,DNAJC27,DNAJC5,DNAJC7,DNAJC8,DNAJC9,DUSP1,HSP90AA1,HSP90AB1,HSP90B1,HSPA13,HSPA14,HSPA4,HSPA4L,HSPA5,HSPA8,HSPA9,HSPB1,HSPB11,HSPB2,HSPB6,HSPD1,HSPE1,HSPH1,ICMT,ITPR1,ITPR2,KRAS,MAP2K1,MAP2K2,MAPK1,MAPK3,PDIA3,PDPK1,PI4KA,PIK3C2A,PIK3C3,PIK3CA,PIK3CB,P…
DNA damage-induced 14-3-3σ Signaling	6.49	0.652	-0.365	AKT1,AKT2,AKT3,APAF1,ATM,ATR,BAD,BCL2,BCL2L1,CASP1,CASP2,CASP3,CASP8,CCNB1,CCNE1,CCNE2,CDC25C,CDK1,CDK2,CDKN1A,CDKN1B,CHEK1,COP1,E2F1,HUS1,MDM2,RAD1,RAD17,RAD9A,TP53
Lymphotoxin β Receptor Signaling	6.45	0.618	1.347	AKT1,AKT2,AKT3,APAF1,BCL2L1,BIRC2,CASP3,CHUK,CREBBP,CYC1,DIABLO,ELP1,EP300,IKBKB,IKBKE,IKBKG,MAPK1,MAPK3,NFKB1,NFKB2,PDPK1,PIK3C2A,PIK3C3,PIK3CA,PIK3CB,PIK3R1,PIK3R4,RELA,TRAF1,TRAF2,TRAF3,TRAF4,TRAF5,TRAF6
IL-2 Signaling	6.41	0.597	1.915	AKT1,AKT2,AKT3,CSNK2A1,CSNK2A2,CSNK2B,GRB2,HRAS,IL2RG,JAK1,JAK3,KRAS,MAP2K1,MAP2K2,MAPK1,MAPK3,MAPK8,MRAS,NRAS,PIK3C2A,PIK3C3,PIK3CA,PIK3CB,PIK3R1,PIK3R4,PTK2B,PTPN11,RAF1,RALA,RAP1A,RRAS2,SHC1,SOCS1,SOS1,SOS2,STAT5A,SYK
Signaling by Rho Family GTPases	6.38	0.431	2.888	ACTB,ACTG1,ACTR2,ACTR3,ARFIP2,ARHGEF1,ARHGEF10,ARHGEF11,ARHGEF12,ARHGEF17,ARHGEF18,ARHGEF2,ARHGEF3,ARHGEF5,ARHGEF7,ARPC1B,ARPC2,ARPC4,ARPC5,ARPC5L,BAIAP2,Cdc42,CDC42EP4,CFL1,CFL2,CIT,CLIP1,CYFIP1,DIAPH3,EZR,FNBP1,GNA11,GNA13,GNAI2,GNAO1,GNAS,GNB1,GNB2,GNB4,GNG10,GNG12,GNG5,IQGAP1,ITGA3,ITGA6,ITGAV,ITGB1,ITGB5,LIMK1,LIMK2,MAP2K1,MAP2K2,MAP2K7,MAP3K10,MAP3K11,MAP3K12,MAP3K20,MAPK1,MAPK12,MAPK3,MAPK…
Endocannabinoid Cancer Inhibition Pathway	6.36	0.483	-1.068	ADCY6,ADCY7,ADCY9,AKT1,AKT1S1,AKT2,AKT3,ATF2,ATF4,BAD,CAMKK2,CASP1,CASP2,CASP3,CASP8,CCND1,CCND3,CCNE1,CCNE2,CDKN1A,CDKN1B,CREB1,CREB5,CREBBP,CTNNB1,DDIT3,EIF2A,GNA13,GNAI2,GNAO1,GSK3B,HIF1A,MAP2K1,MAP2K2,MAP2K7,MAPK1,MAPK14,MAPK3,MLST8,MYC,NSMAF,NUPR1,PDGFC,PIK3C2A,PIK3C3,PIK3CA,PIK3CB,PIK3R1,PIK3R4,PRKAA1,PRKAB1,PRKACB,PRKAG1,PRKAG2,PRKAR1A,PRKAR2B,PTK2,RAF1,RHOA,ROCK1,ROCK2,RPTOR,SMPD4,SPTLC2,…
ERK5 Signaling	6.34	0.568	3.395	AKT1,ATF2,ATF4,BAD,CREB1,CREB5,CREBBP,EGFR,ELK4,FOSL1,GAB1,GNA13,HRAS,IL6ST,KRAS,LIF,MAP3K2,MAP3K8,MAPK7,MEF2A,MEF2C,MEF2D,MRAS,MYC,NRAS,PTPN11,RALA,RAP1A,RPS6KA1,RPS6KA5,RPS6KB1,RPS6KB2,RPS6KC1,RRAS2,SGK1,SRC,WNK1,YWHAE,YWHAG,YWHAH,YWHAQ,YWHAZ
Amyloid Processing	6.32	0.627	-0.5	AKT1,AKT2,AKT3,APH1A,APP,BACE1,CAPN1,CAPN10,CAPN2,CAPN5,CAPN7,CAPNS1,CSNK1A1,CSNK1D,CSNK1E,CSNK2A1,CSNK2A2,CSNK2B,GSK3B,MAPK1,MAPK11,MAPK12,MAPK14,MAPK3,NCSTN,PRKACB,PRKAG1,PRKAG2,PRKAR1A,PRKAR2B,PSEN1,PSENEN
Cell Cycle Regulation by BTG Family Proteins	6.32	0.684	1.155	BTG1,CCND1,CCNE1,CCNE2,CDK2,CDK4,CNOT7,E2F1,E2F3,E2F4,E2F6,E2F7,E2F8,NOCT,PPP2CA,PPP2R1A,PPP2R1B,PPP2R2A,PPP2R2D,PPP2R3A,PPP2R5A,PPP2R5B,PPP2R5D,PPP2R5E,PRMT1,PTPA
Renal Cell Carcinoma Signaling	6.3	0.557	2.694	AKT1,AKT2,AKT3,ARNT,CREBBP,CRK,CUL2,ELOC,EP300,FH,GAB1,GRB2,HIF1A,HRAS,KRAS,MAP2K1,MAP2K2,MAPK1,MAPK3,MET,MRAS,NRAS,PAK1,PIK3C2A,PIK3C3,PIK3CA,PIK3CB,PIK3R1,PIK3R4,PTPN11,RAC1,RAF1,RALA,RAP1A,RAPGEF1,RPS27A,RRAS2,SLC2A1,SOS1,SOS2,TGFB1,Ubb,UBC,VEGFA
Estrogen-mediated S-phase Entry	6.29	0.769	0.229	CCNA2,CCND1,CCNE1,CCNE2,CDC25A,CDK1,CDK2,CDK4,CDKN1A,CDKN1B,E2F1,E2F3,E2F4,E2F6,E2F7,E2F8,MYC,RBL1,SKP2,TFDP1
PEDF Signaling	6.26	0.548	1.64	AKT1,AKT2,AKT3,ARHGAP22,BCL2,BCL2L1,CASP8,CFLAR,CHUK,HRAS,IKBKB,IKBKE,IKBKG,KRAS,MAPK1,MAPK11,MAPK12,MAPK14,MAPK3,MRAS,NFKB1,NFKB2,NRAS,PIK3C2A,PIK3C3,PIK3CA,PIK3CB,PIK3R1,PIK3R4,PNPLA2,RAC1,RAF1,RALA,RAP1A,RELA,RHOA,ROCK1,ROCK2,RRAS2,SOD2,TCF12,TCF4,TCF7L2,TP53,WASF2,ZEB1
HGF Signaling	6.26	0.492	3.151	AKT1,AKT2,AKT3,ATF2,CCND1,CDK2,CDKN1A,DOCK1,ELF1,ELF2,ELF4,ELK3,GAB1,GRB2,HRAS,ITGA3,ITGA6,ITGAV,ITGB1,ITGB5,KRAS,MAP2K1,MAP2K2,MAP2K7,MAP3K10,MAP3K11,MAP3K12,MAP3K13,MAP3K2,MAP3K4,MAP3K6,Map3k7,MAP3K8,MAPK1,MAPK12,MAPK3,MAPK8,MAPK9,MET,MRAS,NRAS,PAK1,PIK3C2A,PIK3C3,PIK3CA,PIK3CB,PIK3R1,PIK3R4,PLCG1,PRKCA,PRKCD,PRKCI,PRKD3,PTK2,PTPN11,PXN,RAC1,RAF1,RALA,RAP1A,RAPGEF1,RRAS2,SOS1,SOS2,STAT3
IL-8 Signaling	6.23	0.448	1.667	AKT1,AKT2,AKT3,ARAF,ARRB2,BAX,BCL2,BCL2L1,BRAF,CCND1,CCND3,Cdc42,CHUK,EGFR,EIF4EBP1,ELP1,FLT1,FNBP1,GNA11,GNA13,GNAI2,GNAO1,GNAS,GNB1,GNB2,GNB4,GNG10,GNG12,GNG5,HBEGF,HRAS,IKBKB,IKBKE,IKBKG,IQGAP1,IRAK1,IRAK2,IRAK4,ITGAV,KRAS,LASP1,LIMK1,LIMK2,MAP2K1,MAP2K2,MAP4K4,MAPK1,MAPK12,MAPK3,MAPK8,MAPK9,MRAS,MYL12B,NFKB1,NRAS,PDGFC,PIK3C2A,PIK3C3,PIK3CA,PIK3CB,PIK3R1,PIK3R4,PLD1,PLD2,PRKCA,PRKCD,PRKCI,PRK…
Ephrin Receptor Signaling	6.2	0.45	2.294	ABI1,ABL1,ACP1,ACTR2,ACTR3,ADAM10,AKT1,AKT2,AKT3,ARPC1B,ARPC2,ARPC4,ARPC5,ARPC5L,ATF2,ATF4,AXIN1,BCAR1,CFL1,CFL2,CREB1,CREB5,CREBBP,CRK,DOK1,EPHA2,EPHA4,EPHB2,EPHB4,FYN,GNA11,GNA13,GNAI2,GNAO1,GNAS,GNB1,GNB2,GNB4,GNG10,GNG12,GNG5,GRB2,GRINA,HRAS,ITGA3,ITGA6,ITGAV,ITGB1,ITGB5,ITSN1,JAK2,KALRN,KRAS,LIMK1,LIMK2,MAP2K1,MAP2K2,MAP4K4,MAPK1,MAPK3,MRAS,NCK1,NRAS,PAK1,PDGFA,PDGFC,PTK2,PTPN11,PTPN13,PXN,R…
Tight Junction Signaling	6.02	0.458	#NUM!	ACTB,ACTG1,AFDN,AKT1,AKT2,AKT3,ARHGEF2,BET1L,CDK4,CGN,CLDN12,CPSF1,CPSF3,CPSF4,CPSF6,CSTF1,CSTF2,CSTF3,CTNNA1,CTNNB1,EPB41,F11R,GOSR2,GPAA1,HSF1,LLGL1,MARK2,MPDZ,MYH9,MYL6,MYLK,MYO10,MYO18A,NAPA,NAPG,NECTIN2,NECTIN3,NFKB1,NFKB2,NSF,NUDT21,OCLN,PALS1,PPP2CA,PPP2R1A,PPP2R1B,PPP2R2A,PPP2R2D,PPP2R3A,PPP2R5A,PPP2R5B,PPP2R5D,PPP2R5E,PRKACB,PRKAG1,PRKAG2,PRKAR1A,PRKAR2B,PRKCI,PTEN,PTPA,RAC1,RELA,RHOA,SA…
IL-7 Signaling Pathway	6	0.551	0.632	AKT1,AKT2,AKT3,BAD,BAK1,BAX,BCL2,CCND1,CCND3,CDC25A,CDK2,CDKN1B,FYN,GRB2,GSK3A,GSK3B,IL2RG,JAK1,JAK3,LYN,MAPK1,MAPK11,MAPK12,MAPK14,MAPK3,MET,MYC,NFATC1,PDPK1,PIK3C2A,PIK3C3,PIK3CA,PIK3CB,PIK3R1,PIK3R4,PTK2,SHC1,SLC2A1,SOCS1,SOS1,SOS2,STAT1,STAT5A
ILK Signaling	6	0.448	1.501	ACTB,ACTG1,ACTN1,ACTN4,AKT1,AKT2,AKT3,ATF2,ATF4,CASP3,CCND1,Cdc42,CFL1,CFL2,CREB1,CREB5,CREBBP,CTNNB1,DOCK1,DSP,FBLIM1,FLNA,FLNC,FN1,FNBP1,GSK3A,GSK3B,HIF1A,ILK,ILKAP,ITGB1,ITGB5,LIMS1,MAPK1,MAPK12,MAPK3,MAPK8,MAPK9,MYC,MYH9,MYL6,MYO10,MYO18A,NACA,NFKB1,NFKB2,PARVA,PDGFC,PDPK1,PIK3C2A,PIK3C3,PIK3CA,PIK3CB,PIK3R1,PIK3R4,PPP1R12A,PPP1R14B,PPP2CA,PPP2R1A,PPP2R1B,PPP2R2A,PPP2R2D,PPP2R3A,PPP2R5A,PPP2R…
Melanoma Signaling	5.97	0.62	2.043	AKT1,AKT2,AKT3,BAD,BRAF,CCND1,CDK4,CDKN1A,E2F1,HRAS,KRAS,MAP2K1,MAP2K2,MAPK1,MAPK3,MDM2,MITF,MRAS,NRAS,PIK3C2A,PIK3C3,PIK3CA,PIK3CB,PIK3R1,PIK3R4,PTEN,RAF1,RALA,RAP1A,RRAS2,TP53
Actin Cytoskeleton Signaling	5.87	0.43	3.422	ABI2,ACTB,ACTG1,ACTN1,ACTN4,ACTR2,ACTR3,APC,ARHGAP35,ARHGEF1,ARHGEF12,ARHGEF7,ARPC1B,ARPC2,ARPC4,ARPC5,ARPC5L,BAIAP2,BCAR1,CD14,CFL1,CFL2,CRK,CSK,CYFIP1,DIAPH1,DIAPH3,DOCK1,EZR,FGD1,FGD3,FLNA,FN1,GIT1,GNA13,GNG12,GRB2,GSN,HRAS,IQGAP1,ITGA3,ITGA6,ITGAV,ITGB1,ITGB5,KRAS,LIMK1,LIMK2,MAP2K1,MAP2K2,MAPK1,MAPK3,MPRIP,MRAS,MSN,MYH9,MYL12A,MYL12B,MYL6,MYLK,MYO10,MYO18A,NCKAP1,NRAS,PAK1,PDGFA,PDGFC,PFN1,P…
Fcγ Receptor-mediated Phagocytosis in Macrophages and Monocytes	5.78	0.521	3	ACTB,ACTG1,ACTR2,ACTR3,AKT1,AKT2,AKT3,ARPC1B,ARPC2,ARPC4,ARPC5,ARPC5L,CBL,CRK,DOCK1,EZR,FYN,INPP5D,LYN,MAPK1,MAPK3,MYO5A,NCK1,PAK1,PIK3R1,PIP5K1A,PLA2G6,PLCG1,PLD1,PLD2,PRKCA,PRKCD,PRKCI,PRKD3,PTEN,PTK2B,PXN,RAB11A,RAB11B,RAC1,RPS6KB1,RPS6KB2,SRC,SYK,TLN1,TLN2,VASP,VAV3,YES1
CDK5 Signaling	5.69	0.496	1.571	ABL1,ADCY6,ADCY7,ADCY9,CAPN1,FOSB,GNAS,HRAS,ITGA3,ITGA6,ITGB1,KRAS,LAMB1,LAMB3,LAMC1,LAMC2,MAP2K1,MAP2K2,MAPK1,MAPK11,MAPK12,MAPK14,MAPK3,MAPK6,MAPK7,MAPK8,MAPK9,MRAS,NRAS,PPP1CA,PPP1CB,Ppp1cc,PPP1CC,PPP1R10,PPP1R11,PPP1R12A,PPP1R14B,PPP2CA,PPP2R1A,PPP2R1B,PPP2R2A,PPP2R2D,PPP2R3A,PPP2R5A,PPP2R5B,PPP2R5D,PPP2R5E,PRKACB,PRKAG1,PRKAG2,PRKAR1A,PRKAR2B,PTPA,RAF1,RALA,RAP1A,RRAS2
CSDE1 Signaling Pathway	5.61	0.589	2.121	AGO1,AKT1,AKT2,AKT3,APAF1,CCND3,CDK11A,CNOT6,CSDE1,CTNNB1,CTTN,DCP1A,DDX6,EDC3,EDC4,FN1,HNRNPC,HNRNPD,LSM14A,MYC,PABPC1,PABPC4,PABPN1,PAIP1,PTBP1,PTEN,PUM1,RAC1,RPL9,SYNCRIP,TGFB1,TRIO,VIM
RAC Signaling	5.55	0.474	3.098	ABI2,ACTR2,ACTR3,ARFIP2,ARPC1B,ARPC2,ARPC4,ARPC5,ARPC5L,BAIAP2,CD44,CFL1,CFL2,CYFIP1,ELK4,HRAS,IQGAP1,ITGA3,ITGA6,ITGAV,ITGB1,ITGB5,KRAS,LIMK1,LIMK2,MAP2K1,MAP2K2,MAP2K7,MAP3K11,MAPK1,MAPK3,MAPK8,MRAS,NCKAP1,NFKB1,NFKB2,NRAS,PAK1,PARD3,PI4KA,PIK3C2A,PIK3C3,PIK3CA,PIK3CB,PIK3R1,PIK3R4,PIKFYVE,PIP4K2C,PIP5K1A,PIP5K1C,PLD1,PRKCI,PTK2,PTK2B,RAC1,RAF1,RALA,RAP1A,RELA,RHOA,RPS6KB1,RRAS2,SH3RF1,TIAM1,WA…
p53 Signaling	5.53	0.51	-0.16	AKT1,AKT2,AKT3,APAF1,ATM,ATR,BAX,BBC3,BCL2,BCL2L1,BIRC5,CCND1,CCNK,CDK2,CDK4,CDKN1A,CHEK1,CSNK1D,CTNNB1,E2F1,EP300,GNL3,GSK3B,HIF1A,HIPK2,KAT2B,MAPK14,MAPK8,MDM2,MDM4,MED1,PCNA,PIAS1,PIDD1,PIK3C2A,PIK3C3,PIK3CA,PIK3CB,PIK3R1,PIK3R4,PML,PTEN,SCO2,SIRT1,ST13,STAG1,TNFRSF10A,TOPBP1,TP53,TP53INP1
Melanocyte Development and Pigmentation Signaling	5.53	0.51	2.143	ADCY6,ADCY7,ADCY9,ATF2,ATF4,BCL2,CREB1,CREB5,CREBBP,CRK,EP300,GNAS,GRB2,HRAS,KITLG,KRAS,MAP2K1,MAP2K2,MAPK1,MAPK3,MITF,MRAS,NRAS,PIK3C2A,PIK3C3,PIK3CA,PIK3CB,PIK3R1,PIK3R4,PLCG1,PRKACB,PRKAG1,PRKAG2,PRKAR1A,PRKAR2B,PTPN11,RAF1,RALA,RAP1A,RPS6KA1,RPS6KA5,RPS6KB1,RPS6KB2,RPS6KC1,RRAS2,SH2B2,SHC1,SOS1,SOS2,SRC
Phosphatidylglycerol Biosynthesis II (Non-plastidic)	5.45	0.7	0	ABHD5,AGPAT1,AGPAT2,AGPAT3,AGPAT5,CDS2,GPAM,GPAT3,GPAT4,GPD2,LCLAT1,LPCAT1,LPCAT3,LPCAT4,LPGAT1,MBOAT2,MBOAT7,PGS1,PTPMT1,TAFAZZIN,TAMM41
PPARα/RXRα Activation	5.44	0.441	0.239	ACAA1,ACOX1,ACVR1,ADCY6,ADCY7,ADCY9,ADIPOR1,ADIPOR2,AIP,CAND1,CHD5,CHUK,CKAP5,CLOCK,CREBBP,ELP1,EP300,FASN,GNA11,GNAS,GOT2,GPD2,GRB2,HELZ2,HRAS,HSP90AA1,HSP90AB1,HSP90B1,IKBKB,IKBKE,IKBKG,IL1RAP,INSR,ITGB5,JAK2,KRAS,LPL,MAP2K1,MAP2K2,MAP2K7,MAP4K4,MAPK1,MAPK14,MAPK3,MAPK8,MED1,MED12,MED23,MED24,MEF2C,MRAS,NCOA3,NCOR1,NCOR2,NFKB1,NFKB2,NR2C2,NRAS,PDIA3,PLCB1,PLCB3,PLCB4,PLCG1,PLCL2,PRKAA1,PRKAB1,P…
Insulin Secretion Signaling Pathway	5.37	0.415	2.183	ADCY6,ADCY7,ADCY9,AGO1,ASIC1,ATF2,ATF4,BET1L,CACNB3,CAMK2D,CAMK2G,CLCN3,CREB1,CREB5,CREBBP,CRTC2,DLAT,EIF2A,EIF2AK3,EIF2B2,EIF2B3,EIF2B4,EIF2S1,EIF2S2,EIF4A1,EIF4A2,EIF4A3,EIF4E,EIF4EBP1,EIF4EBP2,EIF4G1,EIF4G2,EIF4G3,FURIN,FYN,GNA11,GNAS,GOSR2,GPAA1,INSR,ITPR1,ITPR2,JAK1,JAK2,JAK3,LYN,MAPK1,MAPK11,MAPK12,MAPK14,MAPK3,NAPA,NAPG,NSF,PABPC1,PAIP1,PC,PDHA1,PDHB,PDHX,PDIA3,PIK3C2A,PIK3C3,PIK3CA,PIK3CB…
Ephrin B Signaling	5.26	0.542	1.461	ABI1,ACP1,AXIN1,CAP1,CBL,CFL1,CFL2,CTNNB1,EPHB2,EPHB4,GNA11,GNA13,GNAI2,GNAO1,GNAS,GNB1,GNB2,GNB4,GNG10,GNG12,GNG5,HNRNPK,HRAS,ITSN1,ITSN2,KALRN,LIMK1,MAPK1,MAPK3,MRAS,PAK1,PTK2,PXN,RAC1,RGS3,RHOA,ROCK1,ROCK2,VAV3
Aryl Hydrocarbon Receptor Signaling	5.15	0.453	0	AIP,ALDH16A1,ALDH18A1,ALDH2,ALDH3A1,ALDH3A2,ALDH4A1,ALDH6A1,ALDH7A1,APAF1,ARNT,ATM,ATR,BAX,CCNA2,CCND1,CCND3,CCNE1,CCNE2,CDK2,CDK4,CDK6,CDKN1A,CDKN1B,CHEK1,CTSD,E2F1,EP300,GSTO1,GSTP1,GSTZ1,HSP90AA1,HSP90AB1,HSP90B1,HSPB1,HSPB2,MAPK1,MAPK3,MAPK8,MCM7,MDM2,MED1,MGST2,MYC,NCOA2,NCOA3,NCOA7,NCOR2,NEDD8,NFE2L2,NFIA,NFIB,NFIC,NFIX,NFKB1,NFKB2,NQO2,NRIP1,PTGES3,RARA,RARG,RBL1,RBL2,RELA,RXRB,SMARCA4,SP1…
Cholecystokinin/Gastrin-mediated Signaling	5.1	0.479	2.335	ATF2,BCAR1,Cdc42,EGFR,EPHA4,FNBP1,GNA13,GRB2,HRAS,IL18,ITPR1,ITPR2,KRAS,MAP2K1,MAP2K2,MAPK1,MAPK12,MAPK14,MAPK3,MAPK7,MAPK8,MAPK9,MEF2A,MEF2C,MEF2D,MRAS,NRAS,PLCB1,PLCB3,PLCB4,PRKCA,PRKCD,PRKCI,PRKD3,PTK2,PTK2B,PXN,RAC1,RAF1,RALA,RAP1A,RHOA,RHOBTB1,RHOBTB2,RHOC,RHOD,RHOT1,RHOT2,RND2,RND3,ROCK1,ROCK2,RRAS2,SHC1,SOS1,SOS2,SRC
Death Receptor Signaling	5.03	0.5	1.206	ACIN1,ACTB,ACTG1,APAF1,ARHGDIB,BCL2,BID,BIRC2,CASP2,CASP3,CASP8,CFLAR,CHUK,CYC1,DFFA,DIABLO,ELP1,HSPB1,HSPB2,HTRA2,IKBKB,IKBKE,IKBKG,LIMK1,LMNA,MAP2K7,MAP4K4,MAPK8,NFKB1,NFKB2,PARP10,PARP16,PARP2,PARP3,PARP6,PARP8,PARP9,RELA,RIPK1,ROCK1,SPTAN1,TANK,TNFRSF10A,TNFRSF21,TNKS,TNKS2,TRAF2,XIAP
Cleavage and Polyadenylation of Pre-mRNA	5	0.917	#NUM!	CPSF1,CPSF3,CPSF4,CPSF6,CSTF1,CSTF2,CSTF3,NUDT21,PABPN1,PAPOLA,WDR33
CD27 Signaling in Lymphocytes	4.85	0.561	-0.539	APAF1,BCL2L1,BID,CASP3,CASP8,CHUK,CYC1,ELP1,IKBKB,IKBKE,IKBKG,MAP2K1,MAP2K2,MAP2K7,MAP3K10,MAP3K11,MAP3K12,MAP3K13,MAP3K2,MAP3K4,MAP3K6,Map3k7,MAP3K8,MAPK12,MAPK8,MAPK9,NFKB1,NFKB2,RELA,SIVA1,TRAF2,TRAF5
CNTF Signaling	4.85	0.561	3.182	AKT1,GRB2,HRAS,IL6ST,JAK1,JAK2,KRAS,MAP2K1,MAP2K2,MAPK1,MAPK3,MRAS,NRAS,PIK3C2A,PIK3C3,PIK3CA,PIK3CB,PIK3R1,PIK3R4,PTPN11,RAF1,RALA,RAP1A,RPS6KA1,RPS6KA5,RPS6KB1,RPS6KB2,RRAS2,SOS1,STAT1,STAT3,TYK2
Gαq Signaling	4.84	0.441	2.25	ADRA1B,AKT1,AKT2,AKT3,Calm1 (includes others),Cdc42,CHP1,CHUK,CSK,FNBP1,GNA11,GNA13,GNAI2,GNAO1,GNAS,GNB1,GNB2,GNB4,GNG10,GNG12,GNG5,GRK2,GSK3B,HRH1,IKBKB,IKBKE,IKBKG,ITPR1,ITPR2,MAP2K1,MAP2K2,MAPK1,MAPK3,MRAS,NFATC1,NFATC2,NFATC3,NFKB1,NFKB2,PIK3C2A,PIK3C3,PIK3CA,PIK3CB,PIK3R1,PIK3R4,PLCB1,PLCB3,PLCB4,PLCG1,PLD1,PLD2,PPP3CA,PPP3CB,PPP3CC,PPP3R1,PRKCA,PRKCD,PRKCI,PRKD3,PTK2B,RAC1,RAF1,RELA,RGS2,R…
Cardiac Hypertrophy Signaling	4.82	0.41	3.301	ADCY6,ADCY7,ADCY9,ADRA1B,ADSS2,AKT1,ATF2,CACNB3,Calm1 (includes others),Cdc42,CHP1,CREB1,CREBBP,EIF2B2,EIF2B3,EIF2B4,EIF4E,EP300,FNBP1,GNA11,GNA13,GNAI2,GNAO1,GNAS,GNB1,GNB2,GNB4,GNG10,GNG12,GNG5,GRB2,GSK3B,HRAS,HSPB1,IGF1R,IL6R,KRAS,MAP2K1,MAP2K2,MAP2K7,MAP3K10,MAP3K11,MAP3K12,MAP3K13,MAP3K2,MAP3K4,MAP3K6,Map3k7,MAP3K8,MAPK1,MAPK11,MAPK12,MAPK14,MAPK3,MAPK8,MAPK9,MAPKAPK3,MEF2A,MEF2C,MEF2D,MRAS,…
NAD Signaling Pathway	4.8	0.45	2.101	ACADM,AIFM1,AKT1,AKT2,AKT3,BMAL1,BST1,CLOCK,EIF2AK3,ERN1,ETFA,GJA1,GSK3B,H2BC17,HIF1A,HSPD1,IDH2,LDHA,LDHD,NADK,NADSYN1,NAMPT,NFKB1,NFKB2,NMNAT1,NUDT12,PARP10,PARP16,PARP2,PARP3,PARP6,PARP8,PARP9,PIK3C2A,PIK3C3,PIK3CA,PIK3CB,PIK3R1,PIK3R4,POLR2A,POLR2B,POLR2C,POLR2E,POLR2F,POLR2G,POLR2H,POLR2I,POLR2J,POLRMT,PRKAA1,PRKAB1,PRKAG1,PRKAG2,SIRT1,SIRT2,SIRT6,SIRT7,SLC29A1,SLC29A2,SLC7A5,SOD2,SREBF1,TGF…
CXCR4 Signaling	4.76	0.44	1.75	ADCY6,ADCY7,ADCY9,AKT1,AKT2,AKT3,ARHGEF11,BCAR1,Cdc42,CRK,DOCK1,ELMO2,FNBP1,GNA11,GNA13,GNAI2,GNAO1,GNAS,GNB1,GNB2,GNB4,GNG10,GNG12,GNG5,HRAS,ITPR1,ITPR2,KRAS,LYN,MAP2K1,MAP2K2,MAPK1,MAPK12,MAPK3,MAPK8,MAPK9,MRAS,MYL12A,MYL12B,MYL6,NRAS,PAK1,PIK3C2A,PIK3C3,PIK3CA,PIK3CB,PIK3R1,PIK3R4,PLCB1,PLCB3,PLCB4,PRKCA,PRKCD,PRKCI,PRKD3,PTK2,PXN,RAC1,RAF1,RALA,RAP1A,RHOA,RHOBTB1,RHOBTB2,RHOC,RHOD,RHOT1,RHOT2…
UVA-Induced MAPK Signaling	4.72	0.49	2.646	ATM,BCL2L1,CASP3,EGFR,HRAS,KRAS,MAPK1,MAPK11,MAPK12,MAPK14,MAPK3,MAPK8,MAPK9,MRAS,NRAS,PARP10,PARP16,PARP2,PARP3,PARP6,PARP8,PARP9,PDIA3,PIK3C2A,PIK3C3,PIK3CA,PIK3CB,PIK3R1,PIK3R4,PLCB1,PLCB3,PLCB4,PLCG1,PLCL2,PRKCA,RALA,RAP1A,RPS6KA1,RPS6KA5,RPS6KB1,RPS6KB2,RPS6KC1,RRAS2,SMPD4,STAT1,TNKS,TNKS2,TP53
Induction of Apoptosis by HIV1	4.71	0.538	0.522	APAF1,BAK1,BAX,BBC3,BCL2,BCL2L1,BID,BIRC2,CASP3,CASP8,CHUK,CYC1,DFFA,DIABLO,ELP1,HTRA2,IKBKB,IKBKE,IKBKG,MAP2K7,MAPK12,MAPK8,MAPK9,NFKB1,NFKB2,RELA,RIPK1,SLC25A13,SLC25A3,SLC25A4,SLC25A5,TP53,TRAF1,TRAF2,XIAP
Phagosome Maturation	4.7	0.442	#NUM!	ATP6AP1,ATP6V0A1,ATP6V0A2,ATP6V0A4,ATP6V0B,ATP6V0C,ATP6V0E1,ATP6V1A,ATP6V1B2,ATP6V1C1,ATP6V1D,ATP6V1E1,ATP6V1H,BET1L,CALR,CANX,CTSA,CTSB,CTSD,CTSV,DCTN4,Dync1i2,DYNC1LI1,DYNC1LI2,DYNC2H1,DYNC2I1,DYNLL1,DYNLL2,DYNLT1,EEA1,GOSR2,GPAA1,HLA-A,HLA-E,LAMP2,M6PR,MR1,NAPA,NAPG,NSF,PIK3C3,PIKFYVE,PRDX1,PRDX2,PRDX5,PRDX6,RAB5A,RAB5B,RAB5C,RAB7A,RAB7B,RAC1,STX16,TCIRG1,TSG101,TUBA1C,TUBA4A,TUBB,TUBB4B,TUBB6…
HIF1α Signaling	4.69	0.423	2.804	ADRA1B,AKT1,AKT2,AKT3,APEX1,ARAF,ARNT,BRAF,CAMK1,CAMK2D,CAMK2G,CCNG2,CDKN1A,CHP1,COPS5,CREBBP,CUL2,EIF4E,EIF4EBP1,ELOC,EP300,FLT1,GPI,HIF1A,HIF1AN,HK1,HRAS,HSP90AA1,HSPA14,HSPA4,HSPA5,HSPA8,HSPA9,IL6R,KDM1A,KRAS,LDHA,MAP2K1,MAP2K2,MAP2K7,MAPK1,MAPK3,MDM2,MET,MKNK1,MKNK2,MRAS,NAA10,NCOA1,NRAS,PDGFC,PIK3C2A,PIK3C3,PIK3CA,PIK3CB,PIK3R1,PIK3R4,PKM,PLCG1,PPP3CA,PPP3CB,PPP3CC,PPP3R1,PRKCA,PRKCD,PRKCI,P…
CDP-diacylglycerol Biosynthesis I	4.68	0.679	0	ABHD5,AGPAT1,AGPAT2,AGPAT3,AGPAT5,CDS2,GPAM,GPAT3,GPAT4,GPD2,LCLAT1,LPCAT1,LPCAT3,LPCAT4,LPGAT1,MBOAT2,MBOAT7,TAFAZZIN,TAMM41
Neuregulin Signaling	4.65	0.47	1.809	ADAM17,AKT1,AKT2,AKT3,BAD,CDKN1B,CRK,DLG4,EGFR,ERBB2,ERBIN,ERRFI1,GRB2,HBEGF,HRAS,HSP90AA1,HSP90AB1,HSP90B1,ITGA3,ITGA6,ITGAV,ITGB1,ITGB5,KRAS,MAP2K1,MAP2K2,MAPK1,MAPK3,MRAS,MYC,NRAS,PDPK1,PICK1,PIK3R1,PLCG1,PRKCA,PRKCD,PRKCI,PRKD3,PSEN1,PTEN,PTPN11,RAF1,RALA,RAP1A,RNF41,RPS6,RPS6KB1,RPS6KB2,RRAS2,SHC1,SOS1,SOS2,SRC,STAT5A
Mismatch Repair in Eukaryotes	4.63	0.778	0	EXO1,FEN1,LIG1,MCM9,MLH1,MSH3,PCNA,PMS2,RFC1,RFC2,RFC3,RFC5,RPA1,SLC19A1
ERBB4 Signaling	4.61	0.529	2.335	ADAM17,AKT1,APH1A,GRB2,HRAS,KRAS,MAP2K1,MAP2K2,MAPK1,MAPK3,MRAS,NCSTN,NRAS,Nrg1,PDPK1,PIK3C2A,PIK3C3,PIK3CA,PIK3CB,PIK3R1,PIK3R4,PLCG1,PRKCA,PRKCD,PRKCI,PRKD3,PSEN1,PSENEN,RAF1,RALA,RAP1A,RRAS2,SHC1,SOS1,SOS2,YAP1
Sertoli Cell-Sertoli Cell Junction Signaling	4.61	0.422	#NUM!	ACTB,ACTG1,ACTN1,ACTN4,AFDN,AKT1,AKT2,AKT3,ATF2,AXIN1,BCAR1,CGN,CLDN12,CLINT1,CTNNA1,CTNNB1,DLG1,EPB41,EPN1,EPN2,F11R,GSK3A,GSK3B,HRAS,ILK,ITGA3,ITGA6,ITGAV,ITGB1,ITGB5,JUP,KEAP1,KRAS,MAP2K1,MAP2K2,MAP2K7,MAP3K10,MAP3K11,MAP3K12,MAP3K13,MAP3K2,MAP3K20,MAP3K4,MAP3K6,Map3k7,MAP3K8,MAPK1,MAPK11,MAPK12,MAPK14,MAPK3,MAPK8,MAPK9,MRAS,MTMR2,NECTIN2,NECTIN3,NRAS,OCLN,PALS2,PRKACB,PRKAG1,PRKAG2,PRKAR1A,PR…
Paxillin Signaling	4.56	0.477	3.063	ACTB,ACTG1,ACTN1,ACTN4,ARF1,ARFIP2,ARHGEF7,BCAR1,CRK,CSK,DOCK1,GIT2,GRB2,HRAS,ITGA3,ITGA6,ITGAV,ITGB1,ITGB5,KRAS,MAPK1,MAPK11,MAPK12,MAPK14,MAPK8,MAPK9,MRAS,NCK1,NRAS,PAK1,PARVA,PIK3C2A,PIK3C3,PIK3CA,PIK3CB,PIK3R1,PIK3R4,PTK2,PTK2B,PTPN12,PXN,RAC1,RALA,RAP1A,RRAS2,SOS1,SOS2,SRC,TLN1,TLN2,VCL
Role of NFAT in Cardiac Hypertrophy	4.53	0.415	3.305	ADCY6,ADCY7,ADCY9,AKAP5,AKT1,AKT2,AKT3,CABIN1,CACNB3,Calm1 (includes others),CAMK1,CAMK2D,CAMK2G,CHP1,CSNK1A1,EP300,GNAI2,GNAS,GNB1,GNB2,GNB4,GNG10,GNG12,GNG5,GRB2,GSK3B,HDAC10,HDAC2,HDAC3,HDAC4,HDAC5,HDAC6,HDAC7,HRAS,IGF1R,IL6R,IL6ST,ITPR1,ITPR2,KRAS,LIF,MAP2K1,MAP2K2,MAP2K7,MAPK1,MAPK11,MAPK12,MAPK14,MAPK3,MAPK8,MAPK9,MEF2A,MEF2C,MEF2D,MRAS,NRAS,PDIA3,PIK3C2A,PIK3C3,PIK3CA,PIK3CB,PIK3R1,PIK3R4,…
Virus Entry via Endocytic Pathways	4.52	0.466	#NUM!	ABL1,ACTB,ACTG1,AP1B1,AP1G1,AP1G2,AP1M1,AP1S1,AP1S2,AP2A1,Ap2b1,AP2M1,AP3D1,AP3M1,AP4B1,AP4E1,AP4M1,AP5M1,AP5Z1,CAV1,CLTA,CLTB,CLTC,DNM1,DNM2,FLNA,FLNC,FYN,HLA-A,HLA-E,HRAS,ITGB1,ITGB5,ITSN1,KRAS,MR1,MRAS,NRAS,PIK3C2A,PIK3C3,PIK3CA,PIK3CB,PIK3R1,PIK3R4,PLCG1,PRKCA,PRKCD,PRKCI,PRKD3,RAC1,RALA,RAP1A,RRAS2,SRC,TFRC
Spliceosomal Cycle	4.51	0.571	-0.378	AQR,BCAS2,CASC3,CWC15,CWC25,DDX23,DDX39B,DDX46,DHX15,DHX16,EFTUD2,EIF4A3,HSPA8,ISY1-RAB43,MAGOH,PRPF18,PRPF19,PRPF40B,RBM8A,SF3A1,SF3B1,SF3B2,SF3B3,SLU7,SNRNP200,U2AF2,XAB2,YJU2
Purine Nucleotides De Novo Biosynthesis II	4.5	0.909	-0.632	ADSL,ADSS1,ADSS2,ATIC,GART,IMPDH1,IMPDH2,PAICS,PFAS,PPAT
Synaptogenesis Signaling Pathway	4.49	0.394	3.682	ACTR2,ACTR3,ADCY6,ADCY7,ADCY9,AFDN,AKT1,AKT2,AKT3,AP2A1,Ap2b1,AP2M1,ARHGEF7,ARPC1B,ARPC2,ARPC4,ARPC5,ARPC5L,ATF2,ATF4,BAD,BET1L,BRAF,CACNB3,CADM1,Calm1 (includes others),CAMK2D,CAMK2G,CFL1,CLASP2,CREB1,CREB5,CREBBP,CRK,CTNNB1,CTNND1,DLG4,DNAJC5,EIF4EBP1,EIF4EBP2,EPHA2,EPHA4,EPHB2,EPHB4,FARP1,FYN,GOSR2,GPAA1,GRB2,GRINA,GSK3B,HRAS,HSPA8,ITPR1,ITSN1,ITSN2,KALRN,KRAS,LIMK1,LRP1,LRP8,LYN,MAP1B,MAPK1,M…
Colorectal Cancer Metastasis Signaling	4.48	0.402	2.345	ADCY6,ADCY7,ADCY9,AKT1,AKT2,AKT3,APC,ARRB1,AXIN1,BAD,BAX,BCL2L1,BIRC5,BRAF,CASP3,CCND1,Cdc42,CTNNB1,DVL1,E2F4,EGFR,FNBP1,FZD6,GNA11,GNA13,GNAI2,GNAO1,GNAS,GNB1,GNB2,GNB4,GNG10,GNG12,GNG5,GRB2,GRK2,GSK3B,HRAS,IL6R,IL6ST,JAK1,JAK2,JAK3,KRAS,LRP1,LRP5,LRP6,MAP2K1,MAP2K2,MAPK1,MAPK12,MAPK3,MAPK8,MAPK9,MLH1,MRAS,MSH3,MYC,NFKB1,NFKB2,NRAS,PDGFC,PIK3C2A,PIK3C3,PIK3CA,PIK3CB,PIK3R1,PIK3R4,PRKACB,PRKAG1,P…
Iron homeostasis signaling pathway	4.4	0.449	#NUM!	ACO2,ARNT,ATP6AP1,ATP6V0A1,ATP6V0A2,ATP6V0A4,ATP6V0B,ATP6V0C,ATP6V0E1,ATP6V1A,ATP6V1B2,ATP6V1C1,ATP6V1D,ATP6V1E1,ATP6V1H,BMP1,BMPR1A,BTRC,CDC34,CIAO1,CIAO2B,CIAO3,CP,CUL1,EGFR,FBXL5,FECH,FLVCR1,FTH1,FTL,HIF1A,HMOX2,HSPA9,IL6R,IREB2,ISCU,JAK1,JAK2,JAK3,LRP1,MAPK1,MAPK3,MCOLN1,MMS19,NFS1,NUBP1,NUBP2,PDGFA,SKP1,SKP2,SLC11A2,SLC25A37,SLC39A14,SMAD2,SMAD4,SMAD5,STAT3,STAT5A,STEAP3,TCIRG1,TFRC,TYK2
Apelin Endothelial Signaling Pathway	4.37	0.447	1.192	ADCY6,ADCY7,ADCY9,AKT1,AKT2,AKT3,ARNT,Calm1 (includes others),GNA11,GNA13,GNAI2,GNAO1,GNAS,GNB1,GNB2,GNB4,GNG10,GNG12,GNG5,HDAC4,HDAC5,HIF1A,HRAS,KRAS,MAP2K1,MAP2K2,MAPK1,MAPK12,MAPK3,MAPK8,MAPK9,MEF2A,MEF2C,MEF2D,MRAS,NFKB1,NFKB2,NRAS,PIK3C2A,PIK3C3,PIK3CA,PIK3CB,PIK3R1,PIK3R4,PLCB1,PLCB3,PLCB4,PRKAA1,PRKAB1,PRKAG1,PRKAG2,PRKCA,PRKCD,PRKCI,PRKD3,RAF1,RALA,RAP1A,RELA,RPS6KB1,RPS6KB2,RRAS2,SP1
CD40 Signaling	4.34	0.522	0.87	ATF1,CHUK,ELP1,IKBKB,IKBKE,IKBKG,JAK3,MAP2K1,MAP2K2,MAP2K7,MAPK1,MAPK11,MAPK12,MAPK14,MAPK3,MAPK8,MAPK9,NFKB1,NFKB2,PIK3C2A,PIK3C3,PIK3CA,PIK3CB,PIK3R1,PIK3R4,PTGS1,RELA,STAT3,TANK,TNFAIP3,TRAF1,TRAF2,TRAF3,TRAF5,TRAF6
IL-17A Signaling in Airway Cells	4.34	0.522	1.567	AKT1,AKT2,AKT3,CHUK,GSK3B,IKBKB,IKBKE,IKBKG,IL17RA,IL17RC,JAK1,JAK2,JAK3,MAP2K1,MAP2K2,MAPK1,MAPK11,MAPK12,MAPK14,MAPK3,MAPK8,MAPK9,NFKB1,NFKB2,PIK3C2A,PIK3C3,PIK3CA,PIK3CB,PIK3R1,PIK3R4,PTEN,RELA,STAT3,TRAF6,TYK2
MYC Mediated Apoptosis Signaling	4.29	0.56	2.268	APAF1,BAX,BBC3,BCL2,BCL2L1,BCL2L11,BID,CASP2,CASP3,CASP8,CFLAR,CHUK,CREBBP,IKBKB,IKBKE,IKBKG,MAX,MDM2,MYC,NFKB1,NFKB2,PRKACB,PRKAG1,PRKAG2,PRKAR1A,PRKAR2B,TP53,TRAF2
fMLP Signaling in Neutrophils	4.26	0.45	2.219	ACTR2,ACTR3,ARPC1B,ARPC2,ARPC4,ARPC5,ARPC5L,Calm1 (includes others),CHP1,GNA11,GNA13,GNAI2,GNAO1,GNAS,GNB1,GNB2,GNB4,GNG10,GNG12,GNG5,HRAS,ITPR1,ITPR2,KRAS,MAP2K1,MAP2K2,MAPK1,MAPK3,MRAS,NFAT5,NFATC1,NFATC2,NFATC3,NFKB1,NFKB2,NRAS,PIK3C2A,PIK3C3,PIK3CA,PIK3CB,PIK3R1,PIK3R4,PLCB1,PLCB3,PLCB4,PPP3CA,PPP3CB,PPP3CC,PPP3R1,PRKCA,PRKCD,PRKCI,PRKD3,RAC1,RAF1,RALA,RAP1A,RELA,RRAS2
GADD45 Signaling	4.25	0.533	2.475	ACVR1,ATM,ATR,CCNB1,CCND1,CCND3,CCNE1,CCNE2,CDK1,CDK2,CDK4,CDKN1A,MAP2K7,MAP3K4,MAPK1,MAPK11,MAPK12,MAPK14,MAPK8,MAPK9,MYC,NFKB1,NFKB2,NFYA,PCNA,POU2F1,RELA,SMAD2,SMAD4,TGFB1,TGFBR2,TP53
Endoplasmic Reticulum Stress Pathway	4.19	0.714	-0.832	ATF4,ATF6,CALR,CASP3,DDIT3,EIF2AK3,EIF2S1,ERN1,HSP90B1,HSPA5,MAPK8,MBTPS1,MBTPS2,TRAF2,XBP1
IL-6 Signaling	4.17	0.45	0.674	ABCB1,AKT1,AKT2,AKT3,CD14,CHUK,CSNK2A1,CSNK2A2,CSNK2B,ELP1,GRB2,HRAS,HSPB1,HSPB2,IKBKB,IKBKE,IKBKG,IL18,IL1RAP,IL6R,IL6ST,JAK2,KRAS,MAP2K1,MAP2K2,MAP2K7,MAP4K4,MAPK1,MAPK11,MAPK12,MAPK14,MAPK3,MAPK8,MAPK9,MRAS,NFKB1,NFKB2,NRAS,PIK3C2A,PIK3C3,PIK3CA,PIK3CB,PIK3R1,PIK3R4,PTPN11,RAF1,RALA,RAP1A,RELA,RRAS2,SHC1,SOCS1,SOS1,SOS2,STAT3,TRAF2,TRAF6,VEGFA
Renin-Angiotensin Signaling	4.15	0.455	1.286	ACE,ADCY6,ADCY7,ADCY9,ATF2,GRB2,HRAS,ITPR1,ITPR2,JAK2,KRAS,MAP2K1,MAP2K2,MAPK1,MAPK11,MAPK12,MAPK14,MAPK3,MAPK8,MAPK9,MRAS,NFKB1,NFKB2,NRAS,PAK1,PIK3C2A,PIK3C3,PIK3CA,PIK3CB,PIK3R1,PIK3R4,PLCG1,PRKACB,PRKAG1,PRKAG2,PRKAR1A,PRKAR2B,PRKCA,PRKCD,PRKCI,PRKD3,PTK2,PTK2B,RAC1,RAF1,RALA,RAP1A,RELA,RRAS2,SHC1,SHF,SOS1,SOS2,STAT1,STAT3
UVC-Induced MAPK Signaling	4.08	0.549	1.569	ARAF,ATR,BRAF,EGFR,HRAS,KRAS,MAP2K1,MAP2K2,MAPK1,MAPK11,MAPK12,MAPK14,MAPK3,MAPK8,MAPK9,MRAS,NRAS,PRKCA,PRKCD,PRKCI,PRKD3,RAF1,RALA,RAP1A,RRAS2,SMPD4,SRC,TP53
Prolactin Signaling	4.02	0.474	1.897	ABCB8,CREBBP,EP300,FYN,GRB2,HRAS,JAK2,KRAS,MAP2K1,MAP2K2,MAPK1,MAPK3,MRAS,MYC,NMI,NR3C1,NRAS,PDPK1,PIK3C2A,PIK3C3,PIK3CA,PIK3CB,PIK3R1,PIK3R4,PLCG1,PRKCA,PRKCD,PRKCI,PRKD3,PTPN11,RAF1,RALA,RAP1A,RRAS2,SHC1,SOCS1,SOCS5,SOCS6,SOCS7,SOS1,SOS2,SP1,STAT1,STAT3,STAT5A
Role of PKR in Interferon Induction and Antiviral Response	4	0.441	1.722	APAF1,ATF2,BAX,BID,CASP1,CASP3,CASP8,CHUK,CYC1,E2F1,EIF2S1,ELP1,FANCC,HSP90AA1,HSP90AB1,HSP90B1,HSPA14,HSPA4,HSPA5,HSPA8,HSPA9,IFIH1,IFNAR2,IKBKB,IKBKE,IKBKG,IL18,IRF3,IRF9,JAK1,MAP2K7,MAPK1,MAPK11,MAPK12,MAPK14,MAPK3,MAPK8,MAPK9,MAVS,METAP2,MYD88,NFKB1,NFKB2,NPM1,PDGFA,PDGFC,RELA,RIGI,SP1,STAT1,STAT2,STAT3,TAB2,TARBP2,TIRAP,TLR3,TP53,TRAF3,TRAF6,TYK2
Immunogenic Cell Death Signaling Pathway	3.98	0.478	1.067	ANXA1,ATF4,ATG12,ATG16L1,ATG4D,BAK1,BAX,BCL2,BECN1,CALR,CASP1,CASP3,CASP8,CFLAR,CGAS,DAPK1,DAPK3,DDIT3,EIF2A,EIF2AK3,HSP90AA1,HSP90AB1,HSP90B1,HSPA14,HSPA4,HSPA5,HSPA8,HSPA9,IFNAR2,IRF3,LRP1,MLKL,NFKB1,NFKB2,P2RY2,PANX1,PDIA3,PGAM5,RIPK1,RIPK3,ROCK1,STING1,TLR3
April Mediated Signaling	3.94	0.571	0.426	CHUK,ELP1,IKBKB,IKBKE,IKBKG,MAP2K7,MAPK1,MAPK11,MAPK12,MAPK14,MAPK8,MAPK9,NFAT5,NFATC1,NFATC2,NFATC3,NFKB1,NFKB2,RELA,TRAF1,TRAF2,TRAF3,TRAF5,TRAF6
LPS-stimulated MAPK Signaling	3.94	0.482	1.121	ATF1,ATF2,CD14,CHUK,CREB1,ELP1,HRAS,IKBKB,IKBKE,IKBKG,KRAS,MAP2K1,MAP2K2,MAPK1,MAPK11,MAPK12,MAPK14,MAPK3,MAPK8,MAPK9,MRAS,NFKB1,NFKB2,NRAS,PAK1,PIK3C2A,PIK3C3,PIK3CA,PIK3CB,PIK3R1,PIK3R4,PRKCA,PRKCD,PRKCI,PRKD3,RAC1,RAF1,RALA,RAP1A,RELA,RRAS2
NRF2-mediated Oxidative Stress Response	3.92	0.401	0.832	ABCC1,ABCC4,ACTB,ACTG1,AKR1A1,AKT1,AOX1,ATF4,BACH1,CCT7,CDC34,CREBBP,CUL3,DNAJA1,DNAJA3,DNAJB12,DNAJB2,DNAJB4,DNAJB5,DNAJB6,DNAJC1,DNAJC11,DNAJC12,DNAJC13,DNAJC14,DNAJC15,DNAJC18,DNAJC19,DNAJC21,DNAJC5,DNAJC7,DNAJC8,DNAJC9,EIF2AK3,EP300,EPHX1,ERP29,FKBP5,FOSL1,FTH1,FTL,GCLM,GSK3B,GSTO1,GSTP1,GSTZ1,HERPUD1,HRAS,HSP90AA1,HSP90AB1,HSP90B1,KEAP1,KRAS,MAFF,MAFG,MAFK,MAP2K1,MAP2K2,MAP2K7,MAPK1,MAPK14,M…
IL-22 Signaling	3.88	0.667	2.324	AKT1,AKT2,AKT3,IL10RB,JAK1,MAPK1,MAPK11,MAPK12,MAPK14,MAPK3,MAPK8,MAPK9,STAT1,STAT3,STAT5A,TYK2
Granzyme A Signaling	3.86	0.493	1.151	APEX1,CASP1,FN1,LMNB2,NDUFA10,NDUFA11,NDUFA12,NDUFA3,NDUFA4,NDUFA5,NDUFA6,NDUFA7,NDUFA9,NDUFAB1,NDUFAF1,NDUFB1,NDUFB10,NDUFB2,NDUFB4,NDUFB5,NDUFB7,NDUFB8,NDUFB9,NDUFS1,NDUFS2,NDUFS3,NDUFS4,NDUFS6,NDUFS7,NDUFS8,NDUFV1,NDUFV2,NDUFV3,NME1,Serpinb6b,SET,XRCC6
Assembly of RNA Polymerase I Complex	3.85	0.833	0	POLR1A,POLR1B,POLR1C,POLR1D,POLR1E,POLR2F,TAF1B,TAF1C,TBP,UBTF
Superpathway of D-myo-inositol (1,4,5)-trisphosphate Metabolism	3.83	0.682	-1.291	BPNT1,IMPA1,IMPA2,INPP1,INPP5A,INPP5D,INPP5E,INPP5F,INPP5K,INPPL1,IPMK,ITPKC,PTEN,SYNJ1,SYNJ2
NF-κB Activation by Viruses	3.81	0.487	1.947	AKT1,AKT2,AKT3,CHUK,ELP1,HRAS,IKBKB,IKBKE,IKBKG,ITGA3,ITGA6,ITGAV,ITGB1,KRAS,MAPK1,MAPK3,MRAS,NFKB1,NFKB2,NRAS,PIK3C2A,PIK3C3,PIK3CA,PIK3CB,PIK3R1,PIK3R4,PRKCA,PRKCD,PRKCI,PRKD3,RAF1,RALA,RAP1A,RELA,RIPK1,RRAS2,TBP,TRAF2
D-myo-inositol (1,4,5)-trisphosphate Degradation	3.76	0.75	-1.155	BPNT1,IMPA1,IMPA2,INPP1,INPP5A,INPP5D,INPP5E,INPP5F,INPP5K,INPPL1,SYNJ1,SYNJ2
Hepatic Fibrosis Signaling Pathway	3.75	0.369	2.197	ACVR1,AKT1,AKT2,AKT3,APC,ARAF,ATF2,ATF4,AXIN1,BCL2,BRAF,CACNB3,Calm1 (includes others),CASP3,CCDC88A,CCN2,CCND1,Cdc42,CDKN1B,CHUK,COL18A1,CREB1,CREB5,CREBBP,CSNK1A1,CSNK1D,CSNK1E,CSNK1G1,CSNK1G2,CSNK1G3,CTNNB1,DVL1,DVL2,DVL3,EZH2,FGFR1,FLT1,FNBP1,FTH1,FTL,FZD6,GLIS2,GNAI2,GSK3B,HIF1A,HRAS,IKBKB,IKBKE,IKBKG,IL17RA,IL18,IL1RAP,IRAK1,IRAK2,IRAK4,ITGA3,ITGA6,ITGAV,ITGB1,ITGB5,JAK1,JAK2,KRAS,LRP1,LRP5…
B Cell Activating Factor Signaling	3.73	0.558	0.626	CHUK,ELP1,IKBKB,IKBKE,IKBKG,MAP2K7,MAPK1,MAPK11,MAPK12,MAPK14,MAPK8,MAPK9,NFAT5,NFATC1,NFATC2,NFATC3,NFKB1,NFKB2,RELA,TRAF1,TRAF2,TRAF3,TRAF5,TRAF6
Thrombopoietin Signaling	3.72	0.508	2.121	GRB2,HRAS,JAK2,KRAS,MAP2K1,MAP2K2,MAPK1,MAPK3,MRAS,MYC,NRAS,PIK3C2A,PIK3C3,PIK3CA,PIK3CB,PIK3R1,PIK3R4,PLCG1,PRKCA,PRKCD,PRKCI,PRKD3,PTPN11,RAF1,RALA,RAP1A,RRAS2,SHC1,SOS1,STAT1,STAT3,STAT5A
GDNF Family Ligand-Receptor Interactions	3.71	0.487	1.061	CREB1,DOK1,DOK4,FRS2,GAB1,GRB2,HRAS,ITPR1,ITPR2,KRAS,MAP2K1,MAP2K2,MAPK1,MAPK12,MAPK3,MAPK8,MAPK9,MRAS,NCK1,NRAS,PDLIM7,PIK3C2A,PIK3C3,PIK3CA,PIK3CB,PIK3R1,PIK3R4,PLCG1,RAC1,RAF1,RALA,RAP1A,RASA1,RRAS2,SHC1,SOS1,SOS2
PFKFB4 Signaling Pathway	3.7	0.542	0.6	ATF2,ATF4,CREB1,CREB5,CREBBP,GNAS,GPI,HK1,MAP2K1,MAP2K2,MAP2K7,MAPK1,MAPK3,NCOA3,PFKFB4,PFKM,PRKACB,PRKAG1,PRKAG2,PRKAR1A,PRKAR2B,RPS6KA5,TGFB1,TKT,TP53,XDH
Oxytocin Signaling Pathway	3.66	0.387	1.245	ABCB8,AKT1,AKT2,AKT3,ARRB1,ARRB2,ATF2,ATF4,ATP2B1,CACNB3,Calm1 (includes others),CAMKK1,CAMKK2,CHP1,CREB1,CREB5,CREBBP,EEF2,EGFR,GJA1,GNA11,GNA13,GNAI2,GNAO1,GNB1,GNB2,GNB4,GNG10,GNG12,GNG5,GRB2,GSK3B,HRAS,HSPB1,HSPB2,ITPR1,ITPR2,KRAS,LIPE,LPL,MAPK1,MAPK11,MAPK12,MAPK14,MAPK3,MAPK6,MAPK7,MAPK8,MAPK9,MEF2C,MFN2,MPRIP,MRAS,MYH9,MYL6,MYLK,MYO10,MYO18A,NFATC1,NFE2L2,NFKB1,NFKB2,NRAS,NT5C,PIK3C2A,PIK3…
Mechanisms of Viral Exit from Host Cells	3.64	0.561	#NUM!	ACTB,ACTG1,CHMP2A,CHMP3,CHMP4B,CHMP4C,CHMP6,LMNB2,PDCD6IP,PRKCA,PRKCD,PRKCI,PRKD3,SH3GL1,SH3GL3,SH3GLB1,SH3GLB2,SNF8,TSG101,VPS25,VPS28,VPS37C,XPO1
Production of Nitric Oxide and Reactive Oxygen Species in Macrophages	3.63	0.408	1.305	AKT1,AKT2,AKT3,Cdc42,CHUK,CLU,CREBBP,ELP1,FNBP1,IKBKB,IKBKE,IKBKG,IRF8,JAK1,JAK2,JAK3,MAP2K1,MAP2K7,MAP3K10,MAP3K11,MAP3K12,MAP3K13,MAP3K2,MAP3K4,MAP3K6,Map3k7,MAP3K8,MAPK1,MAPK11,MAPK12,MAPK14,MAPK3,MAPK8,MAPK9,NFKB1,NFKB2,PIK3C2A,PIK3C3,PIK3CA,PIK3CB,PIK3R1,PIK3R4,PLCG1,PPP1CA,PPP1CB,PPP1CC,PPP1R10,PPP1R11,PPP1R12A,PPP1R14B,PPP2CA,PPP2R1A,PPP2R1B,PPP2R2A,PPP2R3A,PPP2R5A,PPP2R5B,PPP2R5D,PPP2R5E,…
Semaphorin Signaling in Neurons	3.63	0.508	#NUM!	ARHGAP1,ARHGEF12,Cdc42,CFL1,CFL2,FES,FNBP1,FYN,ITGB1,LIMK1,LIMK2,MAPK1,MAPK3,MET,PAK1,PLXNA1,PLXNA2,PTK2,RAC1,RHOA,RHOBTB1,RHOBTB2,RHOC,RHOD,RHOT1,RHOT2,RND2,RND3,ROCK1,ROCK2,SEMA4D
Regulation of Cellular Mechanics by Calpain Protease	3.62	0.467	0.962	ACTN1,ACTN4,CAPN1,CAPN10,CAPN2,CAPN5,CAPN7,CAPNS1,CAST,CCNA2,CCND1,CCND3,CCNE1,CCNE2,CDK1,CDK2,CDK4,CDK6,CDKN1B,EGFR,EZR,GRB2,HRAS,ITGA3,ITGA6,ITGAV,ITGB1,ITGB5,KRAS,MAPK1,MAPK3,MRAS,NRAS,PTK2,PXN,RALA,RAP1A,RRAS2,SRC,TLN1,TLN2,VCL
CCR3 Signaling in Eosinophils	3.62	0.433	2.121	Calm1 (includes others),CFL1,CFL2,GNA11,GNA13,GNAI2,GNAO1,GNAS,GNB1,GNB2,GNB4,GNG10,GNG12,GNG5,HRAS,ITPR1,ITPR2,KRAS,LIMK1,LIMK2,MAP2K1,MAP2K2,MAPK1,MAPK11,MAPK12,MAPK14,MAPK3,MPRIP,MRAS,MYLK,NRAS,PAK1,PIK3C2A,PIK3C3,PIK3CA,PIK3CB,PIK3R1,PIK3R4,PLA2G12A,PLA2G6,PLCB1,PLCB3,PLCB4,PPP1CB,PPP1R12A,Ppp1r12b,PRKCA,PRKCD,PRKCI,PRKD3,RAC1,RAF1,RALA,RAP1A,RHOA,ROCK1,ROCK2,RRAS2
4-1BB Signaling in T Lymphocytes	3.61	0.588	-0.688	ATF2,CHUK,ELP1,IKBKB,IKBKE,IKBKG,MAP2K1,MAP2K2,MAPK1,MAPK11,MAPK12,MAPK14,MAPK3,MAPK8,MAPK9,NFKB1,NFKB2,RELA,TRAF1,TRAF2
IL-1 Signaling	3.54	0.458	-0.186	ADCY6,ADCY7,ADCY9,CHUK,ECSIT,ELP1,GNA11,GNA13,GNAI2,GNAO1,GNAS,GNB1,GNB2,GNB4,GNG10,GNG12,GNG5,IKBKB,IKBKE,IKBKG,IL1RAP,IRAK1,IRAK2,IRAK4,MAP2K7,MAPK1,MAPK11,MAPK12,MAPK14,MAPK8,MAPK9,MRAS,MYD88,NFKB1,NFKB2,PRKACB,PRKAG1,PRKAG2,PRKAR1A,PRKAR2B,RELA,TAB2,TOLLIP,TRAF6
Gap Junction Signaling	3.54	0.404	#NUM!	ACTB,ACTG1,ADCY6,ADCY7,ADCY9,AKT1,AKT2,AKT3,CAV1,CSNK1A1,CSNK1D,CSNK1E,CSNK1G1,CSNK1G2,CSNK1G3,CTNNB1,EGFR,GJA1,GJB3,GNAI2,GNAS,GRB2,HRAS,ITPR1,ITPR2,KRAS,MAP2K1,MAP2K2,MAP3K2,MAPK1,MAPK3,MAPK7,MRAS,NRAS,NT5C,PDIA3,PIK3C2A,PIK3C3,PIK3CA,PIK3CB,PIK3R1,PIK3R4,PLCB1,PLCB3,PLCB4,PLCG1,PLCL2,PPP3CA,PPP3CB,PPP3CC,PPP3R1,PRKACB,PRKAG1,PRKAG2,PRKAR1A,PRKAR2B,PRKCA,PRKCD,PRKCI,PRKD3,PRKG2,RAF1,RALA,RAP1A,…
PPAR Signaling	3.53	0.449	0.729	AIP,CHUK,CITED2,CREBBP,ELP1,EP300,GRB2,HRAS,HSP90AA1,HSP90AB1,HSP90B1,IKBKB,IKBKE,IKBKG,IL18,IL1RAP,INSR,KRAS,MAP2K1,MAP2K2,MAP4K4,MAPK1,MAPK3,MED1,MRAS,NCOA1,NCOR1,NCOR2,NFKB1,NFKB2,NRAS,NRIP1,PDGFA,PDGFC,PPARD,RAF1,RALA,RAP1A,RELA,RRAS2,SHC1,SNW1,SOS1,SOS2,SRA1,STAT5A,TRAF2,TRAF6
STAT3 Pathway	3.52	0.43	1.605	BCL2,BMPR1A,CDC25A,CDKN1A,EGFR,FGFR1,FLT1,HRAS,IGF1R,IGF2R,IL10RB,IL11RA,IL12RB1,IL15RA,IL17RA,IL17RC,IL2RG,IL3RA,IL4R,IL6R,IL6ST,INSR,JAK2,KRAS,MAP2K1,MAP2K2,MAP3K10,MAP3K11,MAP3K12,MAP3K20,MAPK1,MAPK11,MAPK12,MAPK14,MAPK3,MAPK8,MAPK9,MRAS,MYC,NRAS,PIAS3,PIM1,PTPN2,RAC1,RAF1,RALA,RAP1A,RRAS2,SOCS1,SOCS5,SOCS6,SOCS7,SRC,STAT3,TGFB1,TGFBR2,TYK2,VEGFA
TCA Cycle II (Eukaryotic)	3.51	0.652	0.775	ACO2,CS,DLST,FH,IDH3A,IDH3B,IDH3G,MDH1,MDH2,OGDH,SDHA,SDHB,SDHC,SUCLA2,SUCLG1
Ceramide Signaling	3.49	0.462	0.324	AKT1,AKT2,AKT3,BAD,BCL2,CERK,CTSD,DIABLO,HRAS,KRAS,MAP2K1,MAPK3,MAPK8,MRAS,NFKB1,NFKB2,NRAS,NSMAF,PIK3C2A,PIK3C3,PIK3CA,PIK3CB,PIK3R1,PIK3R4,PPP2CA,PPP2R1A,PPP2R1B,PPP2R2A,PPP2R2D,PPP2R3A,PPP2R5A,PPP2R5B,PPP2R5D,PPP2R5E,PTPA,RAF1,RALA,RAP1A,RELA,RRAS2,SMPD4,SPHK2
Neurotrophin/TRK Signaling	3.43	0.474	1.333	AKT1,ATF2,ATF4,CREB1,CREB5,CREBBP,FRS2,GAB1,GRB2,HRAS,KRAS,MAP2K1,MAP2K2,MAP2K7,MAPK1,MAPK3,MAPK8,MRAS,NRAS,PDPK1,PIK3C2A,PIK3C3,PIK3CA,PIK3CB,PIK3R1,PIK3R4,PLCG1,PTPN11,RAF1,RALA,RAP1A,RPS6KA1,RRAS2,SHC1,SOS1,SOS2,SPRY1
Pyrimidine Ribonucleotides De Novo Biosynthesis	3.43	0.548	1.606	AK1,AK4,CAD,CANT1,CMPK1,CTPS2,DDX3X,DHODH,DHX9,ENTPD4,ENTPD5,ENTPD6,NME1,NME2,NME6,NME7,NTPCR,NUDT16,NUDT18,NUDT5,PGP,SLC25A42,UMPS
iNOS Signaling	3.42	0.532	0	Calm1 (includes others),CD14,CHUK,CREBBP,HMGA1,IKBKB,IKBKE,IKBKG,IRAK1,IRAK2,IRAK4,JAK1,JAK2,JAK3,MAPK1,MAPK11,MAPK12,MAPK14,MYD88,NFKB1,NFKB2,RELA,STAT1,TRAF6,TYK2
UVB-Induced MAPK Signaling	3.42	0.519	2.2	AKT1,BAD,EGFR,EIF4E,EIF4EBP1,H3-3A/H3-3B,MAP2K1,MAPK1,MAPK11,MAPK12,MAPK14,MAPK3,MAPK8,MAPK9,PIK3C2A,PIK3C3,PIK3CA,PIK3CB,PIK3R1,PIK3R4,PRKCA,PRKCD,PRKCI,PRKD3,RPS6KA5,RPS6KB1,TP53
Chemokine Signaling	3.39	0.469	0.822	Calm1 (includes others),CAMK1,CAMK2D,CAMK2G,CFL1,GNAI2,HRAS,KRAS,LIMK1,LIMK2,MAP2K1,MAP2K2,MAPK1,MAPK11,MAPK12,MAPK14,MAPK3,MAPK8,MPRIP,MRAS,NRAS,PLCB1,PLCB3,PLCB4,PLCG1,PPP1CB,PPP1R12A,Ppp1r12b,PRKCA,PTK2,PTK2B,RAF1,RALA,RAP1A,RHOA,ROCK2,RRAS2,SRC
GNRH Signaling	3.39	0.403	1.912	ADCY6,ADCY7,ADCY9,ATF2,ATF4,CACNB3,Calm1 (includes others),CAMK2D,CAMK2G,CREB1,CREB5,CREBBP,EGFR,GNA11,GNAI2,GNAS,GNB1,GNB2,GNB4,GNG10,GNG12,GNG5,GRB2,HBEGF,HRAS,ITPR1,ITPR2,KRAS,MAP2K1,MAP2K2,MAP2K7,MAP3K10,MAP3K11,MAP3K12,MAP3K13,MAP3K2,MAP3K4,MAP3K6,Map3k7,MAP3K8,MAPK1,MAPK11,MAPK12,MAPK14,MAPK3,MAPK7,MAPK8,MAPK9,MRAS,NFKB1,NFKB2,NRAS,PAK1,PLCB1,PLCB3,PLCB4,PRKACB,PRKAG1,PRKAG2,PRKAR1A,PRKAR2B…
Role of MAPK Signaling in Promoting the Pathogenesis of Influenza	3.37	0.439	0.866	ARAF,ATF2,ATP6AP1,ATP6V0A1,ATP6V0A2,ATP6V0A4,ATP6V0B,ATP6V0C,ATP6V0E1,ATP6V1A,ATP6V1B2,ATP6V1C1,ATP6V1D,ATP6V1E1,ATP6V1H,BAX,BCL2,BECN1,BRAF,CASP3,HRAS,KRAS,MAP2K1,MAP2K2,MAP2K7,MAPK1,MAPK11,MAPK12,MAPK14,MAPK3,MAPK8,MAPK9,MRAS,NFKB1,NFKB2,NRAS,NUP153,PLA2G12A,PLA2G6,PLA2G7,PNPLA2,PNPLA8,PRDX6,PRKCA,RABGEF1,RAF1,RALA,RAP1A,RRAS2,TCIRG1
RAN Signaling	3.36	0.706	1.155	CSE1L,IPO5,KPNA1,KPNA3,KPNA4,KPNB1,RAN,RANBP1,RANGAP1,RCC1,TNPO1,XPO1
PAK Signaling	3.35	0.436	1.64	ARHGAP10,ARHGEF7,CASP3,CFL1,CFL2,GIT1,GRB2,HRAS,ITGA3,ITGA6,ITGAV,ITGB1,ITGB5,KRAS,LIMK1,LIMK2,MAP2K1,MAP2K2,MAPK1,MAPK12,MAPK3,MAPK8,MAPK9,MRAS,MYL12A,MYL12B,MYL6,MYLK,NCK1,NRAS,PAK1,PAK1IP1,PDGFA,PDGFC,PIK3C2A,PIK3C3,PIK3CA,PIK3CB,PIK3R1,PIK3R4,PTK2,PTK2B,PXN,RAC1,RAF1,RALA,RAP1A,RRAS2,SHC1,SOS1,SOS2
Angiopoietin Signaling	3.34	0.474	2.191	AKT1,AKT2,AKT3,BAD,BIRC5,CHUK,CRK,ELP1,GRB2,HRAS,IKBKB,IKBKE,IKBKG,KRAS,MRAS,NCK1,NFKB1,NFKB2,NRAS,PAK1,PIK3C2A,PIK3C3,PIK3CA,PIK3CB,PIK3R1,PIK3R4,PTK2,PTPN11,RALA,RAP1A,RASA1,RELA,RRAS2,SOS1,STAT5A,TNIP1
IL-15 Production	3.31	0.431	2.885	AATK,ABL1,ABL2,AXL,CLK1,CLK2,CLK3,CLK4,CSK,DDR1,DDR2,DYRK1A,EGFR,EPHA2,EPHA4,EPHB2,EPHB4,ERBB2,FER,FES,FGFR1,FLT1,FLT3LG,FRK,FYN,IGF1R,INSR,IRF3,JAK1,JAK2,JAK3,LYN,MAP2K1,MAP2K7,MAP3K11,MERTK,MET,NFKB1,NFKB2,PEAK1,PRKCI,PTK2,PTK2B,PTK7,RELA,RYK,SRC,STAT1,SYK,TEC,TNK2,TYK2,YES1
Cancer Drug Resistance By Drug Efflux	3.28	0.5	0.378	ABCB1,ABCC1,ABCG2,AKT1,AKT2,AKT3,ARAF,BRAF,HRAS,KRAS,MAP2K1,MAP2K2,MAPK1,MAPK3,MDM2,MRAS,NFKB1,NRAS,PDK1,PIK3CA,PIK3CB,PIK3R1,PTEN,RAF1,RALA,RAP1A,RRAS2,TP53,YBX1
Docosahexaenoic Acid (DHA) Signaling	3.25	0.553	#NUM!	AKT1,AKT2,AKT3,APAF1,APP,BAD,BAX,BCL2,BCL2L1,BID,CASP3,GSK3A,GSK3B,PDPK1,PIK3C2A,PIK3C3,PIK3CA,PIK3CB,PIK3R1,PIK3R4,PNPLA2
Oncostatin M Signaling	3.24	0.535	1.46	GRB2,HRAS,IL6ST,JAK1,JAK2,JAK3,KRAS,MAP2K1,MAP2K2,MAPK1,MAPK3,MRAS,NRAS,RAF1,RALA,RAP1A,RRAS2,SHC1,SOS1,STAT1,STAT3,STAT5A,TYK2
Actin Nucleation by ARP-WASP Complex	3.24	0.452	2.744	ACTR2,ACTR3,ARPC1B,ARPC2,ARPC4,ARPC5,ARPC5L,BAIAP2,Cdc42,FNBP1,GRB2,HRAS,ITGA3,ITGA6,ITGAV,ITGB1,ITGB5,KRAS,MRAS,NCK1,NRAS,PPP1R12A,PPP1R12C,RAC1,RALA,RAP1A,RHOA,RHOBTB1,RHOBTB2,RHOC,RHOD,RHOT1,RHOT2,RND2,RND3,ROCK1,ROCK2,RRAS2,SOS1,SOS2,VASP,WASF1
Fc Epsilon RI Signaling	3.24	0.432	3.394	AKT1,AKT2,AKT3,FYN,GAB1,GRB2,HRAS,INPP5D,INPP5F,INPP5K,INPPL1,KRAS,LYN,MAP2K1,MAP2K2,MAP2K7,MAPK1,MAPK11,MAPK12,MAPK14,MAPK3,MAPK8,MAPK9,MRAS,NRAS,PDPK1,PIK3C2A,PIK3C3,PIK3CA,PIK3CB,PIK3R1,PIK3R4,PLA2G12A,PLA2G6,PLCG1,PRKCA,PRKCD,PRKCI,PRKD3,PTPN11,RAC1,RAF1,RALA,RAP1A,RRAS2,SOS1,SOS2,SYK,SYNJ1,SYNJ2,VAV3
Adrenomedullin signaling pathway	3.22	0.397	2.692	ADCY6,ADCY7,ADCY9,AKT1,AKT2,AKT3,ARAF,ARNT,BAD,BAX,BCL2,BRAF,Calm1 (includes others),CASP3,CSK,GNA11,GNAS,GRB2,GSK3A,GSK3B,HIF1A,HRAS,IL18,ITPR1,ITPR2,KCNN4,KRAS,MAP2K1,MAP2K2,MAP2K7,MAPK1,MAPK11,MAPK12,MAPK14,MAPK3,MAPK6,MAPK7,MAPK8,MAPK9,MAX,MRAS,MYLK,NFKB1,NFKB2,NRAS,NT5C,PDIA3,PIK3C2A,PIK3C3,PIK3CA,PIK3CB,PIK3R1,PIK3R4,PLCB1,PLCB3,PLCB4,PLCG1,PLCL2,PRKACB,PRKAG1,PRKAG2,PRKAR1A,PRKAR2B,PRKG2,P…
RHOGDI Signaling	3.2	0.391	-1.588	ACTB,ACTG1,ACTR2,ACTR3,ARHGAP1,ARHGAP12,ARHGAP35,ARHGAP5,ARHGAP6,ARHGDIA,ARHGDIB,ARHGEF1,ARHGEF10,ARHGEF11,ARHGEF12,ARHGEF17,ARHGEF18,ARHGEF2,ARHGEF3,ARHGEF5,ARHGEF7,ARPC1B,ARPC2,ARPC4,ARPC5,ARPC5L,CD44,Cdc42,CFL1,CFL2,CREBBP,DGKZ,EP300,EZR,FNBP1,GNA11,GNA13,GNAI2,GNAO1,GNAS,GNB1,GNB2,GNB4,GNG10,GNG12,GNG5,ITGA3,ITGA6,ITGAV,ITGB1,ITGB5,LIMK1,LIMK2,MRAS,MSN,MYH9,MYL12A,MYL12B,MYL6,MYO10,MYO18A,PAK…
Agrin Interactions at Neuromuscular Junction	3.2	0.478	0.928	ACTB,ACTG1,AGRN,ARHGEF7,CTTN,DAG1,DVL1,EGFR,ERBB2,GABPA,GABPB1,HRAS,ITGB1,KRAS,LAMB1,LAMC1,MAPK1,MAPK12,MAPK3,MAPK8,MAPK9,MRAS,NRAS,Nrg1,PAK1,PTK2,PXN,RAC1,RALA,RAP1A,RRAS2,SRC,UTRN
Role of JAK1 and JAK3 in γc Cytokine Signaling	3.2	0.478	#NUM!	CRLF2,FES,GRB2,HRAS,IL15RA,IL2RG,IL4R,JAK1,JAK2,JAK3,KRAS,MAPK1,MAPK3,MRAS,NRAS,PIK3C2A,PIK3C3,PIK3CA,PIK3CB,PIK3R1,PIK3R4,PTK2B,PTPN11,RALA,RAP1A,RRAS2,SHC1,SOCS1,STAT1,STAT3,STAT5A,STAT6,SYK
Pulmonary Fibrosis Idiopathic Signaling Pathway	3.17	0.371	3.975	ACTB,ACTG1,ACVR1,ADAM10,AEBP2,AJUBA,AKT1,AKT2,AKT3,ARAF,ATF2,AXL,BAX,BBC3,BCL2,BIRC5,BRAF,CAV1,CCN2,CCND1,CERT1,COL16A1,COL18A1,COL4A5,COL5A1,COL7A1,CREBBP,CTNNB1,EED,EGFR,EIF4EBP1,EIF4EBP2,EP300,EPHB4,EZH1,EZH2,FGFR1,FN1,FZD6,GNA13,GRB2,GSK3B,HRAS,IL11RA,IL17RA,IL6ST,ILK,ITGAV,ITGB1,JAG1,JAK2,JARID2,KRAS,LATS1,LATS2,MAP2K1,MAPK1,MAPK11,MAPK12,MAPK14,MAPK3,MAPK8,MAPK9,MRAS,MRTFA,MTF2,NFKB1,NFKB2,…
P2Y Purigenic Receptor Signaling Pathway	3.16	0.421	1.664	ADCY6,ADCY7,ADCY9,AKT1,AKT2,AKT3,ATF2,ATF4,CREB1,CREB5,CREBBP,GNAI2,GNB1,GNB2,GNB4,GNG10,GNG12,GNG5,HRAS,KRAS,MAP2K1,MAP2K2,MAPK1,MAPK3,MRAS,MYC,NFKB1,NFKB2,NRAS,P2RY2,PDIA3,PIK3C2A,PIK3C3,PIK3CA,PIK3CB,PIK3R1,PIK3R4,PLCB1,PLCB3,PLCB4,PLCG1,PLCL2,PRKACB,PRKAG1,PRKAG2,PRKAR1A,PRKAR2B,PRKCA,PRKCD,PRKCI,PRKD3,RAF1,RALA,RAP1A,RELA,RRAS2
Estrogen-Dependent Breast Cancer Signaling	3.13	0.458	1.061	Akr1b10,AKR1B10,AKT1,AKT2,AKT3,ATF2,ATF4,CCND1,CREB1,CREB5,CREBBP,DHRS11,EGFR,HRAS,HSD17B10,HSD17B11,HSD17B12,IGF1R,KRAS,MAPK1,MAPK3,MRAS,NFKB1,NFKB2,NRAS,PIK3C2A,PIK3C3,PIK3CA,PIK3CB,PIK3R1,PIK3R4,RALA,RAP1A,RELA,RRAS2,SP1,SRC,STAT5A
Caveolar-mediated Endocytosis Signaling	3.11	0.467	#NUM!	ABL1,ACTB,ACTG1,ARCN1,CAV1,COPA,COPB1,COPB2,COPE,COPG1,COPG2,COPZ1,DNM2,EGFR,FLNA,FLNC,FLOT2,FYN,HLA-A,HLA-E,INSR,ITGA3,ITGA6,ITGAV,ITGB1,ITGB5,ITSN1,MAP3K2,MR1,PRKCA,PTPN1,RAB5A,RAB5B,RAB5C,SRC
Natural Killer Cell Signaling	3.08	0.394	3.623	AKT1,AKT2,AKT3,CFL1,CFL2,COL18A1,FYN,GRB2,HLA-A,HLA-E,HRAS,HSPA14,HSPA4,HSPA5,HSPA8,HSPA9,IL12RB1,IL18,IRAK4,ITGB1,JAK2,JAK3,KRAS,LIMK1,LIMK2,MAP2K1,MAP2K2,MAP3K10,MAP3K11,MAP3K12,MAP3K13,MAP3K2,MAP3K4,MAP3K6,Map3k7,MAP3K8,MAPK1,MAPK11,MAPK12,MAPK14,MAPK3,MRAS,MYD88,NCK1,NECTIN2,NFAT5,NFATC1,NFATC2,NFATC3,NFKB1,NFKB2,NRAS,PAK1,PIK3C2A,PIK3C3,PIK3CA,PIK3CB,PIK3R1,PIK3R4,PLCG1,PTK2B,PTPN11,PXN,RAC1…
ABRA Signaling Pathway	3.04	0.446	3.28	ACTB,ACTG1,ACTN1,ACTR3,CCN2,CFL1,CFL2,CHP1,DIAPH1,FOSB,GSN,ITGB1,LIF,LIMK1,LIMK2,MAPK12,MAPK8,MAPK9,MEF2A,MEF2C,MEF2D,MRTFA,MYH9,PDGFC,PPP1CA,PPP3CA,PPP3CB,PPP3CC,PPP3R1,RHOA,ROCK1,ROCK2,SMTN,SVIL,Tpm1,Tpm2,TPM3,Tpm4,VCL,VEGFA,VEGFB
Role of Macrophages, Fibroblasts and Endothelial Cells in Rheumatoid Arthritis	3	0.367	#NUM!	ADAMTS4,AKT1,AKT2,AKT3,APC,ATF2,ATF4,AXIN1,Calm1 (includes others),CAMK2D,CAMK2G,CCND1,CEBPG,CEBPZ,CHP1,CHUK,CREB1,CREB5,CREBBP,CSF1,CSNK1A1,CSNK1D,CSNK1E,CSNK1G1,CSNK1G2,CSNK1G3,CTNNB1,DAAM1,DVL1,ELP1,FN1,FZD6,GNAO1,GSK3B,HRAS,IKBKB,IKBKE,IKBKG,IL17RA,IL17RC,IL18,IL1RAP,IL6R,IL6ST,IRAK1,IRAK2,IRAK4,JAK2,KRAS,LRP1,LRP5,LRP6,MAP2K1,MAP2K2,MAP2K7,MAPK1,MAPK14,MAPK3,MAPK9,MIF,MRAS,MYC,MYD88,NFAT5,NF…
Synaptic Long Term Potentiation	2.99	0.417	1.753	ATF2,ATF4,Calm1 (includes others),CAMK2D,CAMK2G,CHP1,CREB1,CREB5,CREBBP,EP300,GNA11,GRINA,HRAS,ITPR1,ITPR2,KRAS,MAP2K1,MAP2K2,MAPK1,MAPK3,MRAS,NRAS,PDIA3,PLCB1,PLCB3,PLCB4,PLCG1,PLCL2,PPP1CA,PPP1CB,Ppp1cc,PPP1CC,PPP1R10,PPP1R11,PPP1R12A,PPP1R14B,PPP3CA,PPP3CB,PPP3CC,PPP3R1,PRKACB,PRKAG1,PRKAG2,PRKAR1A,PRKAR2B,PRKCA,PRKCD,PRKCI,PRKD3,RAF1,RALA,RAP1A,RAPGEF3,RPS6KA1,RRAS2
Macropinocytosis Signaling	2.98	0.461	2.746	ABI1,ACTN4,ANKFY1,CD14,CSF1,HRAS,ITGB1,ITGB5,KRAS,MET,MRAS,NRAS,PAK1,PDGFA,PDGFC,PIK3C2A,PIK3C3,PIK3CA,PIK3CB,PIK3R1,PIK3R4,PLCG1,PRKCA,PRKCD,PRKCI,PRKD3,RAB34,RAB5A,RAC1,RALA,RAP1A,RHOA,RRAS2,SRC,USP6NL
Role of JAK family kinases in IL-6-type Cytokine Signaling	2.95	0.456	1.333	ADAM10,ADAM17,BCL2L1,BIRC5,CCND1,CLCF1,HSP90AA1,HSP90AB1,HSP90B1,IL11RA,IL6R,IL6ST,JAK1,JAK2,LIF,MAPK1,MAPK11,MAPK12,MAPK14,MAPK3,MAPK8,MAPK9,MYC,PDGFC,PIAS1,PIAS3,PTPN11,SOCS1,STAT1,STAT3,STAT5A,TGFB1,TIMP1,TYK2,VEGFA,VEGFB
Triacylglycerol Biosynthesis	2.94	0.491	-1.043	ABHD5,AGPAT1,AGPAT2,AGPAT3,AGPAT5,ELOVL1,ELOVL6,GPAM,GPAT3,GPAT4,LCLAT1,LPCAT1,LPCAT3,LPCAT4,LPGAT1,LPIN1,LPIN2,MBOAT2,MBOAT7,OSGEPL1,Plpp1,PLPP2,PLPP5,SIRT1,SIRT2,SIRT6,TAFAZZIN
Semaphorin Neuronal Repulsive Signaling Pathway	2.93	0.407	-0.384	AKT1,AKT2,AKT3,ARHGEF12,CD44,CFL1,CFL2,ERBB2,FARP1,FARP2,FES,FYN,GSK3B,ITGA3,ITGA6,ITGAV,ITGB1,ITGB5,LIMK1,LIMK2,MAP2K1,MAP2K2,MAP2K7,MPRIP,MYL12A,MYL12B,MYL6,NRP2,PAK1,PDE4A,Pde4d,PIK3C2A,PIK3C3,PIK3CA,PIK3CB,PIK3R1,PIK3R4,PIP5K1C,PLCG1,PLXNA1,PLXNA2,PPP1CB,PPP1R12A,Ppp1r12b,PRKACB,PRKAG1,PRKAG2,PRKAR1A,PRKAR2B,PRKG2,RAC1,RHOA,ROCK1,ROCK2,SEMA3F,SEMA4D,SEMA6B,SEMA6D,STK11,TP53,VCAN
Assembly of RNA Polymerase III Complex	2.93	0.714	0	BDP1,BRF1,GTF3A,GTF3C1,GTF3C2,GTF3C4,GTF3C5,POLR3D,SF3A1,TBP
Urate Biosynthesis/Inosine 5'-phosphate Degradation	2.93	0.714	2.333	IMPDH1,IMPDH2,LACC1,NT5C,NT5C2,NT5C3A,NT5C3B,NT5M,PNP,XDH
ERBB Signaling	2.93	0.441	2.402	AKT1,EGFR,ERBB2,GRB2,GSK3B,HBEGF,HRAS,KRAS,MAP2K1,MAP2K2,MAPK1,MAPK11,MAPK12,MAPK14,MAPK3,MAPK8,MAPK9,MRAS,NCK1,NRAS,PAK1,PDPK1,PIK3C2A,PIK3C3,PIK3CA,PIK3CB,PIK3R1,PIK3R4,PLCG1,PRKCA,PRKCD,PRKCI,PRKD3,RAF1,RALA,RAP1A,RPS6KB1,RRAS2,SHC1,SOS1,SOS2
DNA Double-Strand Break Repair by Homologous Recombination	2.93	0.714	#NUM!	ABL1,ATM,ATRX,BRCA2,GEN1,LIG1,MRE11,RAD51,RAD52,RPA1
WNT/β-catenin Signaling	2.88	0.397	1.089	ACVR1,AKT1,AKT2,AKT3,APC,APPL2,AXIN1,BTRC,CCND1,CD44,CREBBP,CSNK1A1,CSNK1D,CSNK1E,CSNK1G1,CSNK1G2,CSNK1G3,CSNK2A1,CSNK2A2,CSNK2B,CTNNB1,DVL1,DVL2,DVL3,EP300,FZD6,GJA1,GNAO1,GSK3A,GSK3B,ILK,KREMEN1,LRP1,LRP5,LRP6,MARK2,MDM2,MYC,NLK,PPARD,PPP2CA,PPP2R1A,PPP2R1B,PPP2R2A,PPP2R2D,PPP2R3A,PPP2R5A,PPP2R5B,PPP2R5D,PPP2R5E,PTPA,RARA,RARG,RPS27A,RUVBL2,SMO,SRC,TCF3,TCF4,TCF7L2,TGFB1,TGFBR2,TLE1,TLE3,TLE4,T…
FGF Signaling	2.78	0.442	2.795	AKT1,AKT2,AKT3,ATF2,ATF4,CREB1,CREB5,CREBBP,CRK,FGFR1,FRS2,GAB1,GRB2,HRAS,ITPR1,MAP2K1,MAPK1,MAPK11,MAPK12,MAPK14,MAPK3,MAPK8,MET,PIK3C2A,PIK3C3,PIK3CA,PIK3CB,PIK3R1,PIK3R4,PLCG1,PRKCA,PTPN11,RAC1,RAF1,RPS6KA5,SOS1,SOS2,STAT3
WNK Renal Signaling Pathway	2.74	0.425	2.746	AKT1,AKT2,AKT3,ANAPC1,ANAPC10,ANAPC11,ANAPC2,ANAPC4,ANAPC5,ASIC1,BIRC2,Calm1 (includes others),CBL,CDC23,CUL1,CUL2,CUL3,ELOC,INSR,LRRC8A,LRRC8D,MAPK14,MDM2,PIK3C2A,PIK3C3,PIK3CA,PIK3CB,PIK3R1,PIK3R4,PRKCA,PRKCD,PRKCI,PRKD3,RPS6KA5,SGK1,SKP1,SLC12A4,SLC12A6,SLC12A7,SUGT1,TRAF6,UBR1,UBR2,WNK1,XIAP
Regulation of Actin-based Motility by Rho	2.7	0.417	0.949	ACTB,ACTR2,ACTR3,ARHGDIA,ARPC1B,ARPC2,ARPC4,ARPC5,ARPC5L,BAIAP2,Cdc42,CFL1,FNBP1,GSN,ITGA3,ITGA6,ITGAV,ITGB1,ITGB5,LIMK1,MPRIP,MYL12A,MYL12B,MYL6,MYLK,PAK1,PFN1,PI4KA,PIKFYVE,PIP4K2C,PIP5K1A,PIP5K1C,PPP1CB,PPP1R12A,Ppp1r12b,RAC1,RHOA,RHOBTB1,RHOBTB2,RHOC,RHOD,RHOT1,RHOT2,RND2,RND3,ROCK1,WASF1,Wasl
Tetrahydrofolate Salvage from 5,10-methenyltetrahydrofolate	2.7	1	1.342	GART,MTHFD1,MTHFD1L,MTHFD2,MTHFD2L
Folate Polyglutamylation	2.7	1	1.342	FPGS,MTHFD1,MTHFD1L,SHMT1,SHMT2
Glioma Invasiveness Signaling	2.68	0.452	2.414	CD44,Cdc42,FNBP1,HRAS,ITGAV,KRAS,MAPK1,MAPK3,MRAS,NRAS,PIK3C2A,PIK3C3,PIK3CA,PIK3CB,PIK3R1,PIK3R4,PLAUR,PTK2,RAC1,RALA,RAP1A,RHOA,RHOBTB1,RHOBTB2,RHOC,RHOD,RHOT1,RHOT2,RND2,RND3,RRAS2,TIMP1,TIMP2
1D-myo-inositol Hexakisphosphate Biosynthesis II (Mammalian)	2.65	0.647	-2.111	INPP5A,INPP5D,INPP5E,INPP5F,INPP5K,INPPL1,IPMK,IPPK,ITPKC,SYNJ1,SYNJ2
D-myo-inositol (1,3,4)-trisphosphate Biosynthesis	2.65	0.647	-1.508	INPP5A,INPP5D,INPP5E,INPP5F,INPP5K,INPPL1,IPMK,ITPKC,PTEN,SYNJ1,SYNJ2
Isoleucine Degradation I	2.65	0.647	0.302	ACAD8,ACADSB,ACAT1,ACAT2,AUH,BCAT1,BCAT2,ECHS1,HADHA,HADHB,HSD17B10
Superpathway of Cholesterol Biosynthesis	2.59	0.552	1	ACAT1,ACAT2,DHCR7,FDFT1,FDPS,HADHA,HADHB,HMGCR,HMGCS1,IDI1,LBR,LSS,MSMO1,MVK,SC5D,SQLE
Pyrimidine Ribonucleotides Interconversion	2.59	0.513	1.213	AK1,AK4,CANT1,CMPK1,CTPS2,DDX3X,DHX9,ENTPD4,ENTPD5,ENTPD6,NME1,NME2,NME6,NME7,NTPCR,NUDT16,NUDT18,NUDT5,PGP,SLC25A42
Apelin Cardiomyocyte Signaling Pathway	2.59	0.424	2.469	AKT1,AKT2,AKT3,ARNT,ATP2A2,GNA11,GNAI2,HIF1A,ITPR1,MAPK1,MAPK11,MAPK12,MAPK14,MAPK3,MAPK6,MAPK7,MAPK8,MAPK9,MYL12A,MYL12B,MYL6,MYLK,PDIA3,PIK3C2A,PIK3C3,PIK3CA,PIK3CB,PIK3R1,PIK3R4,PLCB1,PLCB3,PLCB4,PLCG1,PLCL2,PRKCA,PRKCD,PRKCI,PRKD3,SLC9A5,SLC9A6,SLC9A8,TGFB1
Inhibition of Angiogenesis by TSP1	2.58	0.529	1.807	AKT1,AKT2,AKT3,CASP3,CD47,FYN,HSPG2,MAPK1,MAPK11,MAPK12,MAPK14,MAPK8,MAPK9,SDC1,TGFB1,TGFBR2,TP53,VEGFA
Phosphatidylcholine Biosynthesis I	2.52	0.857	-0.816	CEPT1,CHKA,CHKB,CHPT1,PCYT1B,PHKA1
FAT10 Cancer Signaling Pathway	2.51	0.48	0.626	ACVR1,AKT1,AKT2,AKT3,CHUK,CTNNB1,EEF1A1,GSK3B,IKBKB,IKBKE,IKBKG,MAD2L1,MAD2L2,NFKB1,NFKB2,PCNA,RELA,SMAD2,SMAD4,STAT3,TCF7L2,TGFB1,TGFBR2,TP53
Methionine Degradation I (to Homocysteine)	2.49	0.556	0.302	AHCYL1,AHCYL2,ALKBH8,EEF1AKMT1,Eef1akmt4,EHMT1,FTSJ1,MAT2A,MAT2B,PRMT1,PRMT3,PRMT5,SUV39H1,SUV39H2,THUMPD3
Folate Transformations I	2.48	0.778	1.134	MTHFD1,MTHFD1L,MTHFD2,MTHFD2L,MTR,SHMT1,SHMT2
Regulation Of The Epithelial Mesenchymal Transition By Growth Factors Pathway	2.45	0.38	1.99	AKT1,AKT2,AKT3,ARAF,BRAF,CHUK,EGFR,ERBB2,FGFR1,FRS2,GAB1,GRB2,GSK3B,HRAS,HSF1,IKBKB,IKBKE,IKBKG,IL6R,JAK1,JAK2,JAK3,KRAS,LATS1,LATS2,MAP2K1,MAP2K2,MAP2K7,MAPK1,MAPK11,MAPK12,MAPK14,MAPK3,MAPK8,MAPK9,MET,MRAS,NFKB1,NFKB2,NRAS,OCLN,PDGFA,PDGFC,PIK3C2A,PIK3C3,PIK3CA,PIK3CB,PIK3R1,PIK3R4,PTPN11,RAC1,RAF1,RALA,RAP1A,RELA,RHOA,RRAS2,SHC1,SMAD2,SMAD4,SMURF1,SOS1,SOS2,STAT3,TCF3,TGFB1,TGFBR2,TYK2,VIM,WWT…
Regulation of the Epithelial-Mesenchymal Transition Pathway	2.45	0.379	#NUM!	ADAM17,AKT1,AKT2,AKT3,APC,APH1A,ARAF,AXIN1,BRAF,CTNNB1,DVL1,DVL2,DVL3,EGFR,FGFR1,FRS2,FZD6,GAB1,GRB2,GSK3B,HIF1A,HRAS,JAG1,JAG2,JAK1,JAK2,JAK3,KRAS,MAML1,MAP2K1,MAP2K2,MAP2K7,MAPK1,MAPK3,MET,MRAS,NCSTN,NFKB1,NFKB2,NOTCH1,NRAS,PIK3C2A,PIK3C3,PIK3CA,PIK3CB,PIK3R1,PIK3R4,PSEN1,PSENEN,PTPN11,PYGO2,RAF1,RALA,RAP1A,RBPJ,RELA,RHOA,RRAS2,SMAD2,SMAD4,SMO,SMURF1,SOS1,SOS2,STAT3,TCF3,TCF4,TCF7L2,TGFB1,TGFBR…
Gα12/13 Signaling	2.4	0.398	1.664	AKT1,AKT2,AKT3,ARHGEF1,CHUK,CTNNB1,ELP1,GNA13,HRAS,IKBKB,IKBKE,IKBKG,KRAS,MAP2K1,MAP2K2,MAP2K7,MAPK1,MAPK12,MAPK3,MAPK7,MAPK8,MAPK9,MEF2A,MEF2C,MEF2D,MRAS,MYL12A,MYL12B,MYL6,NFKB1,NFKB2,NRAS,PIK3C2A,PIK3C3,PIK3CA,PIK3CB,PIK3R1,PIK3R4,PTK2,PTK2B,PXN,RAF1,RALA,RAP1A,RASA1,RELA,RHOA,ROCK1,ROCK2,RRAS2,SRC,TEC,VAV3
VEGF Family Ligand-Receptor Interactions	2.39	0.429	2.535	AKT1,AKT2,AKT3,FLT1,GRB2,HRAS,KRAS,MAP2K1,MAP2K2,MAPK1,MAPK3,MRAS,NRAS,NRP2,PIK3C2A,PIK3C3,PIK3CA,PIK3CB,PIK3R1,PIK3R4,PLA2G12A,PLA2G6,PLCG1,PRKCA,PRKCD,PRKCI,PRKD3,RAF1,RALA,RAP1A,RRAS2,SHC1,SOS1,SOS2,VEGFA,VEGFB
TR/RXR Activation	2.39	0.429	#NUM!	ACACA,AKT1,AKT2,AKT3,ENO1,EP300,FASN,GPS2,HDAC3,HIF1A,LDLR,MDM2,MED1,NCOA1,NCOA2,NCOA3,NCOA4,NCOR1,NCOR2,PFKP,PIK3C2A,PIK3C3,PIK3CA,PIK3CB,PIK3R1,PIK3R4,RXRB,SCARB1,SLC16A3,SLC2A1,SREBF1,SREBF2,STRBP,TBL1XR1,THRA,UCP2
Role of OCT4 in Mammalian Embryonic Stem Cell Pluripotency	2.32	0.478	-2	AQR,ASH2L,CCNF,IGF2BP1,JARID2,KDM5B,MEF2A,NR2F2,NR6A1,PCGF6,PHC1,PHC3,PPP1R8,RARA,REST,RXRB,SH3GLB1,SPP1,TASOR,TDRD7,TP53,WWP2
Opioid Signaling Pathway	2.32	0.361	0.64	ADCY6,ADCY7,ADCY9,AKT1,AKT2,AKT3,AP2A1,Ap2b1,AP2M1,ARRB1,ARRB2,ATF2,ATF4,BAD,BRAF,CACNB3,Calm1 (includes others),CAMK1,CAMK2D,CAMK2G,CDKN1B,CLTA,CLTB,CLTC,CREB1,CREB5,CREBBP,CTNNB1,EP300,FOSB,FRK,FYN,GNA11,GNA13,GNAI2,GNAO1,GNAS,GNB1,GNB2,GNB4,GNG10,GNG12,GNG5,GRINA,GRK2,GRK6,GSK3B,HRAS,ITPR1,ITPR2,KRAS,LYN,MAP2K1,MAP2K2,MAP2K7,MAPK1,MAPK12,MAPK3,MAPK6,MAPK7,MRAS,MYC,NFKB1,NFKB2,NRAS,PDK1,PLCB1,P…
Neutrophil Extracellular Trap Signaling Pathway	2.32	0.348	0.933	AKT1,AKT2,AKT3,ATP5F1A,ATP5F1B,ATP5F1C,ATP5F1D,ATP5MC1,ATP5PB,CASP1,CASP2,CASP3,CASP8,CD14,CERT1,CHP1,COL16A1,COL18A1,COL4A5,COL5A1,COL7A1,CYC1,DOCK1,FRK,FYN,HIF1A,ITGA3,ITGB1,ITPR1,ITPR2,LYN,MAP2K1,MAP2K2,MAP2K7,MAPK1,MAPK11,MAPK12,MAPK14,MAPK3,MAPK8,MAPK9,MLKL,NDUFA10,NDUFA11,NDUFA12,NDUFA3,NDUFA4,NDUFA5,NDUFA6,NDUFA7,NDUFA9,NDUFAB1,NDUFAF1,NDUFB1,NDUFB10,NDUFB2,NDUFB4,NDUFB5,NDUFB7,NDUFB8,NDUF…
Apelin Pancreas Signaling Pathway	2.32	0.478	1.706	DDIT3,EIF2AK3,ERN1,MAPK12,MAPK8,MAPK9,NFKB1,NFKB2,PIK3C2A,PIK3C3,PIK3CA,PIK3CB,PIK3R1,PIK3R4,PRKAA1,PRKAB1,PRKACB,PRKAG1,PRKAG2,PRKAR1A,PRKAR2B,RELA
Xenobiotic Metabolism General Signaling Pathway	2.31	0.392	2.994	AKT1,AKT2,AKT3,ARNT,CREBBP,CUL3,EIF2AK3,EP300,FTL,GSTO1,GSTP1,GSTZ1,HRAS,KEAP1,KRAS,MAP2K1,MAP2K2,MAP2K7,MAP3K10,MAP3K11,MAP3K12,MAP3K13,MAP3K2,MAP3K4,MAP3K6,Map3k7,MAP3K8,MAPK1,MAPK11,MAPK12,MAPK14,MAPK3,MAPK7,MAPK8,MAPK9,MGST2,MRAS,NFE2L2,NQO2,NR1H2,NR1H4,NRAS,PIK3C2A,PIK3C3,PIK3CA,PIK3CB,PIK3R1,PIK3R4,PRKCA,PRKCD,PRKCI,PRKD3,RAF1,RALA,RAP1A,RRAS2
BMP signaling pathway	2.26	0.418	0.845	ACVR1,ATF2,BMP1,BMPR1A,CREB1,CREBBP,GRB2,HRAS,KRAS,MAGED1,MAP2K1,MAP2K2,MAPK1,MAPK11,MAPK12,MAPK14,MAPK3,MAPK8,MAPK9,MRAS,NFKB1,NFKB2,NRAS,PRKACB,PRKAG1,PRKAG2,PRKAR1A,PRKAR2B,RAF1,RALA,RAP1A,RELA,RRAS2,SMAD4,SMAD5,SMURF1,SOS1,XIAP
Colanic Acid Building Blocks Biosynthesis	2.21	0.643	-1	GALE,GALT,GFUS,GMPPA,GMPPB,GPI,PMM2,UGDH,UGP2
DNA Double-Strand Break Repair by Non-Homologous End Joining	2.21	0.643	#NUM!	ATM,DCLRE1C,LIG3,LIG4,MRE11,WRN,XRCC1,XRCC4,XRCC6
Ephrin A Signaling	2.18	0.468	#NUM!	ADAM10,BCAR1,CFL1,CFL2,EPHA2,EPHA4,FYN,LIMK1,PAK1,PIK3C2A,PIK3C3,PIK3CA,PIK3CB,PIK3R1,PIK3R4,PTK2,PTPN11,RAC1,RHOA,ROCK1,ROCK2,VAV3
N-acetylglucosamine Degradation II	2.16	1	-1	AMDHD2,GNPDA1,GNPDA2,NAGK
Circadian Rhythm Signaling	2.14	0.358	#NUM!	ADCY6,ADCY7,ADCY9,AKT1S1,ARAF,ATF2,ATF4,BHLHE40,BMAL1,BRAF,BTRC,CACNB3,CAMK2D,CAMK2G,CLOCK,CREB1,CREB5,CREBBP,CSNK1D,CSNK1E,CSNK2A1,CSNK2A2,EIF4E,EIF4EBP1,EIF4EBP2,FBXL21P,FBXL3,FRK,FYN,GNA11,GNAI2,GNAS,GNB1,GNB2,GNB4,GNG10,GNG12,GNG5,GRINA,GSK3A,GSK3B,H3-3A/H3-3B,HIF1A,HRAS,HSF1,ITPR1,ITPR2,KRAS,LYN,MAP2K1,MAP2K2,MAP2K7,MAPK1,MAPK3,MDM2,MKNK1,MKNK2,MLST8,MRAS,MYC,NR1D2,NR3C1,NRAS,NT5C,PDIA3,PER1…
Cysteine Biosynthesis III (mammalia)	2.11	0.517	0.302	AHCYL1,AHCYL2,ALKBH8,EEF1AKMT1,Eef1akmt4,EHMT1,FTSJ1,MAT2A,MAT2B,PRMT1,PRMT3,PRMT5,SUV39H1,SUV39H2,THUMPD3
TWEAK Signaling	2.08	0.486	-0.471	APAF1,BID,BIRC2,CASP3,CASP8,CHUK,IKBKB,IKBKE,IKBKG,NFKB1,NFKB2,RELA,RIPK1,TNFRSF12A,TRAF1,TRAF2,TRAF3,XIAP
TGF-β Signaling	2.07	0.406	2.401	ACVR1,BCL2,BMPR1A,CREBBP,EP300,GRB2,HRAS,KRAS,MAP2K1,MAP2K2,MAPK1,MAPK11,MAPK12,MAPK14,MAPK3,MAPK8,MAPK9,MRAS,NRAS,RAF1,RALA,RAP1A,RNF111,RRAS2,SERPINE1,SKI,SMAD2,SMAD4,SMAD5,SMURF1,SMURF2,SOS1,SOS2,TFE3,TGFB1,TGFBR2,TGIF1,TRAF6,ZFYVE9
Inositol Pyrophosphates Biosynthesis	2.04	0.75	-0.816	IP6K1,IP6K2,IPMK,IPPK,PPIP5K1,PPIP5K2
Thyroid Cancer Signaling	2.04	0.418	1.915	AKT1,AKT2,AKT3,BRAF,CCND1,CTNNB1,GSK3B,HRAS,INSR,KRAS,MAP2K1,MAP2K2,MAPK1,MAPK3,MRAS,MYC,NRAS,PDK1,PIK3C2A,PIK3C3,PIK3CA,PIK3CB,PIK3R1,PIK3R4,PTEN,RALA,RAP1A,RRAS2,SHC1,TCF3,TCF4,TCF7L2,TP53
RAR Activation	2.04	0.341	2.317	ACTB,ACVR1,ADAM10,ADAM17,ADCY6,ADCY7,ADCY9,AKT1,AKT2,AKT3,APEX1,ARID1A,ARID2,ATF2,ATF4,BRD7,CAMK2D,CAMK2G,CARM1,CCNH,Cdc42,CDK7,CDKN1A,CDKN1B,CITED2,CLCF1,CREB1,CREB5,CREBBP,CSK,CSNK2A1,CSNK2A2,CSNK2B,DPF1,DUSP1,EP300,ERCC2,ERCC3,F11R,FABP5,FNBP1,GDPD3,GNA11,GNB1,GTF2H1,GTF2H2,GTF2H3,GTF2H4,GTF2H5,HIF1A,HLTF,HOXA1,IL18,IL3RA,JAK2,KAT2B,LAMB1,LIF,LIPE,MAP2K1,MAPK1,MAPK11,MAPK12,MAPK14,MAPK3,MAPK8,…
Sphingosine-1-phosphate Signaling	2.03	0.392	1.581	ACER3,ADCY6,ADCY7,ADCY9,AKT1,AKT2,AKT3,ASAH1,ASAH2,CASP1,CASP2,CASP3,CASP8,Cdc42,FNBP1,GNA13,GNAI2,MAPK1,MAPK3,NAAA,PDGFA,PDGFC,PDIA3,PIK3C2A,PIK3C3,PIK3CA,PIK3CB,PIK3R1,PIK3R4,PLCB1,PLCB3,PLCB4,PLCG1,PLCL2,PTK2,PTK2B,RAC1,RHOA,RHOBTB1,RHOBTB2,RHOC,RHOD,RHOT1,RHOT2,RND2,RND3,SMPD4
HOTAIR Regulatory Pathway	1.98	0.374	2.066	AEBP2,AGO1,AKT1,AKT2,AKT3,ATG3,ATG7,ATXN1,CD44,CDKN1A,CREBBP,CTNNB1,DZIP3,EED,ELAVL1,EP300,ERBB2,EZH2,H3-3A/H3-3B,HDAC2,HSF1,JARID2,KDM1A,KMT2A,KMT2C,MDM2,MET,MRTFA,MTF2,MYC,NFKB1,NFKB2,PIK3C2A,PIK3C3,PIK3CA,PIK3CB,PIK3R1,PIK3R4,PTEN,RBBP4,RBBP7,RBM38,RCOR1,RELA,REST,RHOC,ROCK1,ROCK2,SETDB1,SPP1,STAT3,STK38,SUZ12,TCF3,TCF4,TCF7L2,TGFB1,VIM,WNT7B,XIAP,YY1
Axonal Guidance Signaling	1.98	0.335	#NUM!	ABL1,ABLIM1,ACE,ACTR2,ACTR3,ADAM10,ADAM15,ADAM17,ADAM8,ADAM9,ADAMTS4,ADAMTS6,ADAMTS7,AFG3L2,AKT1,AKT2,AKT3,ARHGEF11,ARHGEF12,ARHGEF7,ARPC1B,ARPC2,ARPC4,ARPC5,ARPC5L,BAIAP2,BCAR1,BMP1,BRCC3,CFL1,CFL2,CHP1,COPS5,CRK,DOCK1,EIF3F,EIF4E,EPHA2,EPHA4,EPHB2,EPHB4,ERBB2,FARP2,FES,FYN,FZD6,GIT1,GLIS2,GNA11,GNA13,GNAI2,GNAO1,GNAS,GNB1,GNB2,GNB4,GNG10,GNG12,GNG5,GRB2,GSK3B,HERC2,HRAS,ITGA3,ITGA6,ITGAV,ITGB1,…
Role of NANOG in Mammalian Embryonic Stem Cell Pluripotency	1.96	0.387	2	ACVR1,AKT1,AKT2,AKT3,APC,AXIN1,BMP1,BMPR1A,CTNNB1,DVL1,FZD6,GAB1,GRB2,GSK3B,HRAS,IL6ST,JAK1,JAK2,JAK3,KRAS,LIF,MAP2K1,MAP2K2,MAPK1,MAPK3,MRAS,NRAS,PIK3C2A,PIK3C3,PIK3CA,PIK3CB,PIK3R1,PIK3R4,RAF1,RALA,RAP1A,RIF1,RRAS2,SHC1,SMAD4,SMAD5,SMO,SOS1,SOS2,STAT3,TP53,TYK2,WNT7B
Role of p14/p19ARF in Tumor Suppression	1.94	0.5	-0.535	E2F1,MDM2,NPM1,PIK3C2A,PIK3C3,PIK3CA,PIK3CB,PIK3R1,PIK3R4,POLR3D,RAC1,SENP3,SF3A1,TP53,UBTF
Telomere Extension by Telomerase	1.94	0.6	#NUM!	HNRNPA2B1,MRE11,POT1,TERF1,TERF2,TINF2,TNKS,TNKS2,XRCC6
Glycolysis I	1.91	0.52	-0.277	ALDOA,ALDOC,ENO1,ENO2,ENO3,GAPDH,GPI,PFKL,PFKM,PFKP,PGK1,PKM,TPI1
Valine Degradation I	1.9	0.55	-0.905	ACAD8,ACADSB,ALDH6A1,AUH,BCAT1,BCAT2,BCKDHB,ECHS1,HADHA,HADHB,HIBADH
SPINK1 General Cancer Pathway	1.89	0.42	2.414	AKT1,AKT2,AKT3,EGFR,HRAS,IL6R,JAK1,JAK2,JAK3,KRAS,MAP2K1,MAP2K2,MAPK1,MAPK3,MRAS,Mt1,NRAS,PIK3C2A,PIK3C3,PIK3CA,PIK3CB,PIK3R1,PIK3R4,RAF1,RALA,RAP1A,RRAS2,STAT3,TYK2
Toll-like Receptor Signaling	1.86	0.41	1.279	CD14,CHUK,ECSIT,IKBKB,IKBKG,IL18,IRAK1,IRAK2,IRAK4,MAP4K4,MAPK1,MAPK11,MAPK12,MAPK14,MAPK8,MYD88,NFKB1,NFKB2,RELA,RPS27A,SIGIRR,TAB2,TIRAP,TLR3,TLR5,TNFAIP3,TOLLIP,TRAF1,TRAF4,TRAF6,Ubb,UBC
UDP-N-acetyl-D-galactosamine Biosynthesis II	1.85	0.615	0.707	GALE,GNPDA1,GNPDA2,GNPNAT1,GPI,HK1,PGM3,UAP1
Guanosine Nucleotides Degradation III	1.85	0.615	2.646	LACC1,NT5C,NT5C2,NT5C3A,NT5C3B,NT5M,PNP,XDH
Interferon Signaling	1.84	0.472	0.258	BAK1,BAX,BCL2,IFI35,IFNAR2,IRF9,JAK1,JAK2,MED14,PIAS1,PSMB8,PTPN2,RELA,SOCS1,STAT1,STAT2,TYK2
G Beta Gamma Signaling	1.82	0.38	0.745	AKT1,AKT2,AKT3,CACNB3,CAV1,CAV2,DNM2,EGFR,GNA11,GNA13,GNAI2,GNAO1,GNAS,GNB1,GNB2,GNB4,GNG10,GNG12,GNG5,GRB2,HBEGF,HRAS,ITPR1,ITPR2,KRAS,MAPK1,MAPK3,MRAS,NRAS,PAK1,PDPK1,PLCG1,PRKACB,PRKAG1,PRKAG2,PRKAR1A,PRKAR2B,PRKCA,PRKCD,PRKCI,PRKD3,RAF1,RALA,RAP1A,RRAS2,SHC1,SOS1,SOS2,SRC
Glutaryl-CoA Degradation	1.81	0.556	0	ACAT1,ACAT2,CDYL,GCDH,HADH,HADHA,HADHB,HSD17B10,L3HYPDH,PARK7
Pyrimidine Deoxyribonucleotides De Novo Biosynthesis I	1.81	0.522	1.155	AK1,AK4,CMPK1,DTYMK,DUT,NME1,NME2,NME6,NME7,RRM1,RRM2,TYMS
Sonic Hedgehog Signaling	1.79	0.484	1.155	ARRB2,CCNB1,CDK1,DYRK1A,GLIS2,GRK2,GSK3B,PRKACB,PRKAG1,PRKAG2,PRKAR1A,PRKAR2B,PTCH1,SMO,SUFU
Leptin Signaling in Obesity	1.78	0.408	2.183	ADCY6,ADCY7,ADCY9,AKT1,AKT2,AKT3,GRB2,JAK2,MAP2K1,MAP2K2,MAPK1,MAPK3,PDIA3,PIK3C2A,PIK3C3,PIK3CA,PIK3CB,PIK3R1,PIK3R4,PLCB1,PLCB3,PLCB4,PLCG1,PLCL2,PRKACB,PRKAG1,PRKAG2,PRKAR1A,PRKAR2B,PTPN11,STAT3
Pentose Phosphate Pathway	1.77	0.636	0.378	H6PD,PGD,PGLS,RPE,RPIA,TALDO1,TKT
Superpathway of Methionine Degradation	1.77	0.452	0.775	AHCYL1,AHCYL2,ALKBH8,EEF1AKMT1,Eef1akmt4,EHMT1,FTSJ1,GOT1,GOT2,MAT2A,MAT2B,MTR,PCCB,PRMT1,PRMT3,PRMT5,SUV39H1,SUV39H2,THUMPD3
α-Adrenergic Signaling	1.75	0.385	2.2	ADCY6,ADCY7,ADCY9,Calm1 (includes others),GNA11,GNA13,GNAI2,GNAO1,GNAS,GNB1,GNB2,GNB4,GNG10,GNG12,GNG5,HRAS,ITPR1,ITPR2,KRAS,MAP2K1,MAP2K2,MAPK1,MAPK3,MRAS,NRAS,PHKA2,PHKB,PHKG2,PLCG1,PRKACB,PRKAG1,PRKAG2,PRKAR1A,PRKAR2B,PRKCA,PRKCD,PRKCI,PRKD3,RAF1,RALA,RAP1A,RRAS2
Xenobiotic Metabolism Signaling	1.75	0.346	#NUM!	ABCB1,ABCC3,AIP,ALDH16A1,ALDH18A1,ALDH2,ALDH3A1,ALDH3A2,ALDH4A1,ALDH6A1,ALDH7A1,ANKRA2,ARNT,CAMK1,CAMK2D,CAMK2G,CHST12,CITED2,CREBBP,CUL3,DNAJC7,EIF2AK3,EP300,ESD,FTL,GSTO1,GSTP1,GSTZ1,HDAC4,HDAC5,HRAS,HS2ST1,HSP90AA1,HSP90AB1,HSP90B1,KEAP1,KRAS,MAP2K1,MAP2K2,MAP2K7,MAP3K10,MAP3K11,MAP3K12,MAP3K13,MAP3K2,MAP3K4,MAP3K6,Map3k7,MAP3K8,MAPK1,MAPK11,MAPK12,MAPK14,MAPK3,MAPK7,MAPK8,MAPK9,MED1,MGST2,MRA…
Role of JAK1, JAK2 and TYK2 in Interferon Signaling	1.74	0.5	0.378	IFNAR2,JAK1,JAK2,NFKB1,NFKB2,PTPN2,RAF1,RELA,SOCS1,STAT1,STAT2,STAT3,TYK2
D-myo-inositol (1,4,5)-Trisphosphate Biosynthesis	1.74	0.5	0.832	CDIPT,PI4K2A,PI4K2B,PI4KA,PI4KB,PIKFYVE,PIP4K2C,PIP5K1A,PIP5K1C,PLCB1,PLCB3,PLCB4,PLCG1
Activation of IRF by Cytosolic Pattern Recognition Receptors	1.73	0.415	0.192	ADAR,ATF2,CHUK,CREBBP,ELP1,IFIH1,IKBKB,IKBKE,IKBKG,IRF3,IRF9,MAPK12,MAPK8,MAPK9,MAVS,NFKB1,NFKB2,PPIB,RELA,RIGI,RIPK1,SIKE1,STAT1,STAT2,TANK,TRAF3,TRAF6
Apelin Muscle Signaling Pathway	1.72	0.438	0.905	AKT1,AKT2,AKT3,GNA11,GNA13,GNAI2,GNAO1,GNAS,GNB1,GNB2,GNB4,GNG10,GNG12,GNG5,MRAS,NRF1,PRKAA1,PRKAB1,PRKAG1,PRKAG2,TFAM
Phosphatidylethanolamine Biosynthesis II	1.69	0.667	-0.816	CEPT1,CHKA,CHKB,ETNK1,PCYT2,SELENOI
Leucine Degradation I	1.69	0.667	0	ACADM,AUH,BCAT1,BCAT2,IVD,MCCC1
Dopamine Receptor Signaling	1.69	0.4	0.707	ADCY6,ADCY7,ADCY9,COMT,PPP1CA,PPP1CB,Ppp1cc,PPP1CC,PPP1R10,PPP1R11,PPP1R12A,PPP1R14B,PPP2CA,PPP2R1A,PPP2R1B,PPP2R2A,PPP2R2D,PPP2R3A,PPP2R5A,PPP2R5B,PPP2R5D,PPP2R5E,PRKACB,PRKAG1,PRKAG2,PRKAR1A,PRKAR2B,PTPA,PTS,QDPR,SMOX,SPR
Pulmonary Healing Signaling Pathway	1.69	0.357	1.543	ARAF,BMPR1A,BRAF,CCNB1,CCND1,CDC25C,CFL1,CFL2,CTNNB1,EGFR,EP300,ETV5,FGFR1,FRK,FYN,FZD6,GRB2,HBEGF,HIF1A,HRAS,IDH2,JAG1,KRAS,LYN,MAPK1,MAPK11,MAPK12,MAPK14,MAPK3,MAPK8,MAPK9,MRAS,MYC,MYD88,NFATC1,NFKB1,NFKB2,NOTCH1,NRAS,PDGFC,PRKAA1,PRKAB1,PRKAG1,PRKAG2,PRKCA,PRKCD,PRKCI,PRKD3,RAC1,RAF1,RALA,RAP1A,RBPJ,RRAS2,SMAD5,SMO,SOS1,SOS2,SRC,STAT3,STAT5A,TCF3,TCF4,TCF7L2,TGFB1,VEGFA,VEGFB,WNT7B,WWTR1,YAP1,…
Antiproliferative Role of Somatostatin Receptor 2	1.69	0.403	1.633	BRAF,CDKN1A,CDKN1B,GNB1,GNB2,GNB4,GNG10,GNG12,GNG5,HRAS,KRAS,MAP2K1,MAP2K2,MAPK1,MAPK3,MRAS,NRAS,NT5C,PIK3C2A,PIK3C3,PIK3CA,PIK3CB,PIK3R1,PIK3R4,PTPN11,RALA,RAP1A,RRAS2,SLC39A7,SMARCC2,SRC
Heme Biosynthesis II	1.69	0.667	2.449	ALAD,ALAS1,FECH,HMBS,PPOX,UROS
Bladder Cancer Signaling	1.68	0.379	0.775	ABL1,CCND1,CDK4,CDKN1A,DAPK1,E2F1,E2F3,E2F4,E2F6,EGFR,ERBB2,HDAC10,HDAC2,HDAC3,HDAC4,HDAC5,HDAC6,HDAC7,HRAS,KRAS,MAP2K1,MAP2K2,MAPK1,MAPK3,MDM2,MRAS,MYC,NRAS,PA2G4,PDGFC,RAF1,RALA,RAP1A,RASSF1,RBL1,RBL2,RPS6KA5,RRAS2,SIN3A,SUV39H1,TFDP1,TP53,VEGFA,VEGFB
Role Of Chondrocytes In Rheumatoid Arthritis Signaling Pathway	1.64	0.369	1.109	ADAMTS4,AKT1S1,ASIC1,CAMKK2,CAPN2,CASP1,CASP3,CASP8,CEBPG,CEBPZ,CFLAR,CHP1,CHUK,FN1,IL17RA,IL17RC,IL18,IL1RAP,IL6R,IL6ST,IRAK1,IRAK4,ITGB1,JAK2,LRP1,MAPK1,MAPK11,MAPK12,MAPK14,MAPK3,MAPK9,MLKL,MLST8,NFKB1,NFKB2,PDGFC,PGAM5,PPP3CA,PPP3CB,PPP3CC,PPP3R1,PRKAA1,PRKAB1,PRKAG1,PRKAG2,RIPK1,RIPK3,RPTOR,STAT3,TRAF6,VEGFA,VEGFB
WNT/Ca+ pathway	1.63	0.409	1.347	ATF2,ATF4,AXIN1,CREB1,CREB5,CREBBP,DVL1,DVL2,DVL3,FZD6,GSK3B,NFAT5,NFATC1,NFATC2,NFATC3,NFKB1,NFKB2,PDIA3,PLCB1,PLCB3,PLCB4,PLCG1,PLCL2,PPP3CA,PRKCA,RELA,SMO
Role of RIG1-like Receptors in Antiviral Innate Immunity	1.62	0.435	0	CASP8,CHUK,CREBBP,EP300,IFIH1,IKBKB,IKBKE,IKBKG,IRF3,MAVS,NFKB1,NFKB2,RELA,RIGI,RIPK1,TANK,TRAF2,TRAF3,TRAF6,TRIM25
Melatonin Signaling	1.62	0.403	0	ARAF,BRAF,Calm1 (includes others),CAMK2D,CAMK2G,GNAI2,GNAO1,MAP2K1,MAP2K2,MAP2K7,MAPK1,MAPK3,PDIA3,PLCB1,PLCB3,PLCB4,PLCG1,PLCL2,PRKACB,PRKAG1,PRKAG2,PRKAR1A,PRKAR2B,PRKCA,PRKCD,PRKCI,PRKD3,RAF1,RORC
Serotonin Receptor Signaling	1.62	0.33	1.365	ACAT1,ADCY6,ADCY7,ADCY9,ADRA1B,AKT1,AKT2,AKT3,APP,ARAF,ARFGEF1,ARRB1,ARRB2,ATF2,ATF4,BCL2,BRAF,BST1,CACNB3,Calm1 (includes others),CAMK2D,CAMK2G,CASP3,CAV1,CAV2,CCNE1,CCNE2,CD44,Cdc42,CDK2,COPS5,CREB1,CREB5,CREBBP,EIF4EBP1,FNBP1,FRK,FYN,G6PC3,GNA11,GNA13,GNAI2,GNAO1,GNAS,GNB1,GNB2,GNB4,GNG10,GNG12,GNG5,GSK3B,H3-3A/H3-3B,HIF1A,HRAS,ITGB1,JAK2,KALRN,KCNN4,KRAS,LIPE,LYN,MAP1LC3B,MAP2K1,MAP2K2,MAP2K7…
Diphthamide Biosynthesis	1.62	1	#NUM!	DPH5,DPH6,EEF2
5-aminoimidazole Ribonucleotide Biosynthesis I	1.62	1	#NUM!	GART,PFAS,PPAT
Coenzyme A Biosynthesis	1.62	1	#NUM!	COASY,PPCDC,PPCS
Inosine-5'-phosphate Biosynthesis II	1.62	1	#NUM!	ADSL,ATIC,PAICS
Uridine-5'-phosphate Biosynthesis	1.62	1	#NUM!	CAD,DHODH,UMPS
Hypusine Biosynthesis	1.62	1	#NUM!	DHPS,DOHH,EIF5A
Adenine and Adenosine Salvage I	1.62	1	#NUM!	APRT,LACC1,PNP
N-acetylglucosamine Degradation I	1.62	1	#NUM!	AMDHD2,GNPDA1,GNPDA2
Mevalonate Pathway I	1.61	0.571	0.707	ACAT1,ACAT2,HADHA,HADHB,HMGCR,HMGCS1,IDI1,MVK
p38 MAPK Signaling	1.61	0.375	0.973	ATF1,ATF2,ATF4,CDC25B,CREB1,CREB5,CREBBP,DDIT3,DUSP1,EEF2K,H3-3A/H3-3B,HMGN1,HSPB1,HSPB2,IL18,IL1RAP,IRAK1,IRAK2,IRAK4,MAPK11,MAPK12,MAPK14,MAPKAPK3,MAPKAPK5,MAX,MEF2A,MEF2C,MEF2D,MKNK1,MKNK2,MYC,PLA2G12A,PLA2G6,RPS6KA1,RPS6KA5,RPS6KB1,RPS6KB2,RPS6KC1,STAT1,TAB2,TGFB1,TGFBR2,TP53,TRAF2,TRAF6
Purine Nucleotides Degradation II (Aerobic)	1.61	0.526	2.333	IMPDH1,IMPDH2,LACC1,NT5C,NT5C2,NT5C3A,NT5C3B,NT5M,PNP,XDH
Role of MAPK Signaling in the Pathogenesis of Influenza	1.6	0.393	#NUM!	AKT1,AKT2,AKT3,ATF2,BAX,BCL2,CASP3,HRAS,KRAS,MAP2K1,MAP2K2,MAP2K7,MAPK1,MAPK11,MAPK12,MAPK14,MAPK3,MAPK8,MAPK9,MRAS,NRAS,PLA2G12A,PLA2G6,PLA2G7,PNPLA2,PNPLA8,PRDX6,PRKCA,RABGEF1,RAF1,RALA,RAP1A,RRAS2
CMP-N-acetylneuraminate Biosynthesis I (Eukaryotes)	1.58	0.8	-2	CMAS,GNE,NAGK,NANS
Myo-inositol Biosynthesis	1.58	0.8	0	IMPA1,IMPA2,INPP5F,ISYNA1
Superpathway of Serine and Glycine Biosynthesis I	1.58	0.8	1	PHGDH,PSAT1,SHMT1,SHMT2
Tetrapyrrole Biosynthesis II	1.58	0.8	2	ALAD,ALAS1,HMBS,UROS
Arsenate Detoxification I (Glutaredoxin)	1.58	0.8	#NUM!	GLRX2,GSTO1,LACC1,PNP
Sperm Motility	1.49	0.342	1.257	AATK,ABL1,ABL2,AXL,Calm1 (includes others),CLK1,CLK2,CLK3,CLK4,CSK,DDR1,DDR2,DYRK1A,EGFR,EPHA2,EPHA4,EPHB2,EPHB4,ERBB2,FER,FES,FGFR1,FLT1,FLT3LG,FRK,FYN,GNA11,GNA13,GNAI2,GNAO1,GNAS,GNB1,GNB2,GNB4,GNG10,GNG12,GNG5,IGF1R,INSR,ITPR1,ITPR2,JAK1,JAK2,JAK3,LYN,MAP2K1,MAP2K7,MAP3K11,MERTK,MET,MRAS,PDE4A,PDIA3,PEAK1,PLA2G12A,PLA2G6,PLA2G7,PLCB1,PLCB3,PLCB4,PLCG1,PLCL2,PNPLA2,PNPLA8,PRDX6,PRKACB,PRKAG1,P…
Cardiac Hypertrophy Signaling (Enhanced)	1.49	0.325	3.748	ACE,ACVR1,ADCY6,ADCY7,ADCY9,ADRA1B,AKAP13,AKT1,AKT2,AKT3,APEX1,ATF2,ATF6,ATP2A2,CACNB3,Calm1 (includes others),CAMK2D,CAMK2G,CHP1,CHUK,CLCF1,CTNNB1,DIAPH1,Diaph2,DIAPH3,DLG1,DVL1,DVL2,DVL3,EIF2B2,EIF2B3,EIF2B4,EIF4E,EIF4EBP1,EP300,FGFR1,FZD6,GDPD3,GNA11,GNA13,GNAI2,GNAS,GNB1,GNB2,GNB4,GNG10,GNG12,GNG5,GSK3A,GSK3B,HDAC10,HDAC2,HDAC3,HDAC4,HDAC5,HDAC6,HDAC7,HRAS,HSPB1,HSPB2,IGF1R,IKBKB,IKBKE,IKBKG,…
IL-13 Signaling Pathway	1.48	0.371	3.507	AKT1,AKT2,AKT3,ANO1,BCL2L1,CTNNB1,DUSP1,FOSL2,FRK,FYN,HBEGF,IL17RA,IL17RC,IL4R,JAK1,JAK2,LYN,MAPK1,MAPK11,MAPK12,MAPK14,MAPK3,PDGFA,PIK3C2A,PIK3C3,PIK3CA,PIK3CB,PIK3R1,PIK3R4,PRKCD,RHOA,ROCK1,ROCK2,SOCS1,SRC,STAT1,STAT3,STAT6,TGFB1,TP53,TRAF6,TYK2,YES1
Growth Hormone Signaling	1.46	0.394	1.732	IGF1R,JAK2,MAPK1,MAPK3,PDPK1,PIK3C2A,PIK3C3,PIK3CA,PIK3CB,PIK3R1,PIK3R4,PLCG1,PRKCA,PRKCD,PRKCI,PRKD3,RPS6KA1,RPS6KA5,RPS6KB1,RPS6KB2,RPS6KC1,SOCS1,SOCS5,SOCS6,SOCS7,STAT1,STAT3,STAT5A
Inflammasome pathway	1.43	0.5	0.632	AIM2,CASP1,CASP8,CTSB,IL18,MYD88,NEK7,NFKB1,NFKB2,PANX1
IL-10 Signaling	1.43	0.357	0.944	AKT1,AKT2,AKT3,ATF2,ATF4,BCL2,BCL2L1,BHLHE40,BLVRA,CCND1,CDKN1A,CDKN2D,CHUK,CREB1,CREB5,CREBBP,DUSP1,ELP1,GSK3B,HIF1A,HLA-A,HLA-E,IKBKB,IKBKE,IKBKG,IL10RB,IL18,IL1RAP,IL4R,IL6R,IL6ST,INPP5D,JAK1,MAP4K4,MAPK1,MAPK11,MAPK12,MAPK14,MAPK8,NFKB1,NFKB2,PBX1,PKM,PRKAA1,PRKAB1,PRKAG1,PRKAG2,RELA,SIRT1,SP1,STAT1,STAT3,STAT5A,TRAF6,TYK2
Coronavirus Replication Pathway	1.43	0.422	1.147	ACE,ARCN1,COPA,COPB1,COPB2,COPE,COPG1,COPG2,COPZ1,DDX1,GSK3A,GSK3B,PI4KB,TUBA1C,TUBA4A,TUBB,TUBB4B,TUBB6,ZCRB1
TNFR1 Signaling	1.41	0.412	-0.447	APAF1,BID,BIRC2,CASP2,CASP3,CASP8,CHUK,IKBKB,IKBKE,IKBKG,MADD,MAPK8,NFKB1,NFKB2,PAK1,RELA,RIPK1,TANK,TNFAIP3,TRAF2,XIAP
Dopamine-DARPP32 Feedback in cAMP Signaling	1.4	0.349	2.945	ADCY6,ADCY7,ADCY9,ATF1,ATF2,ATF4,ATP2A2,CACNB3,Calm1 (includes others),CAMKK1,CAMKK2,CHP1,CREB1,CREB5,CREBBP,CSNK1A1,CSNK1D,CSNK1E,CSNK1G1,CSNK1G2,CSNK1G3,GNAI2,GNAS,GRINA,ITPR1,ITPR2,PDIA3,PLCB1,PLCB3,PLCB4,PLCG1,PLCL2,PPP1CA,PPP1CB,Ppp1cc,PPP1CC,PPP1R10,PPP1R11,PPP1R12A,PPP1R14B,PPP2CA,PPP2R1A,PPP2R1B,PPP2R2A,PPP2R2D,PPP2R3A,PPP2R5A,PPP2R5B,PPP2R5D,PPP2R5E,PPP3CA,PPP3CB,PPP3CC,PPP3R1,PRKACB,PRK…
Xenobiotic Metabolism AHR Signaling Pathway	1.38	0.379	-0.522	ABCG2,AIP,ALDH16A1,ALDH18A1,ALDH2,ALDH3A1,ALDH3A2,ALDH4A1,ALDH6A1,ALDH7A1,ANKRA2,ARNT,CREBBP,EP300,GSTO1,GSTP1,GSTZ1,HDAC4,HDAC5,HSP90AA1,HSP90AB1,HSP90B1,MGST2,NCOA1,NCOA2,NFKB1,NFKB2,NQO2,NRIP1,PTGES3,RELA,SENP1,SUMO1
Leukocyte Extravasation Signaling	1.37	0.347	3.402	ABL1,ACTB,ACTG1,ACTN1,ACTN4,AFDN,ARHGAP1,ARHGAP12,ARHGAP35,ARHGAP5,ARHGAP6,BCAR1,CD44,CLDN12,CRK,CTNNA1,CTNNB1,CTNND1,CTTN,EZR,F11R,FER,GNAI2,ITGA3,ITGB1,MAP2K2,MAP3K4,MAPK1,MAPK11,MAPK12,MAPK14,MAPK8,MAPK9,MSN,MYL6,PIK3C2A,PIK3C3,PIK3CA,PIK3CB,PIK3R1,PIK3R4,PLCG1,PRKCA,PRKCD,PRKCI,PRKD3,PTK2,PTK2B,PTPN11,PXN,RAC1,RAP1A,RAP1GAP,RAPGEF3,RDX,RHOA,ROCK1,ROCK2,SIPA1,SRC,TEC,TIMP1,TIMP2,VASP,VAV3,VCL,…
Role of Osteoblasts, Osteoclasts and Chondrocytes in Rheumatoid Arthritis	1.37	0.342	#NUM!	ACVR1,ADAM17,ADAMTS4,AKT1,AKT2,AKT3,APC,AXIN1,BAD,BCL2,BIRC2,BMP1,BMPR1A,Calm1 (includes others),CBL,CHP1,CHUK,CSF1,CSNK1A1,CSNK1D,CSNK1E,CSNK1G1,CSNK1G2,CSNK1G3,CTNNB1,DVL1,ELP1,FZD6,GSK3B,GSN,IKBKB,IKBKE,IKBKG,IL18,IL1RAP,LRP1,LRP5,LRP6,MAP2K7,MAPK1,MAPK12,MAPK14,MAPK3,MAPK8,MAPK9,NFAT5,NFATC1,NFATC2,NFATC3,NFKB1,PIK3C2A,PIK3C3,PIK3CA,PIK3CB,PIK3R1,PIK3R4,PPP3CA,PPP3CB,PPP3CC,PPP3R1,PTK2B,RELA,…
IL-17A Signaling in Gastric Cells	1.35	0.462	0.632	EGFR,IL17RA,IL17RC,MAPK1,MAPK11,MAPK12,MAPK14,MAPK3,MAPK8,MAPK9,NFKB1,RELA
IL-23 Signaling Pathway	1.33	0.413	0.943	AKT1,AKT2,AKT3,HIF1A,IL12RB1,JAK2,NFKB1,NFKB2,PIK3C2A,PIK3C3,PIK3CA,PIK3CB,PIK3R1,PIK3R4,RELA,RORC,RUNX1,STAT3,TYK2
Superpathway of Geranylgeranyldiphosphate Biosynthesis I (via Mevalonate)	1.33	0.5	1	ACAT1,ACAT2,FDPS,HADHA,HADHB,HMGCR,HMGCS1,IDI1,MVK
Acute Phase Response Signaling	1.3	0.346	1.291	AKT1,AKT2,AKT3,CHUK,CP,ECSIT,ELP1,FN1,FTL,GRB2,HMOX2,HNRNPK,HRAS,IKBKB,IKBKE,IKBKG,IL18,IL1RAP,IL6R,IL6ST,IRAK1,JAK2,KRAS,MAP2K1,MAP2K2,MAP2K7,MAPK1,MAPK11,MAPK12,MAPK14,MAPK3,MAPK8,MAPK9,MRAS,MYD88,NFKB1,NFKB2,NR3C1,NRAS,PDPK1,PIK3CA,PIK3CB,PIK3R1,PTPN11,RAF1,RALA,RAP1A,RELA,RIPK1,RRAS2,SERPINE1,SHC1,SOCS1,SOCS5,SOCS6,SOCS7,SOD2,SOS1,SOS2,STAT3,TCF3,TCF4,TRAF2,TRAF6
TNFR2 Signaling	1.29	0.438	-1.387	BIRC2,CHUK,IKBKB,IKBKE,IKBKG,MAPK8,NFKB1,NFKB2,RELA,TANK,TNFAIP3,TRAF1,TRAF2,XIAP
Cholesterol Biosynthesis I	1.29	0.538	0.378	DHCR7,FDFT1,LBR,LSS,MSMO1,SC5D,SQLE
Cholesterol Biosynthesis II (via 24,25-dihydrolanosterol)	1.29	0.538	0.378	DHCR7,FDFT1,LBR,LSS,MSMO1,SC5D,SQLE
Cholesterol Biosynthesis III (via Desmosterol)	1.29	0.538	0.378	DHCR7,FDFT1,LBR,LSS,MSMO1,SC5D,SQLE
IL-9 Signaling	1.28	0.429	0.258	IL2RG,JAK1,JAK3,NFKB1,NFKB2,PIK3C2A,PIK3C3,PIK3CA,PIK3CB,PIK3R1,PIK3R4,RELA,STAT1,STAT3,STAT5A
Notch Signaling	1.26	0.421	1.732	ADAM17,APH1A,DTX2,DTX3,FURIN,JAG1,JAG2,MAML1,NCSTN,NOTCH1,NUMB,NUMBL,PSEN1,PSENEN,RBPJ,RFNG
IL-17A Signaling in Fibroblasts	1.26	0.421	#NUM!	CHUK,GSK3B,IKBKB,IKBKE,IKBKG,IL17RA,IL17RC,MAPK1,MAPK11,MAPK12,MAPK14,MAPK3,NFKB1,NFKB2,RELA,TRAF6
nNOS Signaling in Neurons	1.24	0.404	1.414	Calm1 (includes others),CAPN1,CAPN10,CAPN2,CAPN5,CAPN7,CAPNS1,CHP1,DLG4,GRINA,PFKM,PPP3CA,PPP3CB,PPP3CC,PPP3R1,PRKCA,PRKCD,PRKCI,PRKD3
Adenosine Nucleotides Degradation II	1.22	0.5	2.646	LACC1,NT5C,NT5C2,NT5C3A,NT5C3B,NT5M,PNP,XDH
GDP-mannose Biosynthesis	1.21	0.667	-1	GMPPA,GMPPB,GPI,PMM2
Pentose Phosphate Pathway (Non-oxidative Branch)	1.21	0.667	0	RPE,RPIA,TALDO1,TKT
Selenocysteine Biosynthesis II (Archaea and Eukaryotes)	1.21	0.667	0	PSTK,SARS1,SEPHS1,SEPSECS
UDP-N-acetyl-D-glucosamine Biosynthesis II	1.21	0.667	2	GFPT1,GNPNAT1,PGM3,UAP1
Regulation Of The Epithelial Mesenchymal Transition In Development Pathway	1.18	0.368	0	ADAM17,APC,APH1A,AXIN1,CTNNB1,DVL1,DVL2,DVL3,FZD6,GLIS2,GSK3B,HIF1A,JAG1,JAG2,MAML1,NCSTN,NFKB1,NFKB2,NOTCH1,PSEN1,PSENEN,PTCH1,PYGO2,RBPJ,RELA,S100A4,SMO,SUFU,TCF3,TCF4,TCF7L2,WNT7B
Human Embryonic Stem Cell Pluripotency	1.17	0.338	2.425	ACVR1,AKT1,AKT2,AKT3,APC,ARAF,AXIN1,BMP1,BMPR1A,BRAF,CTNNB1,DVL1,FGFR1,FZD6,GRB2,GSK3B,HRAS,HSP90AA1,HSP90AB1,HSP90B1,ID1,ID3,JAK1,JAK2,JAK3,KRAS,LIF,MAP2K1,MAP2K2,MAP2K7,MAPK1,MRAS,MYC,NFYA,NFYB,NFYC,NRAS,PDGFA,PDGFC,PDPK1,PIK3C2A,PIK3C3,PIK3CA,PIK3CB,PIK3R1,PIK3R4,PRKCA,PRKCD,PRKCI,PRKD3,RAF1,RALA,RAP1A,REST,RIF1,RRAS2,SMAD2,SMAD4,SMAD5,SMO,SOS1,SOS2,STAT3,TCF3,TGFB1,TGFBR2,TYK2,WNT7B
Role of IL-17A in Arthritis	1.15	0.386	#NUM!	ATF2,IL17RA,IL17RC,MAP2K1,MAP2K2,MAPK1,MAPK11,MAPK12,MAPK14,MAPK3,MAPK8,MAPK9,NFKB1,NFKB2,PIK3C2A,PIK3C3,PIK3CA,PIK3CB,PIK3R1,PIK3R4,RELA,RPS6KA1
Role Of Osteoclasts In Rheumatoid Arthritis Signaling Pathway	1.13	0.327	1.633	ADAM10,ADAM15,ADAM17,ADAM8,ADAM9,AKT1,AKT2,AKT3,ARAF,ATF2,ATF4,BAD,BCL2,BIRC2,BRAF,Calm1 (includes others),CBL,CCND1,Cdc42,CERT1,CHP1,CHUK,COL16A1,COL18A1,COL4A5,COL5A1,COL7A1,CREB1,CREB5,CREBBP,CSF1,CTNNA1,CTNNB1,ELP1,FNBP1,GRB2,GSK3B,GSN,HRAS,IKBKB,IKBKE,IKBKG,IL18,IL1RAP,KRAS,MAP2K1,MAP2K2,MAP2K7,MAPK1,MAPK11,MAPK12,MAPK14,MAPK3,MAPK8,MAPK9,MITF,MRAS,NFATC1,NFKB1,NRAS,PIK3C2A,PIK3C3,PIK3CA,PIK…
D-glucuronate Degradation I	1.13	0.75	#NUM!	AKR1A1,AKR1B1,DCXR
Proline Biosynthesis I	1.13	0.75	#NUM!	ALDH18A1,PYCR1,PYCR2
Oxidized GTP and dGTP Detoxification	1.13	0.75	#NUM!	DDX6,NUDT1,RUVBL2
Molybdenum Cofactor Biosynthesis	1.13	0.75	#NUM!	GPHN,MOCS2,NFS1
Gluconeogenesis I	1.12	0.44	-0.302	ALDOA,ALDOC,ENO1,ENO2,ENO3,GAPDH,GPI,MDH1,MDH2,ME2,PGK1
IL-33 Signaling Pathway	1.12	0.339	1.953	AKT1,AKT2,AKT3,ATF2,ATF4,BCL2L1,CASP1,CASP2,CASP3,CASP8,CHUK,CREB1,CREB5,CREBBP,ELP1,FBXL19,H2AZ1,H2AZ2,H2BC17,IKBKB,IKBKE,IKBKG,IL18,IL1RAP,IRAK1,IRAK4,IRF3,JAK2,LPIN1,MACROH2A1,MAP2K1,MAP2K2,MAP3K8,MAPK1,MAPK11,MAPK12,MAPK14,MAPK3,MAPK8,MAPK9,MYD88,NFATC1,NFKB1,NFKB2,PIK3C2A,PIK3C3,PIK3CA,PIK3CB,PIK3R1,PIK3R4,PRKACB,PRKAG1,PRKAG2,PRKAR1A,PRKAR2B,RPS6KA1,RPS6KB1,RPS6KC1,SIGIRR,STAT3,SYK,TMED1,TR…
Phenylalanine Degradation IV (Mammalian, via Side Chain)	1.11	0.5	-0.378	AASDH,ACSF3,ALDH2,ALDH3A2,GOT1,GOT2,SMOX
Fatty Acid β-oxidation I	1.08	0.412	-1.069	ACAA1,ACADM,ACSL3,ACSL4,AUH,ECHS1,ECI2,HADH,HADHA,HADHB,HSD17B10,IVD,SCP2,SLC27A1
UDP-D-xylose and UDP-D-glucuronate Biosynthesis	1.08	1	#NUM!	UGDH,UXS1
Epoxysqualene Biosynthesis	1.08	1	#NUM!	FDFT1,SQLE
Spermine Biosynthesis	1.08	1	#NUM!	AMD1,SMS
Spermidine Biosynthesis I	1.08	1	#NUM!	AMD1,SRM
Xanthine and Xanthosine Salvage	1.08	1	#NUM!	LACC1,PNP
Cardiolipin Biosynthesis II	1.08	1	#NUM!	PGS1,PTPMT1
Formaldehyde Oxidation II (Glutathione-dependent)	1.08	1	#NUM!	ADH5,ESD
Glycine Biosynthesis I	1.08	1	#NUM!	SHMT1,SHMT2
Sucrose Degradation V (Mammalian)	1.07	0.556	-0.447	ALDOA,ALDOC,KHK,TKFC,TPI1
Endothelin-1 Signaling	1.06	0.335	1.27	ADCY6,ADCY7,ADCY9,ARAF,BRAF,CASP1,CASP2,CASP3,CASP8,GAB1,GNA11,GNA13,GNAI2,GNAO1,GNAS,GRB2,HRAS,ITPR1,ITPR2,KRAS,MAPK1,MAPK11,MAPK12,MAPK14,MAPK3,MAPK6,MAPK7,MAPK8,MAPK9,MRAS,MYC,NRAS,PDIA3,PIK3C2A,PIK3C3,PIK3CA,PIK3CB,PIK3R1,PIK3R4,PLA2G12A,PLA2G6,PLA2G7,PLCB1,PLCB3,PLCB4,PLCG1,PLCL2,PLD1,PLD2,PNPLA2,PNPLA8,PRDX6,PRKCA,PRKCD,PRKCI,PRKD3,PTGS1,RAF1,RALA,RAP1A,RRAS2,SHC1,SHF,SOS1,SRC
Activin Inhibin Signaling Pathway	1.05	0.332	1.886	ABHD5,ACVR1,AKT1,AKT2,AKT3,ATF2,BMPR1A,CCN2,CDKN1A,CDKN1B,CHUK,COL18A1,CREBBP,CTNNB1,EP300,FOSB,FOSL1,FOSL2,GATA2,GSK3B,IKBKB,IKBKE,IKBKG,IL18,IL1RAP,LIMK1,LIMK2,LIPE,MAP2K1,MAP2K2,MAP2K7,MAPK1,MAPK11,MAPK12,MAPK14,MAPK3,MAPK6,MAPK7,MAPK8,MAPK9,MAX,MDM2,MYD88,NFATC1,NFKB1,NFKB2,PAX9,PIK3C2A,PIK3C3,PIK3CA,PIK3CB,PIK3R1,PIK3R4,PNPLA2,RHOA,ROCK1,ROCK2,SERPINE1,SKI,SKIL,SMAD2,SMAD4,SMAD5,STAT3,TCF3,T…
Apelin Cardiac Fibroblast Signaling Pathway	1.02	0.435	0.632	AKT1,AKT2,AKT3,CCN2,PRKAA1,PRKAB1,PRKAG1,PRKAG2,SERPINE1,TGFB1
Role of IL-17F in Allergic Inflammatory Airway Diseases	0.988	0.383	-0.5	ATF2,ATF4,CREB1,CREB5,CREBBP,IL17RA,IL17RC,MAP2K1,MAP2K2,MAPK1,MAPK3,NFKB1,NFKB2,RAF1,RELA,RPS6KA1,RPS6KA5,TRAF6
Transcriptional Regulatory Network in Embryonic Stem Cells	0.976	0.335	3.371	ACVR1,AKT1,AKT2,AKT3,BMPR1A,CDYL,CTNNB1,FGFR1,FZD6,GSK3B,HRAS,IGF1R,IGF2R,IL6ST,JAK1,JAK2,JAK3,KAT6A,KRAS,LIF,MAP2K1,MAP2K2,MAPK1,MAPK3,MRAS,MYC,NRAS,PIK3C2A,PIK3C3,PIK3CA,PIK3CB,PIK3R1,PIK3R4,RALA,RAP1A,REST,RIF1,RRAS2,SET,SETDB1,SKIL,SMAD2,SMAD4,SMAD5,SMARCAD1,SMO,STAT3,TCF3,TGFB1,TGFBR2,TP53,TRIM24,TYK2,WNT7B,ZFHX3
Ceramide Degradation	0.955	0.571	0	ACER3,ASAH1,ASAH2,NAAA
Aspartate Degradation II	0.955	0.571	0	GOT1,GOT2,MDH1,MDH2
PD-1, PD-L1 cancer immunotherapy pathway	0.946	0.346	-1.029	AKT1,AKT2,AKT3,BCL2L1,CBLB,CDK2,CDKN1B,CIP2A,CSK,CSNK2A1,CSNK2A2,CSNK2B,GSK3B,HLA-A,HLA-E,IL2RG,JAK1,JAK2,JAK3,LATS1,LATS2,MR1,PDCD4,PIK3C2A,PIK3C3,PIK3CA,PIK3CB,PIK3R1,PIK3R4,PLCG1,PTEN,PTPN11,SKP2,STAT5A,TGFB1,TYK2,YAP1
eNOS Signaling	0.911	0.333	2.53	ADCY6,ADCY7,ADCY9,AKT1,AKT2,AKT3,AQP11,AQP3,AQP5,Calm1 (includes others),CASP3,CASP8,CAV1,CCNA2,CHRNB2,DNM2,FLT1,GNAS,HSP90AA1,HSP90AB1,HSP90B1,HSPA14,HSPA4,HSPA5,HSPA8,HSPA9,ITPR1,ITPR2,PDGFC,PDPK1,PIK3C2A,PIK3C3,PIK3CA,PIK3CB,PIK3R1,PIK3R4,PLCG1,PRKAA1,PRKAB1,PRKACB,PRKAG1,PRKAG2,PRKAR1A,PRKAR2B,PRKCA,PRKCD,PRKCI,PRKD3,SLC7A1,STUB1,VEGFA,VEGFB
DHCR24 Signaling Pathway	0.895	0.336	3.833	AKT1,AKT2,AKT3,APP,BACE1,CASP3,CLU,DHCR7,GGA3,GSK3B,HMGCR,HRAS,KLF5,KRAS,MDM2,MRAS,NFKB1,NFKB2,NR1H2,NR1H4,NRAS,PDGFA,PDGFC,PIK3C2A,PIK3C3,PIK3CA,PIK3CB,PIK3R1,PIK3R4,PLTP,PON3,PRKCA,PRKCD,PRKCI,PRKD3,RALA,RAP1A,REST,RRAS2,RXRB,SC5D,SCARB1,SREBF1,SREBF2,THRA,TP53
Oxytocin In Brain Signaling Pathway	0.886	0.327	2.25	AKT1,AKT2,AKT3,ATF2,ATF4,CACNB3,Calm1 (includes others),CAMKK1,CAMKK2,CASP1,CREB1,CREB5,CREBBP,DDIT3,EGFR,EIF2A,GNA11,GNAI2,GNAO1,GNB1,GNB2,GNB4,GNG10,GNG12,GNG5,HRAS,ITPR1,ITPR2,KRAS,MAP2K1,MAP2K2,MAPK1,MAPK3,MAPK7,MEF2A,MEF2C,MEF2D,MRAS,NFKB1,NFKB2,NRAS,PIK3C2A,PIK3C3,PIK3CA,PIK3CB,PIK3R1,PIK3R4,PLA2G12A,PLA2G6,PLA2G7,PLCB3,PNPLA2,PNPLA8,PRDX6,PRKCA,PRKCD,PRKCI,PRKD3,PTGS1,PTPN1,RAF1,RALA,RAP1A…
Ketolysis	0.884	0.5	1.342	ACAT1,ACAT2,HADHA,HADHB,OXCT1
HMGB1 Signaling	0.864	0.329	1.857	AKT1,AKT2,AKT3,Cdc42,CLCF1,FNBP1,HAT1,HRAS,IL18,KAT2A,KAT2B,KAT6A,Kat6b,KAT7,KRAS,LIF,MAP2K1,MAP2K2,MAP2K7,MAPK1,MAPK11,MAPK12,MAPK14,MAPK3,MAPK8,MAPK9,MRAS,NFKB1,NFKB2,NRAS,PIK3C2A,PIK3C3,PIK3CA,PIK3CB,PIK3R1,PIK3R4,PLAT,RAC1,RALA,RAP1A,RBBP7,RELA,RHOA,RHOBTB1,RHOBTB2,RHOC,RHOD,RHOT1,RHOT2,RND2,RND3,RRAS2,SERPINE1,SP1,TGFB1
Pentose Phosphate Pathway (Oxidative Branch)	0.831	0.6	#NUM!	H6PD,PGD,PGLS
Lysine Degradation II	0.831	0.6	#NUM!	AASDH,AASDHPPT,ALDH7A1
Lysine Degradation V	0.831	0.6	#NUM!	AASDH,AASDHPPT,ALDH7A1
dTMP De Novo Biosynthesis	0.831	0.6	#NUM!	SHMT1,SHMT2,TYMS
Granzyme B Signaling	0.829	0.438	1.89	APAF1,BID,CASP3,CASP8,DFFA,LMNB2,NUMA1
Parkinson's Signaling	0.829	0.438	#NUM!	CASP3,MAPK1,MAPK11,MAPK12,MAPK14,MAPK8,PARK7
Tryptophan Degradation III (Eukaryotic)	0.81	0.4	0	ACAT1,ACAT2,CDYL,GCDH,HADH,HADHA,HADHB,HSD17B10,L3HYPDH,PARK7
Apelin Adipocyte Signaling Pathway	0.796	0.341	-0.186	ADCY6,ADCY7,ADCY9,GNA11,GNAI2,GPX1,GPX8,GSTP1,GSTZ1,HIF1A,LIPE,MAPK1,MAPK11,MAPK12,MAPK14,MAPK3,MAPK6,MAPK7,MAPK8,MAPK9,MGST2,PRDX6,PRKAA1,PRKAB1,PRKACB,PRKAG1,PRKAG2,PRKAR1A,PRKAR2B,RAC1,SOD1
Macrophage Alternative Activation Signaling Pathway	0.785	0.323	3.201	ACADM,ACLY,AKT1S1,AKT2,ATF2,ATF4,CREB1,CREB5,CREBBP,CSF1,DUSP1,EIF4EBP1,GRB2,H3-3A/H3-3B,IL10RB,IL18,IL2RG,IL4R,IRF5,JAK1,JAK2,JAK3,LAMTOR1,LLGL1,LPL,MAPK1,MAPK11,MAPK12,MAPK14,MAPK3,MLST8,MYC,NFKB1,NFKB2,NR1H2,NR1H4,NR3C1,PIK3C2A,PIK3C3,PIK3CA,PIK3CB,PIK3R1,PIK3R4,PPARD,RELA,RPS6KA1,RPS6KA5,RPS6KB1,RPS6KC1,RPTOR,RXRB,SCARB1,SOCS1,SREBF1,STAT1,STAT3,STAT6,SYK,TGFB1,TSC22D3,TYK2
IL-12 Signaling and Production in Macrophages	0.763	0.318	0.346	AKT1,AKT2,AKT3,Calm1 (includes others),CAMKK2,CD47,CHUK,CLU,COL18A1,DDR2,ELP1,EP300,H3-3A/H3-3B,HDAC3,IFIH1,IKBKB,IKBKE,IKBKG,IL10RB,IL12RB1,IL18,IL6ST,IRF3,IRF5,IRF8,JAK2,JMJD6,MAP2K1,MAP2K2,MAP3K8,MAPK1,MAPK11,MAPK12,MAPK14,MAPK3,MAPK8,MYD88,NCOA1,NFAT5,NFATC1,NFATC2,NFATC3,NFKB1,NFKB2,PIAS2,PIK3C2A,PIK3C3,PIK3CA,PIK3CB,PIK3R1,PIK3R4,POU2F1,PRKAA1,PRKAB1,PRKAG1,PRKAG2,PRKCA,PRKCD,PRKCI,PRKD3,RA…
Histidine Degradation III	0.762	0.5	1	MTHFD1,MTHFD1L,MTHFD2,MTHFD2L
Erythropoietin Signaling Pathway	0.748	0.322	0.397	AKT1,AKT2,AKT3,APAF1,ARNT,BAD,BCL2L1,BIRC2,CCND1,CLCF1,CTNNB1,GRB2,GSK3B,HIF1A,HRAS,IL18,ITPR1,ITPR2,JAK2,KRAS,LIF,MAP2K1,MAP2K2,MAPK1,MAPK3,MDM2,MRAS,NFKB1,NFKB2,NRAS,PDPK1,PIK3C2A,PIK3C3,PIK3CA,PIK3CB,PIK3R1,PIK3R4,PLCG1,PRKCA,PRKCD,PRKCI,PRKD3,RAC1,RAF1,RALA,RAP1A,RELA,RPS6KB1,RRAS2,SHC1,SOS1,SOS2,SRC,STAT5A,TGFB1,TP53,XIAP
Dolichyl-diphosphooligosaccharide Biosynthesis	0.734	0.455	-1.342	ALG6,DPAGT1,DPM1,DPM2,DPM3
Ketogenesis	0.734	0.455	0.447	ACAT1,ACAT2,HADHA,HADHB,HMGCS1
Vitamin-C Transport	0.718	0.391	-0.378	GLRX,GSTO1,LRRC8A,LRRC8D,SLC23A2,SLC2A1,STOM,TXNRD1,TXNRD2
Pyroptosis Signaling Pathway	0.708	0.333	1.616	AIM2,BAX,CASP1,CASP3,CASP8,DHX9,ELAVL1,GAS5,GBP4,GBP7,GSDME,IL18,IRF2,MAPK1,MAPK11,MAPK12,MAPK14,NEK7,NFKB1,NFKB2,PANX1,PRKACB,PRKAG1,PRKAG2,PRKAR1A,PRKAR2B,RHOA,TLR3,TLR5,TRAF3,TXNIP
Amyotrophic Lateral Sclerosis Signaling	0.701	0.328	1	AKT3,ALS2,APAF1,BAX,BCL2,BCL2L1,BID,BIRC2,CACNB3,CAPN1,CAPN10,CAPN2,CAPN5,CAPN7,CAPNS1,CASP1,CASP3,GPX1,GRINA,PAK1,PDGFC,PIK3C2A,PIK3C3,PIK3CA,PIK3CB,PIK3R1,PIK3R4,PPP3CA,RAB5A,RAB5B,RAB5C,RAC1,SOD1,SSR4,TP53,VEGFA,VEGFB,XIAP
NADH Repair	0.697	0.667	#NUM!	GAPDH,NAXD
Methylglyoxal Degradation I	0.697	0.667	#NUM!	GLO1,HAGH
Serine Biosynthesis	0.697	0.667	#NUM!	PHGDH,PSAT1
Guanine and Guanosine Salvage I	0.697	0.667	#NUM!	LACC1,PNP
Proline Degradation	0.697	0.667	#NUM!	ALDH4A1,PRODH
Glutathione Biosynthesis	0.697	0.667	#NUM!	GCLM,GSS
Ascorbate Recycling (Cytosolic)	0.697	0.667	#NUM!	GLRX,GSTO1
Tetrahydrobiopterin Biosynthesis I	0.697	0.667	#NUM!	PTS,SPR
Biotin-carboxyl Carrier Protein Assembly	0.697	0.667	#NUM!	ACACA,HLCS
1D-myo-inositol Hexakisphosphate Biosynthesis V (from Ins(1,3,4)P3)	0.697	0.667	#NUM!	IPMK,IPPK
Tetrahydrobiopterin Biosynthesis II	0.697	0.667	#NUM!	PTS,SPR
Glutamate Degradation II	0.697	0.667	#NUM!	GOT1,GOT2
S-adenosyl-L-methionine Biosynthesis	0.697	0.667	#NUM!	MAT2A,MAT2B
Aspartate Biosynthesis	0.697	0.667	#NUM!	GOT1,GOT2
NOD1/2 Signaling Pathway	0.686	0.317	1.313	ACAP1,ARHGEF7,ATG16L1,BIRC2,CASP1,CHUK,CLCF1,ELP1,ERBIN,ERN1,HSP90AA1,HSP90AB1,HSP90B1,HSPA14,HSPA4,HSPA5,HSPA8,HSPA9,IFNAR2,IKBKB,IKBKE,IKBKG,IL18,IRF3,IRF5,LIF,MAP2K1,MAP2K2,MAP2K7,MAP3K8,MAP4K4,MAPK1,MAPK11,MAPK12,MAPK14,MAPK3,MAPK8,MAPK9,MAVS,MYD88,NFKB1,NFKB2,RAC1,RBCK1,RELA,RIGI,RNF31,SHARPIN,SLC15A4,SUGT1,TAB2,TGFB1,TLR3,TLR5,TNFAIP3,TRAF2,TRAF3,TRAF6,TRIM27,XIAP
Nitric Oxide Signaling in the Cardiovascular System	0.674	0.325	1.808	AKT1,AKT2,AKT3,ATP2A2,CACNB3,Calm1 (includes others),CAV1,FLT1,HSP90AA1,HSP90AB1,HSP90B1,ITPR1,ITPR2,MAP2K1,MAP2K2,MAPK1,MAPK3,PDE5A,PDGFC,PIK3C2A,PIK3C3,PIK3CA,PIK3CB,PIK3R1,PIK3R4,PRKAA1,PRKACB,PRKAG1,PRKAG2,PRKAR1A,PRKAR2B,PRKCA,PRKCD,PRKCI,PRKD3,PRKG2,SLC7A1,VEGFA,VEGFB
Factors Promoting Cardiogenesis in Vertebrates	0.673	0.32	1.769	ACVR1,APC,ATF2,ATF4,AXIN1,BMP1,BMPR1A,CAMK2D,CAMK2G,CCND1,CREB1,CREB5,CREBBP,CTNNB1,DVL1,FZD6,GSK3B,LRP1,LRP5,LRP6,MAPK12,MAPK14,MAPK8,MAPK9,MEF2C,MYC,PDIA3,PLCB1,PLCB3,PLCB4,PLCG1,PLCL2,PRKCA,PRKCD,PRKCI,PRKD3,RHOA,ROCK1,ROCK2,SMAD2,SMAD4,SMAD5,SMO,TCF3,TCF4,TCF7L2,TGFB1,TGFBR2,WNT7B
GP6 Signaling Pathway	0.659	0.323	2.92	ADAM10,AKT1,AKT2,AKT3,APBB1IP,Calm1 (includes others),CERT1,COL16A1,COL18A1,COL4A5,COL5A1,COL7A1,FYN,GRB2,GSK3A,GSK3B,ITPR1,LAMB1,LAMB3,LAMC1,LAMC2,LYN,NCK1,PDPK1,PIK3C2A,PIK3C3,PIK3CA,PIK3CB,PIK3R1,PIK3R4,PLCG1,PRKCA,PRKCD,PRKCI,PRKD3,PTK2,RAC1,SCHIP1,SYK,TLN1,VAV3
Cardiac β-adrenergic Signaling	0.658	0.317	0.507	ADCY6,ADCY7,ADCY9,AKAP1,AKAP10,AKAP11,AKAP13,AKAP5,AKAP7,AKAP8,APEX1,ATP2A2,CACNB3,GDPD3,GNA11,GNA13,GNAI2,GNAO1,GNAS,GNB1,GNB2,GNB4,GNG10,GNG12,GNG5,GRK2,MPPE1,MRAS,PDE4A,PDE5A,PDE7A,PKIG,PPP1CA,PPP1CB,Ppp1cc,PPP1CC,PPP1R10,PPP1R11,PPP1R12A,PPP1R14B,PPP2CA,PPP2R1A,PPP2R1B,PPP2R2A,PPP2R2D,PPP2R3A,PPP2R5A,PPP2R5B,PPP2R5D,PPP2R5E,PRKACB,PRKAG1,PRKAG2,PRKAR1A,PRKAR2B,PTPA,TDP2
VDR/RXR Activation	0.654	0.333	-1.5	CCNC,CD14,CDKN1A,CDKN1B,CSNK2A1,EP300,GTF2B,HR,LRP5,MED1,NCOA1,NCOA2,NCOA3,NCOR1,NCOR2,PDGFA,PPARD,PRKCA,PRKCD,PRKCI,PRKD3,PSMC5,RXRB,SP1,SPP1,YY1
NAD Salvage Pathway II	0.642	0.37	2.53	ACP1,ACP2,ACP6,NMNAT1,NT5C,NT5C2,NT5C3A,NT5C3B,NT5M,NUDT12
Tumoricidal Function of Hepatic Natural Killer Cells	0.634	0.375	1.89	AIFM1,APAF1,BAX,BID,CASP3,CASP8,DFFA,M6PR,SERPINB9
Chondroitin and Dermatan Biosynthesis	0.631	0.5	#NUM!	CHPF,CHPF2,CSGALNACT2
Glycerol Degradation I	0.631	0.5	#NUM!	Gk,GK5,GPD2
Stearate Biosynthesis I (Animals)	0.621	0.333	0.277	ACOT7,ACOT8,ACSL3,ACSL4,AKR1B10,DHRS11,DHRS7,ELOVL1,ELOVL6,FASN,LPCAT4,LPGAT1,MBOAT7,OSGEPL1,PLA2G6,PPT1,PTGR2,PTGR3,SIRT1,SIRT2,SIRT6,SLC27A1,TECR
Sphingosine and Sphingosine-1-phosphate Metabolism	0.614	0.444	0	ACER3,ASAH1,ASAH2,NAAA
Salvage Pathways of Pyrimidine Deoxyribonucleotides	0.614	0.444	#NUM!	APOBEC3B,TK1,TK2,UPP1
Choline Biosynthesis III	0.613	0.4	-0.816	CEPT1,CHPT1,PCYT1B,PHKA1,PLD1,PLD2
Relaxin Signaling	0.612	0.316	1.616	ADCY6,ADCY7,ADCY9,AKT1,AKT2,AKT3,APEX1,BRAF,CREB1,GDPD3,GNA11,GNA13,GNAI2,GNAO1,GNAS,GNB1,GNB2,GNB4,GNG10,GNG12,GNG5,MAP2K1,MAPK1,MAPK3,MPPE1,MRAS,NFKB1,NFKB2,NT5C,PDE4A,PDE5A,PDE7A,PIK3C2A,PIK3C3,PIK3CA,PIK3CB,PIK3R1,PIK3R4,PRKACB,PRKAG1,PRKAG2,PRKAR1A,PRKAR2B,RAP1A,RELA,SLC39A7,SMARCC2,TDP2,VEGFA
Role of PI3K/AKT Signaling in the Pathogenesis of Influenza	0.609	0.333	0.688	AKT1,AKT2,AKT3,CRK,GNAI2,GSK3B,IRF3,KPNA3,MAP2K1,MAP2K2,MAPK1,MAPK3,MLH1,NFKB1,NFKB2,PIK3C2A,PIK3C3,PIK3CA,PIK3CB,PIK3R1,PIK3R4,RELA
SNARE Signaling Pathway	0.583	0.316	1.982	ADCY6,ADCY7,ADCY9,BET1L,CACNB3,Calm1 (includes others),CAMK2D,CAMK2G,DNAJC5,GOSR2,GPAA1,HSPA8,MYH9,MYL6,MYO10,MYO18A,NAPA,NAPG,NSF,PRKACB,PRKAG1,PRKAG2,PRKAR1A,PRKAR2B,RAB11A,RAB1A,RAB22A,RAB3A,RAB6A,RAB7A,RAB8A,SGTA,SNAP23,STX16,STXBP1,STXBP2,STXBP3,STXBP5,STXBP6,SYT8,VAMP2,VTI1A,VTI1B
Type II Diabetes Mellitus Signaling	0.573	0.314	0.845	ACSL3,ACSL4,ADIPOR1,ADIPOR2,AKT1,AKT2,AKT3,CACNB3,CHUK,IKBKB,IKBKE,IKBKG,INSR,ITPR1,ITPR2,MAP2K7,MAPK1,MAPK12,MAPK3,MAPK8,MAPK9,NFKB1,NFKB2,NSMAF,PDPK1,PIK3C2A,PIK3C3,PIK3CA,PIK3CB,PIK3R1,PIK3R4,PKM,PRKAA1,PRKAB1,PRKAG1,PRKAG2,PRKCA,PRKCD,PRKCI,PRKD3,RELA,SLC27A1,SMPD4,SOCS1,SOCS5,SOCS6,SOCS7,TRAF2
Antioxidant Action of Vitamin C	0.542	0.316	0.577	CHUK,GLRX,GSTO1,IKBKB,IKBKE,IKBKG,JAK2,MAPK1,MAPK11,MAPK12,MAPK14,MAPK3,MAPK8,MAPK9,NFKB1,NFKB2,PDIA3,PLA2G12A,PLA2G6,PLA2G7,PLCB1,PLCB3,PLCB4,PLCG1,PLCL2,PLD1,PLD2,PNPLA2,PNPLA8,PRDX6,RELA,SLC23A2,SLC2A1,STAT5A,TXNRD1,TXNRD2
Acyl Carrier Protein Metabolism	0.541	1	#NUM!	AASDHPPT
Acetyl-CoA Biosynthesis III (from Citrate)	0.541	1	#NUM!	ACLY
Methylglyoxal Degradation VI	0.541	1	#NUM!	LDHD
Asparagine Biosynthesis I	0.541	1	#NUM!	ASNS
Adenine and Adenosine Salvage VI	0.541	1	#NUM!	ADK
Phosphatidylethanolamine Biosynthesis III	0.541	1	#NUM!	PTDSS2
Lanosterol Biosynthesis	0.541	1	#NUM!	LSS
UDP-N-acetyl-D-galactosamine Biosynthesis I	0.541	1	#NUM!	GALE
Alanine Biosynthesis III	0.541	1	#NUM!	NFS1
Neuropathic Pain Signaling In Dorsal Horn Neurons	0.531	0.317	0.707	CAMK1,CAMK2D,CAMK2G,CREB1,GRINA,ITPR1,ITPR2,KCNN4,MAPK1,MAPK3,PDIA3,PIK3C2A,PIK3C3,PIK3CA,PIK3CB,PIK3R1,PIK3R4,PLCB1,PLCB3,PLCB4,PLCG1,PLCL2,PRKACB,PRKAG1,PRKAG2,PRKAR1A,PRKAR2B,PRKCA,PRKCD,PRKCI,PRKD3,SRC
NAD Phosphorylation and Dephosphorylation	0.508	0.385	-0.447	ACP1,ACP2,ACP6,NADK,NADK2
Oleate Biosynthesis II (Animals)	0.508	0.385	0.447	ALDH6A1,CYB5A,FADS1,Scd2,UFSP2
Role of JAK2 in Hormone-like Cytokine Signaling	0.499	0.323	0	BCL2,BCL2L1,CCND1,CCND3,HLTF,JAK1,JAK2,PDGFC,PTPN1,PTPN11,SH2B1,SH2B3,SHC1,SOCS1,STAT1,STAT3,STAT5A,TYK2,VEGFA,VEGFB
Prostanoid Biosynthesis	0.497	0.4	1	HPGDS,PTGES2,PTGES3,PTGS1
Calcium Transport I	0.497	0.4	1	ANXA5,ATP2A2,ATP2B1,ATP2C1
Acetyl-CoA Biosynthesis I (Pyruvate Dehydrogenase Complex)	0.487	0.429	#NUM!	DLAT,PDHA1,PDHB
Glycogen Biosynthesis II (from UDP-D-Glucose)	0.487	0.429	#NUM!	GBE1,GYG1,UGP2
Role of MAPK Signaling in Inhibiting the Pathogenesis of Influenza	0.485	0.316	-0.209	ARAF,ATF2,BAX,BRAF,CASP3,MAP2K1,MAP2K2,MAP2K7,MAPK1,MAPK11,MAPK12,MAPK14,MAPK3,MAPK8,MAPK9,MYD88,NFKB1,NFKB2,PLA2G12A,PLA2G6,PLA2G7,PNPLA2,PNPLA8,PRDX6,RAF1
2-ketoglutarate Dehydrogenase Complex	0.485	0.5	#NUM!	DLST,OGDH
Heme Degradation	0.485	0.5	#NUM!	BLVRA,HMOX2
Heme Biosynthesis from Uroporphyrinogen-III I	0.485	0.5	#NUM!	FECH,PPOX
Spermine and Spermidine Degradation I	0.485	0.5	#NUM!	SAT1,SMOX
Phenylethylamine Degradation I	0.485	0.5	#NUM!	ALDH2,ALDH3A2
Glutathione Redox Reactions II	0.485	0.5	#NUM!	GLRX,PDIA3
L-cysteine Degradation I	0.485	0.5	#NUM!	GOT1,GOT2
Retinoic acid Mediated Apoptosis Signaling	0.447	0.317	1.414	APAF1,BID,CASP3,CASP8,CFLAR,DAP3,PARP10,PARP16,PARP2,PARP3,PARP6,PARP8,PARP9,RARA,RARG,RXRB,TNFRSF10A,TNKS,TNKS2
PCP (Planar Cell Polarity) Pathway	0.447	0.317	1.698	ATF2,CELSR1,DAAM1,DVL1,DVL2,DVL3,FZD6,LGR4,MAPK12,MAPK8,MAPK9,PFN1,RAC1,RHOA,ROCK1,ROCK2,SMO,VANGL1,WNT7B
Tryptophan Degradation X (Mammalian, via Tryptamine)	0.433	0.333	-1.134	AKR1A1,AKR1B10,Akr1b10,ALDH2,ALDH3A1,ALDH3A2,ALDH4A1,ALDH7A1,SMOX
Corticotropin Releasing Hormone Signaling	0.426	0.303	1.808	ADCY6,ADCY7,ADCY9,ARPC5,ATF2,ATF4,BRAF,CACNB3,Calm1 (includes others),CREB1,CREB5,CREBBP,GNAI2,GNAO1,GNAS,ITPR1,ITPR2,MAP2K1,MAP2K2,MAPK1,MAPK11,MAPK12,MAPK14,MAPK3,MEF2A,MEF2C,MEF2D,NR4A1,NT5C,PLCG1,PRKACB,PRKAG1,PRKAG2,PRKAR1A,PRKAR2B,PRKCA,PRKCD,PRKCI,PRKD3,PTCH1,RAF1,RAP1A,SLC39A7,SMARCC2,SMO,VEGFA
Glycogen Degradation III	0.424	0.357	-0.447	AGL,GAA,PGM1,PGM2,PGM3
MSP-RON Signaling In Macrophages Pathway	0.401	0.303	2.401	ATF2,ATF4,CHUK,CREB1,CREB5,CREBBP,ETV3,GRB2,HRAS,IKBKB,IKBKE,IKBKG,JAK2,KRAS,MAPK1,MAPK3,MRAS,NFKB1,NFKB2,NRAS,PIK3C2A,PIK3C3,PIK3CA,PIK3CB,PIK3R1,PIK3R4,RALA,RAP1A,RELA,RRAS2,SBNO2,SOCS1,SOS1,SOS2,STAT1,STAT3
Dilated Cardiomyopathy Signaling Pathway	0.395	0.3	1.298	ACTB,ACTG1,ADCY6,ADCY7,ADCY9,AKT1,AKT2,AKT3,ATP2A2,BAD,BAX,BCL2,CACNB3,CAMK1,CAMK2D,CAMK2G,DAG1,DSC2,DSG2,GAB1,GNAS,GSK3B,ILK,ITPR1,ITPR2,KDM1A,KDM5A,LMNA,MAPK1,MAPK11,MAPK12,MAPK14,MAPK3,MYH9,MYL6,MYO10,MYO18A,PRKACB,PRKAG1,PRKAG2,PRKAR1A,PRKAR2B,PTPN11,RBM20,UTRN
Calcium Signaling	0.368	0.295	1.406	AKAP5,ASPH,ATF2,ATF4,ATP2A2,ATP2B1,ATP2C1,CABIN1,CACNB3,Calm1 (includes others),CALR,CAMK1,CAMK2D,CAMK2G,CAMKK1,CAMKK2,CHP1,CHRNB2,CREB1,CREB5,CREBBP,EP300,GRINA,HDAC10,HDAC2,HDAC3,HDAC4,HDAC5,HDAC6,HDAC7,ITPR1,ITPR2,LETM1,MAPK1,MAPK3,MEF2A,MEF2C,MEF2D,MICU1,MYH9,MYL6,MYO10,MYO18A,NFAT5,NFATC1,NFATC2,NFATC3,PPP3CA,PPP3CB,PPP3CC,PPP3R1,PRKACB,PRKAG1,PRKAG2,PRKAR1A,PRKAR2B,RAP1A,RCAN1,RCAN3,SLC8B1,…
Neuroinflammation Signaling Pathway	0.359	0.293	0.976	ACVR1,AKT1,AKT2,AKT3,APH1A,APP,ATF2,ATF4,BACE1,BCL2,BIRC2,BIRC5,BIRC6,CASP1,CASP3,CASP8,CFLAR,CHP1,CHUK,CREB1,CREB5,CREBBP,CTNNB1,ELP1,GABBR1,GLS,GRINA,GSK3B,HLA-A,HLA-E,IDE,IKBKB,IKBKE,IKBKG,IL18,IL6R,IRAK1,IRAK2,IRAK4,IRF3,JAK1,JAK2,JAK3,MAPK1,MAPK11,MAPK12,MAPK14,MAPK3,MAPK6,MAPK7,MAPK8,MAPK9,MFGE8,MR1,MYD88,NCSTN,NFAT5,NFATC1,NFATC2,NFATC3,NFE2L2,NFKB1,NFKB2,PIK3C2A,PIK3C3,PIK3CA,PIK3CB,PIK3R…
Proline Biosynthesis II (from Arginine)	0.35	0.4	#NUM!	PYCR1,PYCR2
Protein Citrullination	0.35	0.4	#NUM!	PADI3,PADI4
Creatine-phosphate Biosynthesis	0.35	0.4	#NUM!	CKB,MAP4K4
Trans, trans-farnesyl Diphosphate Biosynthesis	0.35	0.4	#NUM!	FDPS,IDI1
Galactose Degradation I (Leloir Pathway)	0.35	0.4	#NUM!	GALE,GALT
Endocannabinoid Neuronal Synapse Pathway	0.344	0.295	0.822	ABHD6,ADCY6,ADCY7,ADCY9,CACNB3,CHP1,DAGLA,GNA11,GNAI2,GNAO1,GNB1,GNB2,GNB4,GNG10,GNG12,GNG5,GRINA,ITPR1,ITPR2,MAPK1,MAPK11,MAPK12,MAPK14,MAPK3,MAPK6,MAPK7,MAPK8,MAPK9,NDUFS2,PDIA3,PLCB1,PLCB3,PLCB4,PLCG1,PLCL2,PPP3CA,PPP3CB,PPP3CC,PPP3R1,PRKACB,PRKAG1,PRKAG2,PRKAR1A,PRKAR2B
Putrescine Degradation III	0.341	0.318	-1.134	ALDH2,ALDH3A1,ALDH3A2,ALDH4A1,ALDH7A1,SAT1,SMOX
TREM1 Signaling	0.336	0.299	0.626	AKT1,AKT2,AKT3,CASP1,GRB2,IL18,IRAK1,ITGB1,JAK2,LAT2,MAPK1,MAPK3,MYD88,NFKB1,NFKB2,NLRC3,PLCG1,RELA,SIGIRR,STAT3,STAT5A,TLR3,TLR5
Glycogen Degradation II	0.328	0.333	0	AGL,PGM1,PGM2,PGM3
GDP-glucose Biosynthesis	0.328	0.333	0	HK1,PGM1,PGM2,PGM3
Gαs Signaling	0.32	0.294	1.671	ADCY6,ADCY7,ADCY9,ADD1,ADD2,ATF2,ATF4,BRAF,CREB1,CREB5,CREBBP,GNA11,GNA13,GNAI2,GNAO1,GNAS,GNB1,GNB2,GNB4,GNG10,GNG12,GNG5,MAP2K1,MAP2K2,MAPK1,MAPK3,MRAS,PRKACB,PRKAG1,PRKAG2,PRKAR1A,PRKAR2B,RAP1A,RAPGEF2,RAPGEF3,RGS2,SRC
Role of WNT/GSK-3β Signaling in the Pathogenesis of Influenza	0.31	0.295	0.333	APC,AXIN1,CSNK1A1,CSNK1D,CSNK1E,CSNK1G1,CSNK1G2,CSNK1G3,CTNNB1,DVL1,DVL2,DVL3,FZD6,GSK3B,NCOA1,NCOA2,NCOA3,NCOA4,SMO,TCF3,TCF4,TCF7L2,WNT7B
Dolichol and Dolichyl Phosphate Biosynthesis	0.307	0.5	#NUM!	DHDDS
β-alanine Degradation I	0.307	0.5	#NUM!	ALDH6A1
Lipoate Biosynthesis and Incorporation II	0.307	0.5	#NUM!	LIAS
All-trans-decaprenyl Diphosphate Biosynthesis	0.307	0.5	#NUM!	PDSS1
Choline Degradation I	0.307	0.5	#NUM!	ALDH7A1
L-DOPA Degradation	0.307	0.5	#NUM!	COMT
S-methyl-5-thio-α-D-ribose 1-phosphate Degradation	0.307	0.5	#NUM!	MRI1
Flavin Biosynthesis IV (Mammalian)	0.307	0.5	#NUM!	FLAD1
4-hydroxyproline Degradation I	0.307	0.5	#NUM!	ALDH4A1
Thyroid Hormone Biosynthesis	0.307	0.5	#NUM!	CTSD
Glycerol-3-phosphate Shuttle	0.307	0.5	#NUM!	GPD2
L-glutamine Biosynthesis II (tRNA-dependent)	0.307	0.5	#NUM!	QRSL1
Fatty Acid Biosynthesis Initiation II	0.307	0.5	#NUM!	FASN
Glycine Degradation (Creatine Biosynthesis)	0.307	0.5	#NUM!	GATM
GDP-L-fucose Biosynthesis I (from GDP-D-mannose)	0.307	0.5	#NUM!	GFUS
Putrescine Biosynthesis III	0.307	0.5	#NUM!	ODC1
Glutamine Degradation I	0.307	0.5	#NUM!	GLS
Glutamate Biosynthesis II	0.307	0.5	#NUM!	GLUD1
Glutamate Degradation X	0.307	0.5	#NUM!	GLUD1
Citrulline Biosynthesis	0.297	0.333	#NUM!	ALDH18A1,GLS,PRODH
Purine Ribonucleosides Degradation to Ribose-1-phosphate	0.297	0.333	#NUM!	LACC1,PGM2,PNP
MIF Regulation of Innate Immunity	0.289	0.295	-1.387	CD14,MAPK1,MAPK12,MAPK3,MAPK8,MAPK9,MIF,NFKB1,NFKB2,PLA2G12A,PLA2G6,RELA,TP53
Netrin Signaling	0.286	0.292	1.147	ABLIM1,CACNB3,CHP1,ITPR1,ITPR2,NCK1,NFAT5,NFATC1,NFATC2,NFATC3,PPP3CA,PPP3CB,PPP3CC,PPP3R1,PRKACB,PRKAG1,PRKAG2,PRKAR1A,PRKAR2B,RAC1,UNC5B
Glucose and Glucose-1-phosphate Degradation	0.266	0.308	0	HK1,PGM1,PGM2,PGM3
Arginine Biosynthesis IV	0.257	0.333	#NUM!	ASL,GLUD1
Arginine Degradation VI (Arginase 2 Pathway)	0.257	0.333	#NUM!	PYCR1,PYCR2
Zymosterol Biosynthesis	0.257	0.333	#NUM!	LBR,MSMO1
NAD Biosynthesis III	0.257	0.333	#NUM!	NAMPT,NMNAT1
Glycine Biosynthesis III	0.194	0.333	#NUM!	MGAT4A
S-methyl-5'-thioadenosine Degradation II	0.194	0.333	#NUM!	LACC1
1,25-dihydroxyvitamin D3 Biosynthesis	0.194	0.333	#NUM!	POR
Palmitate Biosynthesis I (Animals)	0.194	0.333	#NUM!	FASN
L-cysteine Degradation III	0.194	0.333	#NUM!	GOT1
Anandamide Degradation	0.194	0.333	#NUM!	NAAA
4-aminobutyrate Degradation I	0.194	0.333	#NUM!	SUCLG2
SPINK1 Pancreatic Cancer Pathway	0	0.0833	-2.236	CTSA,CTSB,SMAD2,TGFB1,TGFBR2
MIF-mediated Glucocorticoid Regulation	0	0.278	-1.897	CD14,MAPK1,MAPK3,MIF,NFKB1,NFKB2,NR3C1,PLA2G12A,PLA2G6,RELA
Crosstalk between Dendritic Cells and Natural Killer Cells	0	0.187	-1.732	ACTB,ACTG1,CAMK2D,CAMK2G,HLA-A,HLA-E,IL15RA,IL18,IL2RG,IL3RA,NECTIN2,NFKB1,NFKB2,RELA,TLN1,TLN2,TLR3
Antiproliferative Role of TOB in T Cell Signaling	0	0.0423	-1.414	CCNA2,CCNE1,CCNE2,CDC34,CDK2,CDKN1B,CUL1,DPP7,MAPK1,PABPC1,PABPC4,RPS6KA1,SKP1,SKP2,SMAD2,SMAD4,TGFB1,TGFBR2
Macrophage Classical Activation Signaling Pathway	0	0.28	-1.372	ACO2,AEBP2,CD14,CHUK,CLCF1,DLAT,EED,EZH2,GBP4,HIF1A,IFNAR2,IKBKB,IKBKG,IL18,IRAK1,IRAK4,IRF3,IRF5,IRF8,IRF9,JAK1,JAK2,JARID2,LIF,MERTK,MTF2,MYD88,NDUFS1,NFKB1,NFKB2,PARP9,PDHA1,PDHB,PDHX,PKM,RBBP4,RBBP7,RELA,SDHA,SDHB,SDHC,SOCS1,STAT1,STAT2,STAT3,STAT6,STK38,SUZ12,TGFB1,TRAF6,TYK2,UQCRC2,YY1
Histamine Degradation	0	0.238	-1.342	ALDH2,ALDH3A1,ALDH3A2,ALDH4A1,ALDH7A1
Fatty Acid α-oxidation	0	0.238	-1.342	ALDH2,ALDH3A1,ALDH3A2,ALDH4A1,ALDH7A1
Oxidative Ethanol Degradation III	0	0.105	-1.342	ALDH2,ALDH3A1,ALDH3A2,ALDH4A1,ALDH7A1,DIP2A
Ethanol Degradation IV	0	0.24	-1.342	ALDH2,ALDH3A1,ALDH3A2,ALDH4A1,ALDH7A1,DIP2A
Dopamine Degradation	0	0.219	-1.134	ALDH2,ALDH3A1,ALDH3A2,ALDH4A1,ALDH7A1,COMT,SMOX
Ethanol Degradation II	0	0.229	-1.134	ADH5,AKR1A1,ALDH2,ALDH3A1,ALDH3A2,ALDH4A1,ALDH7A1,DIP2A
Noradrenaline and Adrenaline Degradation	0	0.243	-1	ADH5,AKR1A1,ALDH2,ALDH3A1,ALDH3A2,ALDH4A1,ALDH7A1,COMT,SMOX
Inhibition of Matrix Metalloproteases	0	0.179	-1	ADAM10,ADAM17,HSPG2,LRP1,SDC1,TIMP1,TIMP2
OX40 Signaling Pathway	0	0.0293	-0.905	BCL2,BCL2L1,H2-T10,HLA-A,HLA-E,MAPK12,MAPK8,MAPK9,NFKB1,NFKB2,RELA,TRAF2,TRAF3,TRAF5
Oxytocin In Spinal Neurons Signaling Pathway	0	0.229	-0.707	CAMKK1,CAMKK2,GNA11,NT5C,PLCB3,PRKG2,SLC39A7,SMARCC2
CDX Gastrointestinal Cancer Signaling Pathway	0	0.267	-0.687	AKT1,AKT2,AKT3,BLM,BMP1,BRAF,CCND1,CDK2,CHUK,CLCF1,CTNNB1,EGFR,FZD6,GSK3B,HBEGF,IKBKB,IKBKE,IKBKG,IL18,IL6R,JAK1,JAK2,JAK3,KLF5,LIF,MAP2K1,MAP2K2,MAPK1,MAPK11,MAPK12,MAPK14,MAPK3,NFKB1,NFKB2,NR1H4,PIK3C2A,PIK3C3,PIK3CA,PIK3CB,PIK3R1,PIK3R4,PNN,PTEN,RAC1,RELA,SMAD4,SMO,STAT3,TCF3,TCF4,TCF7L2,TGFB1,TYK2,WNT7B
tRNA Splicing	0	0.239	-0.632	APEX1,GDPD3,MPPE1,PDE4A,PDE5A,PDE7A,TDP2,TSEN15,TSEN2,TSEN34,TSEN54
Serotonin Degradation	0	0.167	-0.577	ADH5,AKR1A1,ALDH2,ALDH3A1,ALDH3A2,ALDH4A1,ALDH7A1,B3GAT3,B4GAT1,EXT2,LARGE1,SMOX
CTLA4 Signaling in Cytotoxic T Lymphocytes	0	0.128	-0.459	AKT1,AKT2,AKT3,AP1B1,AP1G1,AP1G2,AP1M1,AP1S1,AP1S2,AP2A1,Ap2b1,AP2M1,ARF1,BCL2L1,CBLB,CLTA,CLTB,CLTC,FRK,FYN,GRB2,GSK3A,GSK3B,H2-T10,HLA-A,HLA-E,HRAS,ITGA3,ITGB1,KRAS,LYN,MALT1,MAPK1,MAPK11,MAPK12,MAPK14,MAPK3,MAPK8,MAPK9,MR1,MRAS,NCK1,NFAT5,NFATC1,NFATC2,NFATC3,NFKB1,NFKB2,NRAS,PIK3C2A,PIK3C3,PIK3CA,PIK3CB,PIK3R1,PIK3R4,PLCG1,PLD1,PLD2,PPP2CA,PPP2R1A,PPP2R1B,PPP2R2A,PPP2R2D,PPP2R3A,PPP2R5A,PPP2R…
Ubiquinol-10 Biosynthesis (Eukaryotic)	0	0.161	-0.447	COQ2,CYP26B1,ECHDC1,MICAL2,MICAL3
Type I Diabetes Mellitus Signaling	0	0.0766	-0.354	APAF1,BCL2,BID,CASP3,CASP8,CHUK,CYC1,HLA-A,HLA-E,HSPD1,ICA1,IKBKB,IKBKE,IKBKG,IL1RAP,IRAK1,JAK1,JAK2,MAP2K7,MAPK1,MAPK11,MAPK12,MAPK14,MAPK8,MAPK9,MYD88,NFKB1,NFKB2,PIAS1,PTPRN,RELA,RIPK1,SOCS1,SOCS5,SOCS6,SOCS7,STAT1,TRAF2,TRAF6
Synaptic Long Term Depression	0	0.268	-0.295	CACNB3,GNA11,GNA13,GNAI2,GNAO1,GNAS,HRAS,IGF1R,ITPR1,ITPR2,KRAS,LYN,MAP2K1,MAP2K2,MAPK1,MAPK3,MRAS,NRAS,NT5C,PDIA3,PLA2G12A,PLA2G6,PLA2G7,PLCB1,PLCB3,PLCB4,PLCG1,PLCL2,PNPLA2,PNPLA8,PPP2CA,PPP2R1A,PPP2R1B,PPP2R2A,PPP2R2D,PPP2R3A,PPP2R5A,PPP2R5B,PPP2R5D,PPP2R5E,PRDX6,PRKCA,PRKCD,PRKCI,PRKD3,PRKG2,PTPA,RAF1,RALA,RAP1A,RRAS2,SLC39A7,SMARCC2
LPS/IL-1 Mediated Inhibition of RXR Function	0	0.188	-0.229	ABCB1,ABCB9,ABCC3,ABCC4,ACOX1,ACSL3,ACSL4,ALAS1,ALDH16A1,ALDH18A1,ALDH2,ALDH3A1,ALDH3A2,ALDH4A1,ALDH6A1,ALDH7A1,CD14,CHST12,CRAT,ECSIT,FABP5,GSTO1,GSTP1,GSTZ1,HMGCS1,HS2ST1,IL18,IL1RAP,IRAK1,MAP2K7,MAPK8,MAPK9,MGST2,MYD88,NCOA1,NDST1,NDST2,NR1H2,NR1H4,PLTP,RARA,SCARB1,SLC27A1,SMOX,SREBF1,TRAF2,TRAF6,XPO1
Gαi Signaling	0	0.286	-0.18	ADCY6,ADCY7,ADCY9,ADORA1,CAV1,GABBR1,GNA11,GNA13,GNAI2,GNAO1,GNAS,GNB1,GNB2,GNB4,GNG10,GNG12,GNG5,GRB2,HRAS,KRAS,MAPK1,MAPK3,MRAS,NRAS,PRKACB,PRKAG1,PRKAG2,PRKAR1A,PRKAR2B,RAF1,RALA,RALGDS,RAP1A,RAP1GAP,RRAS2,SHC1,SOS1,SOS2,SRC,STAT3
Retinoate Biosynthesis I	0	0.119	0	AKR1B1,AKR1B10,Akr1b10,RDH13,RDH5
Thyroid Hormone Metabolism II (via Conjugation and/or Degradation)	0	0.0976	0	B3GAT3,B4GAT1,EXT2,LARGE1
Chondroitin Sulfate Degradation (Metazoa)	0	0.25	0	CEMIP2,GALNS,HYAL2,OGA
Superpathway of Citrulline Metabolism	0	0.267	0	ALDH18A1,ASL,GLS,PRODH
Th17 Activation Pathway	0	0.0517	0	HIF1A,HSP90AA1,HSP90AB1,HSP90B1,IL12RB1,IL6R,IRAK1,IRAK2,IRAK4,JAK1,JAK2,JAK3,MYD88,NFAT5,NFATC1,NFATC2,NFATC3,NFKB1,NFKB2,RELA,RORC,RUNX1,STAT3,TRAF6,TYK2
Eicosanoid Signaling	0	0.157	0	HPGDS,LTA4H,PLA2G12A,PLA2G6,PLA2G7,PNPLA2,PNPLA8,PRDX6,PTGER1,PTGES2,PTGS1
Gustation Pathway	0	0.143	0.186	ADCY6,ADCY7,ADCY9,ASIC1,CACNB3,DAGLB,ITPR1,ITPR2,KCNN4,LDAH,LIPA,LIPE,LIPH,LIPN,LPL,LRRC8A,LRRC8D,ORAI1,ORAI2,P2RX4,P2RY2,PANX1,PRKACB,PRKAG1,PRKAG2,PRKAR1A,PRKAR2B,SCN8A,STIM1
Osteoarthritis Pathway	0	0.28	0.397	ADAMTS4,ANKH,ANXA2,ANXA5,ATF2,ATF4,BMPR1A,CASP1,CASP2,CASP3,CASP8,CHUK,CREB1,CREB5,CREBBP,CTNNA1,CTNNB1,DDR2,FGFR1,FN1,FZD6,GLIS2,HDAC3,HDAC4,HIF1A,HTRA1,IL1RAP,ITGA3,ITGA6,ITGAV,ITGB1,ITGB5,JAG1,LRP1,MEF2C,MTF1,MYBBP1A,NAMPT,NFKB1,NFKB2,NOTCH1,PDGFC,PPARD,PRKAA1,PRKAB1,PRKAG1,PRKAG2,PTCH1,RAC1,RBPJ,RELA,SIK3,SIRT1,SMAD2,SMAD4,SMAD5,SMO,SP1,SPP1,TCF3,TCF4,TCF7L2,TGFB1,TGFBR2,VEGFA,VEGFB
Melatonin Degradation I	0	0.0794	0.447	B3GAT3,B4GAT1,EXT2,LARGE1,POR
γ-linolenate Biosynthesis II (Animals)	0	0.263	0.447	ACSL3,ACSL4,CYB5A,FADS1,SLC27A1
Glutathione-mediated Detoxification	0	0.162	0.447	GSTO1,GSTP1,GSTZ1,HPGDS,LANCL1,MGST2
Phospholipases	0	0.217	0.577	LPL,PDIA3,PLA2G12A,PLA2G6,PLA2G7,PLCB1,PLCB3,PLCB4,PLCG1,PLCL2,PLD1,PLD2,PNPLA2,PNPLA8,PRDX6
Xenobiotic Metabolism PXR Signaling Pathway	0	0.285	0.674	ABCB1,ABCC3,ALDH16A1,ALDH18A1,ALDH2,ALDH3A1,ALDH3A2,ALDH4A1,ALDH6A1,ALDH7A1,CAMK2D,CAMK2G,CDK2,CHST12,CITED2,CREBBP,DNAJC7,EP300,ESD,GSTO1,GSTP1,GSTZ1,HS2ST1,HSP90AA1,HSP90AB1,HSP90B1,MED1,MGST2,NCOA1,NCOR1,NCOR2,NDST1,NDST2,NRIP1,PPM1A,PPP1CA,PPP1CB,Ppp1cc,PPP1CC,PPP1R10,PPP1R11,PPP1R12A,PPP1R14B,PRKACB,PRKAG1,PRKAG2,PRKAR1A,PRKAR2B,PRKCA,PRKCD,PRKCI,PRKD3,SMOX,SNW1,SRA1
GPCR-Mediated Integration of Enteroendocrine Signaling Exemplified by an L Cell	0	0.253	0.688	ADCY6,ADCY7,ADCY9,GNA11,GNAI2,GNAS,ITPR1,ITPR2,PDIA3,PLCB1,PLCB3,PLCB4,PLCG1,PLCL2,PRKACB,PRKAG1,PRKAG2,PRKAR1A,PRKAR2B
Neurovascular Coupling Signaling Pathway	0	0.198	0.745	ADORA1,APP,CACNB3,Calm1 (includes others),DAGLA,ENTPD4,ENTPD5,ENTPD6,GABBR1,GJA1,GRINA,ITPR1,ITPR2,KCNN4,MPRIP,NT5C,ORAI2,PLA2G12A,PLA2G6,PLA2G7,PLCB1,PLCB3,PLCB4,PLD2,PNPLA2,PNPLA8,PPP1CB,PPP1R12A,Ppp1r12b,PRDX6,PRKACB,PRKAG1,PRKAG2,PRKAR1A,PRKAR2B,PRKG2,PTGR2,PTGS1,RHOA,ROCK1,ROCK2,SLC39A7,SLCO2A1,SMARCC2,STIM1,TRPV4
LXR/RXR Activation	0	0.203	0.775	ACACA,CD14,CLU,ECHS1,FASN,FDFT1,HADH,HMGCR,IL18,IL1RAP,IRF3,LDLR,LPL,NCOR1,NCOR2,NFKB1,NFKB2,NR1H2,NR1H4,PLTP,PON3,RELA,RXRB,SREBF1,TLR3
G Protein Signaling Mediated by Tubby	0	0.0662	0.784	ABL1,GNA11,GNA13,GNAI2,GNAO1,GNAS,GNB1,GNB2,GNB4,GNG10,GNG12,GNG5,GRB2,IFT122,IFT140,IFT43,INSR,JAK2,MERTK,MRAS,MYC,NAMPT,NCK1,PLCB1,PLCB3,PLCB4,PLCG1,THRA,TTC21B,VAV3,WDR19
Chaperone Mediated Autophagy Signaling Pathway	0	0.191	0.812	AKT1,APP,ATP6AP1,ATP6V0A1,ATP6V0A2,ATP6V0A4,ATP6V0B,ATP6V0C,ATP6V0E1,ATP6V1A,ATP6V1B2,ATP6V1C1,ATP6V1D,ATP6V1E1,ATP6V1H,BAG1,BBC3,BMAL1,CASP1,CCND1,CHEK1,CHP1,CHUK,CIP2A,CREBBP,CTSA,DDX3X,EEF1A1,EIF2AK3,EIF4A1,EIF4H,EP300,EPS8,HDAC10,HDAC2,HDAC6,HIF1A,HSP90AA1,HSP90AB1,HSP90B1,HSPA14,HSPA4,HSPA5,HSPA8,HSPA9,HSPBP1,HTT,IDH1,IDH2,IGF1R,IKBKB,IL17RA,IL17RC,IL18,ITCH,KAT2B,LAMP2,MAPK1,MAPK11,MAPK12,M…
Nicotine Degradation III	0	0.102	0.816	AOX1,B3GAT3,B4GAT1,EXT2,LARGE1,POR
Glutathione Redox Reactions I	0	0.214	0.816	GPX1,GPX8,GSTP1,GSTZ1,MGST2,PRDX6
Nicotine Degradation II	0	0.0896	0.816	AOX1,B3GAT3,B4GAT1,EXT2,LARGE1,POR
Methylglyoxal Degradation III	0	0.258	0.816	AKR1A1,AKR1B1,AKR1B10,Akr1b10,DHRS11,DHRS7,PTGR2,PTGR3
Superpathway of Melatonin Degradation	0	0.0882	0.816	B3GAT3,B4GAT1,EXT2,LARGE1,POR,SMOX
PXR/RXR Activation	0	0.277	0.943	ABCB1,ABCB9,ABCC3,AKT1,AKT2,AKT3,ALAS1,ALDH3A2,INSR,NCOA1,NR3C1,PCK2,PRKACB,PRKAG1,PRKAG2,PRKAR1A,PRKAR2B,RELA
GPCR-Mediated Nutrient Sensing in Enteroendocrine Cells	0	0.229	0.962	ADCY6,ADCY7,ADCY9,CACNB3,GNA11,GNAI2,GNAS,GNG10,GNG12,GNG5,ITPR1,ITPR2,PDIA3,PLCB1,PLCB3,PLCB4,PLCG1,PLCL2,PRKACB,PRKAG1,PRKAG2,PRKAR1A,PRKAR2B,PRKCA,PRKCD,PRKCI,PRKD3
Cardiomyocyte Differentiation via BMP Receptors	0	0.222	1	ACVR1,ATF2,BMPR1A,MEF2C,SMAD4,SMAD5
Chondroitin Sulfate Biosynthesis	0	0.153	1	B3GAT3,B4GALT7,CHPF,CHPF2,CHST12,CSGALNACT2,HS2ST1,NDST1,NDST2
Dermatan Sulfate Biosynthesis	0	0.148	1	B3GAT3,B4GALT7,CHPF,CHPF2,CHST12,CSGALNACT2,HS2ST1,NDST1,NDST2
cAMP-mediated signaling	0	0.237	1.021	ADCY6,ADCY7,ADCY9,ADORA1,AKAP1,AKAP10,AKAP11,AKAP13,AKAP5,AKAP7,AKAP8,APEX1,ATF2,ATF4,BRAF,Calm1 (includes others),CAMK1,CAMK2D,CAMK2G,CREB1,CREB5,CREBBP,DUSP1,DUSP6,GABBR1,GDPD3,GNAI2,GNAO1,GNAS,GRK2,LAMTOR3,MAP2K1,MAP2K2,MAPK1,MAPK3,MPPE1,PDE4A,PDE5A,PDE7A,PKIG,PPP3CA,PPP3CB,PPP3CC,PPP3R1,PRKACB,PRKAR1A,PRKAR2B,RAF1,RAP1A,RAP1GAP,RAPGEF3,RGS2,RPS6KA1,SRC,STAT3,TDP2
NUR77 Signaling in T Lymphocytes	0	0.0663	1.095	APAF1,BCL2,CABIN1,Calm1 (includes others),CASP3,CHP1,EP300,H2-T10,HDAC2,HDAC7,HLA-A,HLA-E,MAP2K1,MAP2K2,MAP3K2,MAPK1,MAPK3,MAPK7,MEF2D,MR1,NFATC1,NR4A1,PCNA,PDK1,PPP3CA,PPP3CB,PPP3CC,PPP3R1,PRKCA,PRKCD,PRKCI,PRKD3,SIN3A,SIN3B
ICOS-ICOSL Signaling in T Helper Cells	0	0.0848	1.121	AKT1,AKT2,AKT3,BAD,Calm1 (includes others),CAMK2D,CAMK2G,CHP1,CHUK,CSK,GRB2,HLA-A,IKBKB,IKBKE,IKBKG,IL2RG,INPP5D,ITPR1,ITPR2,NFAT5,NFATC1,NFATC2,NFATC3,NFKB1,NFKB2,PDPK1,PIK3C2A,PIK3C3,PIK3CA,PIK3CB,PIK3R1,PIK3R4,PLCG1,PLEKHA1,PLEKHA2,PPP3CA,PPP3CB,PPP3CC,PPP3R1,PTEN,RAC1,RELA,SHC1
CDC42 Signaling	0	0.108	1.206	ACTR2,ACTR3,APC,ARPC1B,ARPC2,ARPC4,ARPC5,ARPC5L,ATF2,BAIAP2,CDC42BPA,CDC42SE1,CFL1,CFL2,CLIP1,DIAPH1,DIAPH3,EXOC1,EXOC2,EXOC3,EXOC4,EXOC5,EXOC6,EXOC6B,FGD1,FGD3,GSK3B,H2-T10,HLA-A,HLA-E,IQGAP1,ITGA3,ITGA6,ITGAV,ITGB1,ITGB5,LIMK1,LIMK2,LLGL1,MAP3K11,MAPK1,MAPK11,MAPK12,MAPK14,MAPK8,MAPK9,MPRIP,MYL12A,MYL12B,MYL6,MYLK,PAK1,PARD3,PPP1CB,PPP1R12A,Ppp1r12b,PRKCI,RAF1,RALA,RASA1,SRC,TNK2
T Cell Exhaustion Signaling Pathway	0	0.106	1.206	ACVR1,AKT1,AKT2,AKT3,HAVCR2,HLA-A,HLA-E,HRAS,IFNAR2,IL10RB,IL12RB1,IL6R,IRF9,JAK1,JAK2,JAK3,KRAS,MAPK1,MAPK12,MAPK3,MAPK8,MAPK9,MGAT5,MRAS,NFAT5,NFATC1,NFATC2,NFATC3,NRAS,PDK1,PIK3C2A,PIK3C3,PIK3CA,PIK3CB,PIK3R1,PIK3R4,PLCG1,PPP2CA,PPP2R1A,PPP2R1B,PPP2R2A,PPP2R2D,PPP2R3A,PPP2R5A,PPP2R5B,PPP2R5D,PPP2R5E,PTPA,PTPN11,RALA,RAP1A,RRAS2,SMAD2,STAT1,STAT2,STAT3,TGFB1,TGFBR2,TYK2,VEGFA
Th2 Pathway	0	0.226	1.257	ACVR1,APH1A,CHD4,CRLF2,GRB2,HLA-A,IL12RB1,IL2RG,IL4R,JAG1,JAG2,JAK1,JAK2,JAK3,NCSTN,NFATC2,NFKB1,NOTCH1,PIK3C2A,PIK3C3,PIK3CA,PIK3CB,PIK3R1,PIK3R4,PSEN1,PSENEN,STAT5A,STAT6,TGFB1,TGFBR2,TYK2
Role Of Osteoblasts In Rheumatoid Arthritis Signaling Pathway	0	0.258	1.291	ACVR1,AKT1,AKT2,AKT3,APC,AXIN1,BCL2,BMPR1A,CLCF1,CSNK1A1,CSNK1D,CSNK1E,CSNK1G1,CSNK1G2,CSNK1G3,CTNNB1,CTSA,CTSB,CTSD,CTSV,DVL1,FZD6,GSK3B,IGF1R,IGF2R,IL18,IL6R,IL6ST,JAK1,JAK2,JAK3,LIF,LRP1,LRP5,LRP6,MAPK1,MAPK3,PDGFC,PIK3C2A,PIK3C3,PIK3CA,PIK3CB,PIK3R1,PIK3R4,SMAD4,SMAD5,SMO,SMURF1,SMURF2,SRC,STAT1,STAT2,STAT3,STAT5A,STAT6,TCF3,TCF4,TCF7L2,TGFB1,TYK2,VEGFA,VEGFB,WNT7B
Role of Hypercytokinemia/hyperchemokinemia in the Pathogenesis of Influenza	0	0.174	1.291	CASP1,IFNAR2,IL18,IRF3,IRF9,ISG20,JAK1,MYD88,NFKB1,NFKB2,RIGI,STAT1,STAT2,TLR3,TYK2
Regulation of IL-2 Expression in Activated and Anergic T Lymphocytes	0	0.102	1.313	Calm1 (includes others),CHP1,CHUK,ELP1,FYN,GRB2,HRAS,IKBKB,IKBKE,IKBKG,KRAS,MALT1,MAP2K1,MAP2K2,MAP2K7,MAPK1,MAPK12,MAPK3,MAPK8,MAPK9,MRAS,NFAT5,NFATC1,NFATC2,NFATC3,NFKB1,NFKB2,NRAS,PABPC4,PLCG1,PPP3CA,PPP3CB,PPP3CC,PPP3R1,RAC1,RAF1,RALA,RAP1A,RELA,RRAS2,SMAD2,SMAD4,SOS1,SOS2,TGFB1,TGFBR2,VAV3
White Adipose Tissue Browning Pathway	0	0.283	1.333	ADCY6,ADCY7,ADCY9,ATF2,ATF4,CACNB3,CAMKK2,CREB1,CREB5,CREBBP,CTBP1,CTBP2,FGFR1,GNAS,HIF1AN,ITPR1,ITPR2,LDHA,LDHD,LIPE,MAPK1,MAPK11,MAPK12,MAPK14,NRF1,PRKAA1,PRKAB1,PRKACB,PRKAG1,PRKAG2,PRKAR1A,PRKAR2B,PRKG2,RARA,RARG,RXRB,SIRT1,THRA,VEGFA
IL-15 Signaling	0	0.0852	1.342	AKT1,AKT1S1,AKT2,AKT3,BCL2L1,HRAS,IL15RA,IL2RG,JAK1,JAK2,JAK3,KRAS,MAP2K1,MAP2K2,MAPK1,MAPK11,MAPK12,MAPK14,MAPK3,MLST8,MRAS,MYC,NFKB1,NFKB2,NRAS,PIK3C2A,PIK3C3,PIK3CA,PIK3CB,PIK3R1,PIK3R4,RAF1,RALA,RAP1A,RELA,RPS6KB1,RPS6KB2,RPTOR,RRAS2,SHC1,STAT3,STAT5A,STAT6,SYK,TYK2
Estrogen Biosynthesis	0	0.149	1.342	AKR1B10,Akr1b10,DHRS11,HSD17B10,HSD17B11,HSD17B12,POR
p70S6K Signaling	0	0.114	1.432	AKT1,AKT2,AKT3,BAD,EEF2,EEF2K,EGFR,GNAI2,GRB2,HRAS,IL2RG,IL4R,JAK1,KRAS,LYN,MAP2K1,MAP2K2,MAPK1,MAPK3,MRAS,NRAS,PDIA3,PDPK1,PIK3C2A,PIK3C3,PIK3CA,PIK3CB,PIK3R1,PIK3R4,PLCB1,PLCB3,PLCB4,PLCG1,PLCL2,PLD1,PPP2CA,PPP2R1A,PPP2R1B,PPP2R2A,PPP2R2D,PPP2R3A,PPP2R5A,PPP2R5B,PPP2R5D,PPP2R5E,PRKCA,PRKCD,PRKCI,PRKD3,PTPA,RAF1,RALA,RAP1A,RPS6,RPS6KB1,RRAS2,SHC1,SOS1,SOS2,SRC,SYK,YWHAE,YWHAG,YWHAH,YWHAQ,YWHAZ
Basal Cell Carcinoma Signaling	0	0.264	1.5	APC,AXIN1,BMP1,CTNNB1,DVL1,DVL2,DVL3,FZD6,GLIS2,GSK3B,KIF7,PTCH1,SMO,SUFU,TCF3,TCF4,TCF7L2,TP53,WNT7B
Xenobiotic Metabolism CAR Signaling Pathway	0	0.281	1.511	ABCB1,ABCC1,ABCC3,ALDH16A1,ALDH18A1,ALDH2,ALDH3A1,ALDH3A2,ALDH4A1,ALDH6A1,ALDH7A1,CHST12,CITED2,CREBBP,DNAJC7,EGFR,EP300,GSTO1,GSTP1,GSTZ1,HS2ST1,HSP90AA1,HSP90AB1,HSP90B1,MAP2K1,MAP2K2,MAP2K7,MAPK1,MAPK3,MED1,MGST2,NCOA1,NDST1,NDST2,NRIP1,PPP2CA,PPP2R1A,PPP2R1B,PPP2R2A,PPP2R2D,PPP2R3A,PPP2R5A,PPP2R5B,PPP2R5D,PPP2R5E,PRKCA,PRKCD,PRKCI,PRKD3,PTPA,RACK1,SNW1,SRA1,SRC
T Cell Receptor Signaling	0	0.127	1.606	AKT1,AKT1S1,AKT2,AKT3,ATF2,Calm1 (includes others),CBL,CDKN1B,CHP1,CHUK,CSK,CTNNB1,DUSP6,ELP1,FYN,GRB2,GSK3A,GSK3B,H2-T10,HLA-A,HLA-E,HRAS,IKBKB,IKBKE,IKBKG,ITGA3,ITGB1,KRAS,MALT1,MAP2K1,MAP2K2,MAP2K7,MAPK1,MAPK11,MAPK12,MAPK14,MAPK3,MAPK8,MLST8,MR1,MRAS,NCK1,NFAT5,NFATC1,NFATC2,NFATC3,NFKB1,NFKB2,NRAS,PDK1,PIK3C2A,PIK3C3,PIK3CA,PIK3CB,PIK3R1,PIK3R4,PLCG1,PPP3CA,PPP3CB,PPP3CC,PPP3R1,PTK2B,PTPN11,…
Cytotoxic T Lymphocyte-mediated Apoptosis of Target Cells	0	0.0235	1.633	APAF1,BCL2,BID,CASP3,CASP8,CYC1,DFFA,HLA-A,HLA-E,MR1
Chondroitin Sulfate Biosynthesis (Late Stages)	0	0.118	1.633	CHPF,CHST12,CSGALNACT2,HS2ST1,NDST1,NDST2
Apelin Liver Signaling Pathway	0	0.222	1.633	COL18A1,GSK3A,GSK3B,MAPK12,MAPK8,MAPK9
Role of Pattern Recognition Receptors in Recognition of Bacteria and Viruses	0	0.224	1.671	CASP1,CLCF1,CREB1,EIF2S1,IFIH1,IL18,IRF3,LIF,MAPK1,MAPK12,MAPK3,MAPK8,MAPK9,MAVS,MYD88,NFKB1,NFKB2,PIK3C2A,PIK3C3,PIK3CA,PIK3CB,PIK3R1,PIK3R4,PRKCA,PRKCD,PRKCI,PRKD3,RELA,RIGI,RNASEL,SYK,TGFB1,TLR3,TLR5,TRAF6
Heparan Sulfate Biosynthesis	0	0.207	1.698	AARS1,ALDH2,B3GAT3,B4GALT7,CHST12,DTD2,EXT1,EXT2,EXTL2,EXTL3,GLCE,HS2ST1,LIPE,NDST1,NDST2,PPME1,PRDX6,TARS2
Dendritic Cell Maturation	0	0.0805	1.732	AKT1,AKT2,AKT3,ATF2,ATF4,CHUK,COL18A1,CREB1,CREB5,CREBBP,DDR2,ELP1,HLA-A,HLA-E,IKBKB,IKBKE,IKBKG,IL18,IRF8,JAK2,MAPK1,MAPK11,MAPK12,MAPK14,MAPK3,MAPK8,MAPK9,MR1,MYD88,NFKB1,NFKB2,PDIA3,PIK3C2A,PIK3C3,PIK3CA,PIK3CB,PIK3R1,PIK3R4,PLCB1,PLCB3,PLCB4,PLCG1,PLCL2,RELA,STAT1,STAT2,TLR3,TRAF6
Neuroprotective Role of THOP1 in Alzheimer's Disease	0	0.157	1.732	ACE,APP,CREB1,HLA-A,HLA-E,HTRA1,HTRA2,IDE,LONP1,NFYA,PRKACB,PRKAG1,PRKAG2,PRKAR1A,PRKAR2B,PRSS23,THOP1,TPP1,YWHAE
Phospholipase C Signaling	0	0.099	1.763	ADCY6,ADCY7,ADCY9,AHNAK,ARHGEF1,ARHGEF10,ARHGEF11,ARHGEF12,ARHGEF17,ARHGEF18,ARHGEF2,ARHGEF3,ARHGEF5,ARHGEF7,ATF2,ATF4,Calm1 (includes others),Cdc42,CHP1,CREB1,CREB5,CREBBP,EP300,FNBP1,FYN,GNA13,GNAS,GNB1,GNB2,GNB4,GNG10,GNG12,GNG5,GRB2,HDAC10,HDAC2,HDAC3,HDAC4,HDAC5,HDAC6,HDAC7,HRAS,ITGA3,ITGA6,ITGAV,ITGB1,ITGB5,ITPR1,ITPR2,KRAS,LYN,MAP2K1,MAP2K2,MAPK1,MAPK3,MEF2A,MEF2C,MEF2D,MPRIP,MRAS,MYL12A,M…
Multiple Sclerosis Signaling Pathway	0	0.279	1.778	AEBP2,AIFM1,ASIC1,BAX,BID,BRAF,CAPN1,CAPN10,CAPN2,CAPN5,CAPN7,CAPNS1,CASP1,CASP8,CLCF1,DUSP1,DUSP6,EED,EZH2,GAS5,GRINA,HLA-A,HLA-E,IL17RA,IL17RC,IL18,JARID2,LIF,MAPK1,MAPK11,MAPK12,MAPK14,MAPK3,MGAT1,MTF2,NCOA3,NFATC2,NFKB1,NFKB2,P2RX4,PARP10,PARP16,PARP2,PARP3,PARP6,PARP8,PARP9,PPARD,RBBP4,RBBP7,RNF213,SLC8B1,STAT1,STK38,SUZ12,TGFB1,TLR3,TLR5,TNKS,TNKS2,UBR2,YY1
TEC Kinase Signaling	0	0.121	1.786	ACTB,ACTG1,Cdc42,FNBP1,FRK,FYN,GNA11,GNA13,GNAI2,GNAO1,GNAS,GNB1,GNB2,GNB4,GNG10,GNG12,GNG5,GTF2I,ITGA3,ITGA6,ITGAV,ITGB1,ITGB5,JAK1,JAK2,JAK3,LYN,MAPK12,MAPK8,MAPK9,MRAS,NFKB1,NFKB2,PAK1,PIK3C2A,PIK3C3,PIK3CA,PIK3CB,PIK3R1,PIK3R4,PLCG1,PRKCA,PRKCD,PRKCI,PRKD3,PTK2,PTK2B,RAC1,RELA,RHOA,RHOBTB1,RHOBTB2,RHOC,RHOD,RHOT1,RHOT2,RND2,RND3,SRC,STAT1,STAT2,STAT3,STAT5A,STAT6,TEC,TNFRSF10A,TNFRSF21,TYK2,V…
Calcium-induced T Lymphocyte Apoptosis	0	0.05	1.789	ATP2A2,CABIN1,Calm1 (includes others),CAPN2,CHP1,EP300,HDAC2,HLA-A,ITPR1,ITPR2,MEF2D,NFATC2,NR4A1,ORAI1,PLCG1,PPP3CA,PPP3CB,PPP3CC,PPP3R1,PRKCA,PRKCD,PRKCI,PRKD3
Wound Healing Signaling Pathway	0	0.238	1.807	ACVR1,CERT1,CHUK,CLCF1,COL16A1,COL18A1,COL4A5,COL5A1,COL7A1,EGFR,FN1,GRB2,HBEGF,HRAS,IKBKB,IL18,IL1RAP,ITGA3,ITGA6,ITGB1,JAK1,JAK2,KRAS,LAMB1,LAMB3,LAMC1,LAMC2,LIF,MAP2K1,MAP2K2,MAP2K7,MAPK1,MAPK12,MAPK3,MAPK8,MAPK9,MRAS,NFKB1,NFKB2,NRAS,PDGFA,PDGFC,PRKCA,RAC1,RAF1,RALA,RAP1A,RRAS2,SHC1,SOS1,SOS2,STAT1,TGFB1,TGFBR2,TRAF2,TRAF6,TYK2,VEGFA,VEGFB,VIM
Heparan Sulfate Biosynthesis (Late Stages)	0	0.2	1.807	AARS1,ALDH2,CHST12,DTD2,EXT1,EXT2,EXTL2,EXTL3,GLCE,HS2ST1,LIPE,NDST1,NDST2,PPME1,PRDX6,TARS2
Systemic Lupus Erythematosus In T Cell Signaling Pathway	0	0.145	1.897	AKT1,AKT1S1,AKT2,AKT3,ATF2,ATF4,CASP1,CASP2,CASP3,CASP8,CBL,CD44,Cdc42,CHP1,CREB1,CREB5,CREBBP,DNMT1,ELF1,EZR,FNBP1,GNA13,GNAI2,GRB2,H2-T10,HLA-A,HLA-E,HRAS,ITPR1,KRAS,MAP2K1,MAP2K2,MAP2K7,MAPK1,MAPK3,MLST8,MR1,MRAS,MSN,NFATC2,NRAS,ORAI1,PDK1,PIK3C2A,PIK3C3,PIK3CA,PIK3CB,PIK3R1,PIK3R4,PLCG1,PPP2CA,PPP2R1A,PPP2R1B,PPP2R2A,PPP2R2D,PPP2R3A,PPP2R5A,PPP2R5B,PPP2R5D,PPP2R5E,PPP3CA,PPP3CB,PPP3CC,PPP3R1,…
SAPK/JNK Signaling	0	0.0996	1.938	ATF2,CRK,GAB1,GNA13,GNB1,GNB2,GNB4,GNG10,GNG12,GNG5,GRB2,HNRNPK,HRAS,KRAS,MAP2K7,MAP3K10,MAP3K11,MAP3K12,MAP3K13,MAP3K2,MAP3K20,MAP3K4,MAP4K3,MAP4K4,MAP4K5,MAPK12,MAPK8,MAPK8IP3,MAPK9,MINK1,MRAS,NFATC1,NFATC3,NRAS,PIK3C2A,PIK3C3,PIK3CA,PIK3CB,PIK3R1,PIK3R4,RAC1,RALA,RAP1A,RIPK1,RRAS2,SHC1,SOS1,SOS2,TP53,TRAF2
Tumor Microenvironment Pathway	0	0.279	1.98	AKT1,AKT2,AKT3,ARAF,BAD,BCL2,BRAF,CCND1,CD44,CFLAR,CSF1,FN1,HIF1A,HLA-A,HLA-E,HRAS,IL6R,JAK2,KRAS,MAP2K1,MAP2K2,MAPK1,MAPK3,MRAS,MYC,NFKB1,NFKB2,NRAS,PDGFA,PDGFC,PIK3C2A,PIK3C3,PIK3CA,PIK3CB,PIK3R1,PIK3R4,RAC1,RAF1,RALA,RAP1A,RELA,RRAS2,SLC1A4,SLC2A1,SPP1,STAT3,TGFB1,TIAM1,VEGFA,VEGFB
Dermatan Sulfate Biosynthesis (Late Stages)	0	0.0833	2	CHST12,HS2ST1,NDST1,NDST2
Th1 Pathway	0	0.238	2.043	APH1A,GRB2,HAVCR2,HLA-A,IL10RB,IL12RB1,IL18,IL6R,JAK1,JAK2,JAK3,NCSTN,NFATC1,NFATC2,NFATC3,NFKB1,NOTCH1,PIK3C2A,PIK3C3,PIK3CA,PIK3CB,PIK3R1,PIK3R4,PSEN1,PSENEN,SOCS1,STAT1,STAT3,TYK2
Role of NFAT in Regulation of the Immune Response	0	0.0839	2.255	AKAP5,AKT1,AKT2,AKT3,ATF2,CABIN1,Calm1 (includes others),CHP1,CHUK,CSNK1A1,CSNK1D,CSNK1E,CSNK1G1,CSNK1G2,CSNK1G3,ELP1,FYN,GNA11,GNA13,GNAI2,GNAO1,GNAS,GNB1,GNB2,GNB4,GNG10,GNG12,GNG5,GRB2,GSK3A,GSK3B,HLA-A,HRAS,IKBKB,IKBKE,IKBKG,IPO5,ITPR1,ITPR2,KPNA1,KPNA3,KPNA4,KPNB1,KRAS,LYN,MAP2K1,MAP2K2,MAPK1,MAPK3,MEF2A,MEF2C,MEF2D,MRAS,NFAT5,NFATC1,NFATC2,NFATC3,NFKB1,NFKB2,NRAS,ORAI1,PIK3C2A,PIK3C3,PIK3CA…
Pathogen Induced Cytokine Storm Signaling Pathway	0	0.181	2.321	AIM2,BHLHE40,CASP1,CASP3,CASP8,Ccl2,CCL25,CERT1,CGAS,CLCF1,COL16A1,COL18A1,COL4A5,COL5A1,COL7A1,CXCL2,FTH1,FTL,GSDME,HMGCR,IFIH1,IFNAR2,IL12RB1,IL18,IL1RAP,IL6R,IL6ST,IRF3,IRF9,JAK1,JAK2,LIF,LYST,MAPK1,MAPK11,MAPK12,MAPK14,MAPK3,MAPK6,MAPK7,MAPK8,MAPK9,MLKL,MYC,MYD88,NFKB1,NFKB2,NLRC3,PDGFC,RIGI,RIPK1,RIPK3,RORC,SLC2A1,STAT1,STAT3,STAT5A,STING1,STX11,STXBP2,SYK,TGFB1,TLR3,TLR5,UNC13D,VEGFA,VEGFB
CCR5 Signaling in Macrophages	0	0.0561	2.324	CACNB3,Calm1 (includes others),GNA11,GNA13,GNAI2,GNAO1,GNAS,GNB1,GNB2,GNB4,GNG10,GNG12,GNG5,ITPR1,ITPR2,MAPK1,MAPK11,MAPK12,MAPK14,MAPK8,MAPK9,MRAS,PLCG1,PRKCA,PRKCD,PRKCI,PRKD3,PTK2B
PI3K Signaling in B Lymphocytes	0	0.115	2.357	ABL1,AKT1,AKT2,AKT3,ATF1,ATF2,ATF4,ATF6,ATF7,Calm1 (includes others),CAMK2D,CAMK2G,CARD10,CBL,CD81,CHP1,CHUK,CREB1,FYN,HRAS,IKBKB,IKBKE,IKBKG,IL4R,INPP5D,ITPR1,ITPR2,KRAS,LYN,MALT1,MAP2K1,MAP2K2,MAPK1,MAPK3,MRAS,NFAT5,NFATC1,NFATC2,NFATC3,NFKB1,NFKB2,NRAS,PDIA3,PDPK1,PIK3CA,PIK3CB,PIK3R1,PLCB1,PLCB3,PLCB4,PLCG1,PLCL2,PLEKHA1,PLEKHA2,PPP3CA,PPP3CB,PPP3CC,PPP3R1,PRKCI,PTEN,RAC1,RAF1,RALA,RAP1A,RELA…
IL-4 Signaling	0	0.106	2.433	AKT1,AKT1S1,AKT2,AKT3,ANO1,ATF2,ATF4,BCL2L1,CERT1,COL16A1,COL18A1,COL4A5,COL5A1,COL7A1,CREB1,CREB5,CREBBP,EIF4EBP1,GAB1,GNAI2,GRB2,HRAS,IL2RG,IL4R,JAK1,JAK3,KRAS,MAPK1,MAPK11,MAPK12,MAPK14,MAPK3,MAPKAP1,MLST8,MRAS,NFATC2,NFKB1,NFKB2,NR3C1,NRAS,PIK3C2A,PIK3C3,PIK3CA,PIK3CB,PIK3R1,PIK3R4,RALA,RAP1A,RICTOR,RPS6KA1,RPS6KB1,RPS6KB2,RPTOR,RRAS2,SOCS1,SOS1,SOS2,STAT3,STAT6,TGFB1,TRPC1
PKCθ Signaling in T Lymphocytes	0	0.1	2.496	CACNB3,CAMK2D,CAMK2G,CHP1,CHUK,FYN,GRB2,HLA-A,HRAS,IKBKB,IKBKE,IKBKG,ITPR1,ITPR2,KRAS,MALT1,MAP3K10,MAP3K11,MAP3K12,MAP3K13,MAP3K2,MAP3K4,MAP3K6,Map3k7,MAP3K8,MAPK1,MAPK3,MAPK8,MRAS,NFAT5,NFATC1,NFATC2,NFATC3,NFKB1,NFKB2,NRAS,PIK3C2A,PIK3C3,PIK3CA,PIK3CB,PIK3R1,PIK3R4,PLCG1,POU2F1,PPP3CA,PPP3CB,PPP3CC,PPP3R1,RAC1,RALA,RAP1A,RELA,RRAS2,SOS1,SOS2,VAV3
NF-κB Signaling	0	0.124	2.528	AKT1,AKT2,AKT3,ARAF,AZI2,BMPR1A,BRAF,BTRC,CARD10,CASP8,CHUK,CREBBP,CSNK2A1,CSNK2A2,CSNK2B,EGFR,EP300,FGFR1,FLT1,GSK3B,HDAC2,HRAS,IGF1R,IGF2R,IKBKB,IKBKG,IL18,INSR,IRAK1,IRAK4,KRAS,MALT1,MAP2K7,MAP3K8,MAP4K4,MAPK8,MRAS,MYD88,NFKB1,NFKB2,NRAS,PELI1,PIK3C2A,PIK3C3,PIK3CA,PIK3CB,PIK3R1,PIK3R4,PRKACB,RAF1,RALA,RAP1A,RELA,RIPK1,RRAS2,SIGIRR,TAB2,TANK,TDP2,TGFBR2,TIRAP,TLR3,TLR5,TNFAIP3,TNIP1,TRAF2,TRAF…
Breast Cancer Regulation by Stathmin1	0	0.229	2.534	ADGRE5,ADGRF5,ADGRG1,ADGRG3,ADGRG6,ADORA1,ADRA1B,ANKHD1/ANKHD1-EIF4EBP3,ARHGEF1,ARHGEF10,ARHGEF11,ARHGEF12,ARHGEF17,ARHGEF18,ARHGEF2,ARHGEF3,ARHGEF5,ARHGEF7,ATF2,ATF4,CAMK1,CAMK2D,CAMK2G,CCND1,CCND3,CDK1,CDK2,CDK4,CDK6,CDKN1B,CELSR1,CREB1,CREB5,CREBBP,E2F1,E2F3,E2F4,E2F6,E2F7,E2F8,FZD6,GABBR1,GNA13,GNB1,GNB2,GNB4,GNG10,GNG12,GNG5,GPR107,GPR108,GPR137,GPR146,GPR89A/GPR89B,GRB2,HIF1A,HRAS,HRH1,KRAS…
CD28 Signaling in T Helper Cells	0	0.101	2.546	ACTR2,ACTR3,AKT1,AKT2,AKT3,ARPC1B,ARPC2,ARPC4,ARPC5,ARPC5L,Calm1 (includes others),CHP1,CHUK,CSK,ELP1,FYN,GRB2,HLA-A,IKBKB,IKBKE,IKBKG,ITPR1,ITPR2,MALT1,MAP2K1,MAP2K2,MAPK12,MAPK8,MAPK9,NFAT5,NFATC1,NFATC2,NFATC3,NFKB1,NFKB2,PAK1,PDPK1,PIK3C2A,PIK3C3,PIK3CA,PIK3CB,PIK3R1,PIK3R4,PLCG1,PPP3CA,PPP3CB,PPP3CC,PPP3R1,PTPN11,RAC1,RELA,SYK
Retinol Biosynthesis	0	0.213	2.646	AKR1B10,Akr1b10,DAGLB,DDHD2,DHRS7,ESD,LIPE,LPL,PNPLA2,RDH13
IL-17 Signaling	0	0.246	2.654	AKT1,AKT2,AKT3,ATF2,CLCF1,GSK3B,HRAS,HSP90AA1,HSP90AB1,HSP90B1,IL17RA,IL17RC,IL18,JAK1,JAK2,KRAS,LIF,MAPK1,MAPK11,MAPK12,MAPK14,MAPK3,MAPK8,MAPK9,MRAS,NFKB1,NRAS,PDGFC,PIK3C2A,PIK3C3,PIK3CA,PIK3CB,PIK3R1,PIK3R4,RALA,RAP1A,RELA,RRAS2,SRSF1,TAB2,TGFB1,TRAF2,TRAF5,TRAF6,VEGFA,VEGFB
S100 Family Signaling Pathway	0	0.202	2.722	ABCB1,ABCC1,ADAM10,ADGRE5,ADGRF5,ADGRG1,ADGRG3,ADGRG6,ADORA1,ADRA1B,AHNAK,AKT1,AKT2,AKT3,ANXA1,ANXA2,APP,ARAF,ARNT,ATF2,ATF4,ATP2A2,Atp5e,ATP5F1A,ATP5F1B,ATP5F1C,ATP5F1D,BCL2,BRAF,BSG,CACNB3,CACYBP,Calm1 (includes others),CAMK2D,CAMK2G,CASP3,CDKN1A,CELSR1,CHUK,COPS5,CREB1,CREB5,CREBBP,CTNNB1,CTSD,EGFR,ERBB2,ETV4,EZR,FGFR1,FZD6,GABBR1,GNA11,GPR107,GPR108,GPR137,GPR146,GPR89A/GPR89B,GSK3B,HBEGF,HIF…
G-Protein Coupled Receptor Signaling	0	0.232	2.741	ADCY6,ADCY7,ADCY9,ADGRE5,ADGRF5,ADGRG1,ADGRG3,ADGRG6,ADORA1,ADRA1B,AKT1,AKT2,AKT3,AMOT,APEX1,ARRB1,ARRB2,ATF2,ATF4,BRAF,Calm1 (includes others),CAMK2D,CAMK2G,CARD10,CCND1,CELSR1,CHP1,CHUK,CREB1,CREB5,CREBBP,CRK,CTNNB1,DUSP1,DUSP6,ELP1,FYN,FZD6,GABBR1,GDPD3,GNA11,GNA13,GNAI2,GNAO1,GNAS,GNB1,GNB2,GNB4,GNG10,GNG12,GNG5,GPR107,GPR108,GPR137,GPR146,GPR89A/GPR89B,GRB2,GRK2,GRK6,GSK3B,HRAS,HRH1,IKBKB,IK…
Triacylglycerol Degradation	0	0.281	2.84	AARS1,ABHD2,ABHD6,ALDH2,DAGLA,DAGLB,DDHD2,DTD2,LIPE,LPL,NDST1,NDST2,PNPLA2,PPME1,PRDX6,TARS2
FcγRIIB Signaling in B Lymphocytes	0	0.0525	3	AKT1,CACNB3,DOK1,GRB2,HRAS,INPP5D,ITPR1,ITPR2,KRAS,LYN,MAPK12,MAPK8,MAPK9,MRAS,NRAS,PDPK1,PIK3C2A,PIK3C3,PIK3CA,PIK3CB,PIK3R1,PIK3R4,RALA,RAP1A,RRAS2,SHC1,SOS1,SYK
B Cell Receptor Signaling	0	0.15	3.336	ABL1,AKT1,AKT2,AKT3,APBB1IP,ATF2,ATF4,BAD,BCL2L1,Calm1 (includes others),CAMK2D,CAMK2G,CARD10,CFL1,CFL2,CHUK,CREB1,CREB5,CREBBP,CSK,ELP1,GAB1,GRB2,GSK3A,GSK3B,HRAS,IKBKB,IKBKE,IKBKG,INPP5D,INPP5F,INPP5K,INPPL1,KRAS,LYN,MALT1,MAP2K1,MAP2K2,MAP2K7,MAP3K10,MAP3K11,MAP3K12,MAP3K13,MAP3K2,MAP3K4,MAP3K6,Map3k7,MAP3K8,MAPK1,MAPK11,MAPK12,MAPK14,MAPK3,MAPK8,MAPK9,MEF2C,MRAS,NFAT5,NFATC1,NFATC2,NFATC3,NFK…
CREB Signaling in Neurons	0	0.18	3.451	ADCY6,ADCY7,ADCY9,ADGRE5,ADGRF5,ADGRG1,ADGRG3,ADGRG6,ADORA1,ADRA1B,AKT1,AKT2,AKT3,ATF2,ATF4,BMPR1A,CACNB3,Calm1 (includes others),CAMK2D,CAMK2G,CELSR1,CREB1,CREB5,CREBBP,EGFR,EP300,FGFR1,FLT1,FZD6,GABBR1,GNA11,GNA13,GNAI2,GNAO1,GNAS,GNB1,GNB2,GNB4,GNG10,GNG12,GNG5,GPR107,GPR108,GPR137,GPR146,GPR89A/GPR89B,GRB2,GTF2B,HRAS,HRH1,IGF1R,IGF2R,INSR,ITPR1,ITPR2,KRAS,LGR4,MAP2K1,MAP2K2,MAPK1,MAPK3,MRAS,N…
Systemic Lupus Erythematosus In B Cell Signaling Pathway	0	0.139	3.483	AKT1,AKT2,AKT3,BAD,BCL2,BCL2L1,BCL2L11,Calm1 (includes others),CBL,CCND1,CCND3,CHP1,CLCF1,CSK,CTNNB1,FYN,GAB1,GRB2,GSK3B,HRAS,IFIH1,IFNAR2,IL18,IL6R,IL6ST,INPP5D,INPP5F,INPP5K,INPPL1,IRAK1,IRAK4,IRF3,IRF5,IRF9,ISG20,JAK1,JAK2,KRAS,LIF,LYN,MALT1,MAP2K1,MAP2K2,MAP4K4,MAPK1,MAPK3,MAVS,MRAS,MYC,MYD88,NFAT5,NFATC1,NFATC2,NFATC3,NFKB1,NFKB2,NRAS,PDPK1,PIK3C2A,PIK3C3,PIK3CA,PIK3CB,PIK3R1,PIK3R4,PPP3CA,P…
FAK Signaling	0	0.14	3.641	ACTR2,ACTR3,ACVR1,ADGRE5,ADGRF5,ADGRG1,ADGRG3,ADGRG6,ADORA1,ADRA1B,AKT1,AKT2,AKT3,APC,ARHGAP35,ARHGEF7,ARPC1B,ARPC2,ARPC4,ARPC5,ARPC5L,ASAP1,BAD,BCAR1,CAPN1,CAPN10,CAPN2,CAPN5,CAPN7,CAPNS1,CCND1,CELSR1,COL18A1,CRK,CSK,CTNNB1,DOCK1,ECM1,EGFR,ELF1,ELF2,ELF4,ELK3,ERBB2,ETV4,FLT1,FYN,FZD6,GABBR1,GIT1,GIT2,GPR107,GPR108,GPR137,GPR146,GPR89A/GPR89B,GRB2,GSK3A,GSK3B,HRAS,HRH1,IGF1R,IL10RB,IL11RA,IL12RB1…
Phagosome Formation	0	0.194	4.665	ACTR2,ACTR3,ADGRE5,ADGRF5,ADGRG1,ADGRG3,ADGRG6,ADORA1,ADRA1B,AKT1,AKT2,AKT3,AP1B1,AP1G1,AP1G2,AP1M1,AP1S1,AP1S2,APBB1IP,ARFIP2,ARPC1B,ARPC2,ARPC4,ARPC5,ARPC5L,BCAR1,CD14,CELSR1,CFL1,CFL2,CLIP1,DIAPH1,DOCK1,ELMO2,FN1,FYN,FZD6,GABBR1,GPR107,GPR108,GPR137,GPR146,GPR89A/GPR89B,GRB2,HRAS,HRH1,ITGA3,ITGA6,ITGAV,ITGB1,ITGB5,ITPR1,ITPR2,KRAS,LGR4,LIMK1,LIMK2,LYN,MALT1,MAP2K1,MAP2K2,MAP2K7,MAPK1,MAPK12,MA…
Coagulation System	0	0.0857	#NUM!	PLAT,PLAUR,SERPINE1
Hepatic Cholestasis	0	0.262	#NUM!	ABCB1,ABCC1,ABCC3,ADCY6,ADCY7,ADCY9,CD14,CHUK,CLCF1,ELP1,HSD3B7,IKBKB,IKBKE,IKBKG,IL18,IL1RAP,INSR,IRAK1,IRAK2,IRAK4,LIF,MAP3K4,MAPK12,MAPK8,MAPK9,MYD88,NFKB1,NFKB2,NR1H2,NR1H4,PPRC1,PRKACB,PRKAG1,PRKAG2,PRKAR1A,PRKAR2B,PRKCA,PRKCD,PRKCI,PRKD3,RARA,RELA,SLC4A2,SLCO3A1,SREBF1,TGFB1,TIRAP,TJP2,TRAF2,TRAF6
Hepatic Fibrosis / Hepatic Stellate Cell Activation	0	0.216	#NUM!	BAX,BCL2,CCN2,CD14,CERT1,COL16A1,COL18A1,COL4A5,COL5A1,COL7A1,CSF1,EGFR,FGFR1,FLT1,FN1,IFNAR2,IGF1R,IGFBP4,IL1RAP,IL4R,IL6R,KLF6,MET,MYH9,MYL6,MYO10,MYO18A,NFKB1,NFKB2,PDGFA,PDGFC,RELA,SERPINE1,SMAD2,SMAD4,STAT1,TGFB1,TGFBR2,TIMP1,TIMP2,VEGFA,VEGFB
FXR/RXR Activation	0	0.183	#NUM!	AKT1,AKT2,AKT3,CLU,CREBBP,FASN,G6PC3,IL18,LPL,MAPK12,MAPK8,MAPK9,MTTP,NR1H4,PCK2,PLTP,PON3,RARA,SCARB1,SDC1,SLC4A2,SREBF1,VLDLR
Airway Pathology in Chronic Obstructive Pulmonary Disease	0	0.0339	#NUM!	CLCF1,IL18,LIF,TGFB1
Airway Inflammation in Asthma	0	0.0303	#NUM!	TGFB1
T Helper Cell Differentiation	0	0.0297	#NUM!	HLA-A,IL10RB,IL12RB1,IL18,IL2RG,IL4R,IL6R,IL6ST,RORC,STAT1,STAT3,STAT6,TGFB1,TGFBR2
Role of Cytokines in Mediating Communication between Immune Cells	0	0.037	#NUM!	IL18,TGFB1
Cellular Effects of Sildenafil (Viagra)	0	0.253	#NUM!	ACTB,ACTG1,ADCY6,ADCY7,ADCY9,CACNB3,Calm1 (includes others),GNAS,ITPR1,ITPR2,KCNN4,MPRIP,MYH9,MYL12A,MYL12B,MYL6,MYLK,MYO10,MYO18A,PABPC4,PDE4A,PDE5A,PDIA3,PLCB1,PLCB3,PLCB4,PLCG1,PLCL2,PPP1CB,PPP1R12A,Ppp1r12b,PRKACB,PRKAG1,PRKAG2,PRKAR1A,PRKAR2B,PRKG2,SLC4A11
Lipid Antigen Presentation by CD1	0	0.0169	#NUM!	AP2A1,Ap2b1,AP2M1,CALR,CANX,PDIA3,PSAP
Maturity Onset Diabetes of Young (MODY) Signaling	0	0.114	#NUM!	CACNB3,CREBBP,EP300,GAPDH,INSR,NFKB1,NFKB2,OGDH,UCP2
Primary Immunodeficiency Signaling	0	0.119	#NUM!	DCLRE1C,IKBKG,IL2RG,JAK3,RFXAP,TAP2,UNG
Allograft Rejection Signaling	0	0.00616	#NUM!	H2-T10,HLA-A,HLA-E
Autoimmune Thyroid Disease Signaling	0	0.00437	#NUM!	HLA-A,HLA-E
Graft-versus-Host Disease Signaling	0	0.00673	#NUM!	HLA-A,HLA-E,IL18
Communication between Innate and Adaptive Immune Cells	0	0.00643	#NUM!	HLA-A,HLA-E,IL18,MR1,TLR3,TLR5
Systemic Lupus Erythematosus Signaling	0	0.0712	#NUM!	AKT1,AKT2,AKT3,CBL,CD2BP2,EFTUD2,GRB2,HLA-A,HLA-E,HNRNPA2B1,HNRNPC,HRAS,IL18,IL6R,INPP5D,KRAS,LSM1,LSM11,LSM14A,LSM14B,LSM2,LSM3,LSM4,LSM6,LSM7,LSM8,LYN,MAPK1,MAPK3,MRAS,NFAT5,NFATC1,NFATC2,NFATC3,NRAS,PIK3C2A,PIK3C3,PIK3CA,PIK3CB,PIK3R1,PIK3R4,PLCG1,PRPF18,PRPF19,PRPF3,PRPF31,PRPF38A,PRPF38B,PRPF39,PRPF4,PRPF40A,PRPF40B,PRPF4B,PRPF6,PRPF8,RALA,RAP1A,RNPC3,RRAS2,SART1,SNRNP200,SNRNP27,SNRNP48,SNR…
Altered T Cell and B Cell Signaling in Rheumatoid Arthritis	0	0.0128	#NUM!	CHUK,CSF1,HLA-A,IL18,NFKB1,NFKB2,RELA,SPP1,TGFB1,TLR3,TLR5,TRAF3
Atherosclerosis Signaling	0	0.143	#NUM!	CLU,COL18A1,CSF1,GLG1,IL18,LPL,NFKB1,NFKB2,PDGFA,PDGFC,PLA2G12A,PLA2G6,PLA2G7,PNPLA2,PNPLA8,PRDX6,RELA,TGFB1,TNFRSF12A
B Cell Development	0	0.00204	#NUM!	HLA-A
Role of Lipids/Lipid Rafts in the Pathogenesis of Influenza	0	0.0435	#NUM!	FDPS
MSP-RON Signaling Pathway	0	0.19	#NUM!	ACTB,ACTG1,CSF1,IL3RA,JAK2,PIK3C2A,PIK3C3,PIK3CA,PIK3CB,PIK3R1,PIK3R4
Intrinsic Prothrombin Activation Pathway	0	0.0238	#NUM!	COL18A1
Role of IL-17A in Psoriasis	0	0.143	#NUM!	IL17RA,IL17RC
Embryonic Stem Cell Differentiation into Cardiac Lineages	0	0.1	#NUM!	SP4
Hematopoiesis from Pluripotent Stem Cells	0	0.00674	#NUM!	CSF1,KITLG,LIF
Hematopoiesis from Multipotent Stem Cells	0	0.167	#NUM!	CSF1,KITLG
nNOS Signaling in Skeletal Muscle Cells	0	0.104	#NUM!	CACNB3,Calm1 (includes others),DAG1,ITPR1,ITPR2
NAD Biosynthesis from 2-amino-3-carboxymuconate Semialdehyde	0	0.286	#NUM!	NADSYN1,NMNAT1
Fatty Acid Activation	0	0.2	#NUM!	ACSL3,ACSL4,SLC27A1
Bupropion Degradation	0	0.04	#NUM!	POR
NAD biosynthesis II (from tryptophan)	0	0.154	#NUM!	NADSYN1,NMNAT1
Androgen Biosynthesis	0	0.05	#NUM!	HSD3B7
Trehalose Degradation II (Trehalase)	0	0.143	#NUM!	HK1
Pyruvate Fermentation to Lactate	0	0.167	#NUM!	LDHA
Acyl-CoA Hydrolysis	0	0.286	#NUM!	ACOT7,ACOT8,PLA2G6,PPT1
Urea Cycle	0	0.167	#NUM!	ASL
The Visual Cycle	0	0.217	#NUM!	AKR1B10,Akr1b10,DHRS7,RDH13,RDH5
Ceramide Biosynthesis	0	0.286	#NUM!	KDSR,SPTLC2
Branched-chain α-keto acid Dehydrogenase Complex	0	0.25	#NUM!	BCKDHB
Leukotriene Biosynthesis	0	0.133	#NUM!	LTA4H,MGST2
Thioredoxin Pathway	0	0.286	#NUM!	TXNRD1,TXNRD2
Eumelanin Biosynthesis	0	0.25	#NUM!	MIF
Methylmalonyl Pathway	0	0.25	#NUM!	PCCB
NAD Salvage Pathway III	0	0.143	#NUM!	NMNAT1
Dermatan Sulfate Degradation (Metazoa)	0	0.176	#NUM!	CEMIP2,HYAL2,OGA
Mitochondrial L-carnitine Shuttle Pathway	0	0.158	#NUM!	ACSL3,ACSL4,SLC27A1
Superoxide Radicals Degradation	0	0.25	#NUM!	SOD1,SOD2
Methionine Salvage II (Mammalian)	0	0.25	#NUM!	MTR
Bile Acid Biosynthesis, Neutral Pathway	0	0.125	#NUM!	HSD3B7,SCP2
Adenine and Adenosine Salvage III	0	0.286	#NUM!	LACC1,PNP
γ-glutamyl Cycle	0	0.231	#NUM!	GCLM,GGCT,GSS
2-oxobutanoate Degradation I	0	0.2	#NUM!	PCCB
Melatonin Degradation II	0	0.25	#NUM!	SMOX
Histidine Degradation VI	0	0.107	#NUM!	CYP26B1,MICAL2,MICAL3
Glycoaminoglycan-protein Linkage Region Biosynthesis	0	0.286	#NUM!	B3GAT3,B4GALT7
Arginine Degradation I (Arginase Pathway)	0	0.25	#NUM!	ALDH4A1
Citrulline-Nitric Oxide Cycle	0	0.2	#NUM!	ASL
Pregnenolone Biosynthesis	0	0.148	#NUM!	CYP26B1,FDX1,MICAL2,MICAL3
Acetone Degradation I (to Methylglyoxal)	0	0.143	#NUM!	AKR1B10,DHRS11,DHRS7,POR,PTGR2,PTGR3
Glucocorticoid Biosynthesis	0	0.0769	#NUM!	HSD3B7
Sphingomyelin Metabolism	0	0.25	#NUM!	SGMS1,SMPD4
Mineralocorticoid Biosynthesis	0	0.0833	#NUM!	HSD3B7
Glycine Betaine Degradation	0	0.182	#NUM!	SHMT1,SHMT2
Tyrosine Degradation I	0	0.2	#NUM!	GSTZ1
Phenylalanine Degradation I (Aerobic)	0	0.25	#NUM!	QDPR
Glutamate Degradation III (via 4-aminobutyrate)	0	0.2	#NUM!	SUCLG2
Acetate Conversion to Acetyl-CoA	0	0.2	#NUM!	DIP2A
Fatty Acid β-oxidation III (Unsaturated, Odd Number)	0	0.25	#NUM!	ECI2
Agranulocyte Adhesion and Diapedesis	0	0.0905	#NUM!	ACTB,ACTG1,Ccl2,CCL25,CLDN12,CXCL2,EZR,FN1,GLG1,GNAI2,HRH1,IL18,ITGB1,MSN,MYH9,MYL6,MYO10,MYO18A,RDX
Granulocyte Adhesion and Diapedesis	0	0.0794	#NUM!	Ccl2,CCL25,CLDN12,CXCL2,EZR,GLG1,GNAI2,HRH1,IL18,IL1RAP,ITGB1,MSN,RDX,SDC1,SDC3
GABA Receptor Signaling	0	0.235	#NUM!	ADCY6,ADCY7,ADCY9,AP2A1,Ap2b1,AP2M1,CACNB3,DNM1,GABARAP,GABBR1,GNA11,GNA13,GNAI2,GNAO1,GNAS,GNB1,GNB2,GNB4,GNG10,GNG12,GNG5,GPHN,ITPR1,ITPR2,KCNN4,MRAS,NSF,RPS27A,Ubb,UBC,UBQLN1
Antigen Presentation Pathway	0	0.282	#NUM!	CALR,CANX,HLA-A,HLA-E,MR1,PDIA3,PSMB5,PSMB6,PSMB8,TAP2,TAPBP
Phototransduction Pathway	0	0.111	#NUM!	GNB1,PRKACB,PRKAG1,PRKAG2,PRKAR1A,PRKAR2B
Glutamate Receptor Signaling	0	0.227	#NUM!	Calm1 (includes others),DLG4,GLS,GNB1,GNB2,GNB4,GNG10,GNG12,GNG5,GRINA,HOMER1,HOMER3,PICK1,SLC1A4,SLC38A1
Th1 and Th2 Activation Pathway	0	0.233	#NUM!	ACVR1,APH1A,CHD4,CRLF2,GRB2,HAVCR2,HLA-A,IL10RB,IL12RB1,IL18,IL2RG,IL4R,IL6R,JAG1,JAG2,JAK1,JAK2,JAK3,NCSTN,NFATC1,NFATC2,NFATC3,NFKB1,NOTCH1,PIK3C2A,PIK3C3,PIK3CA,PIK3CB,PIK3R1,PIK3R4,PSEN1,PSENEN,SOCS1,STAT1,STAT3,STAT5A,STAT6,TGFB1,TGFBR2,TYK2
Complement System	0	0.027	#NUM!	C1QBP
© 2000-2023 QIAGEN. All rights reserved.

## Sheet: 2. Mono_Smarcd1-KD_splicing_IPA
Ingenuity Canonical Pathways	-log(p-value)	Ratio	z-score	Molecules
Protein Ubiquitination Pathway	40.2	0.678	#NUM!	ANAPC1,ANAPC10,ANAPC11,ANAPC2,ANAPC4,ANAPC5,BAG1,BAP1,BIRC2,BIRC6,BTRC,CBL,CDC23,CDC34,CRYAB,CUL1,CUL2,DNAJA1,DNAJB12,DNAJB2,DNAJB4,DNAJB5,DNAJB6,DNAJC1,DNAJC11,DNAJC12,DNAJC13,DNAJC14,DNAJC15,DNAJC18,DNAJC19,DNAJC2,DNAJC21,DNAJC25,DNAJC27,DNAJC5,DNAJC7,DNAJC8,DNAJC9,ELOC,FBXW7,FZR1,HLA-A,HLA-E,HSP90AA1,HSP90AB1,HSP90B1,HSPA13,HSPA14,HSPA4,HSPA4L,HSPA5,HSPA8,HSPA9,HSPB1,HSPB11,HSPB2,HSPB6,HSPD1,H…
EIF2 Signaling	32.2	0.67	-3.919	ACTB,AGO1,AKT1,AKT2,AKT3,ATF4,BCL2,CCND1,CDK11A,DDIT3,EIF1AX,EIF1AY,EIF2A,EIF2AK3,EIF2AK4,EIF2B2,EIF2B3,EIF2B4,EIF2S1,EIF2S2,EIF3A,EIF3C,EIF3D,EIF3E,EIF3F,EIF3G,EIF3I,EIF3K,EIF3L,EIF3M,EIF4A1,EIF4A2,EIF4A3,EIF4E,EIF4G1,EIF4G2,EIF4G3,EIF5,EIF5B,FAU,GRB2,GSK3B,HRAS,HSPA5,IGF1R,INSR,KRAS,MAP2K1,MAP2K2,MAPK1,MAPK3,MRAS,MYC,NRAS,PABPC1,PAIP1,PDPK1,PIK3C2A,PIK3C3,PIK3CA,PIK3CB,PIK3R1,PIK3R4,PPP1CA,PPP1…
Huntington's Disease Signaling	26.8	0.597	-1.364	AKT1,AKT2,AKT3,APAF1,ARFIP2,ATF2,ATF4,ATP5F1A,ATP5F1B,ATP5F1C,ATP5F1D,ATP5MC1,ATP5PB,ATP5PF,BAX,BCL2L1,BET1L,CAPN1,CAPN10,CAPN2,CAPN5,CAPN7,CAPNS1,CASP1,CASP2,CASP3,CASP8,CLTA,CLTB,CLTC,CREB1,CREB5,CREBBP,CTSD,DCTN1,DLG4,DNAJC5,DNM1,DNM1L,DNM2,EGFR,EP300,GLS,GNA11,GNB1,GNB2,GNB4,GNG10,GNG12,GNG5,GOSR2,GPAA1,GRB2,HDAC10,HDAC2,HDAC3,HDAC4,HDAC5,HDAC6,HDAC7,HIP1,HRAS,HSPA14,HSPA4,HSPA5,HSPA8,HSPA9,H…
Sirtuin Signaling Pathway	22.9	0.567	-1.545	ACLY,ADAM10,AKT1,APEX1,APP,ATG12,ATG16L1,ATG16L2,ATG2A,ATG2B,ATG3,ATG4A,ATG4B,ATG4C,ATG4D,ATG7,ATG9A,ATG9B,ATP5F1A,ATP5F1B,ATP5F1C,ATP5F1D,ATP5MC1,ATP5PB,ATP5PF,BAX,BCL2L11,BECN1,BMAL1,CLOCK,CRTC2,CYC1,DOT1L,DUSP6,E2F1,GABARAP,GABARAPL2,GABPA,GABPB1,GABPB2,GLS,GLUD1,GOT2,GSK3B,GTF3C2,H3-3A/H3-3B,HIF1A,HSF1,IDH2,KAT2A,LDHA,LDHD,MAP1LC3A,MAP1LC3B,MAPK1,MAPK12,MAPK3,MAPK6,MAPK7,MYC,NAMPT,NDRG1,NDUFA…
Coronavirus Pathogenesis Pathway	20.2	0.603	2.658	ABL1,ACE,ADAM17,ADAM9,ATF4,ATP6AP1,ATP6V1A,BAX,BCL2,BCL2L11,CASP1,CASP3,CASP8,CCND1,CCNE1,CCNE2,CDK2,CDK4,CHUK,DDIT3,DPP9,E2F1,E2F3,E2F4,E2F6,E2F7,E2F8,EEF1A1,EIF2A,EIF2AK3,EIF4E,EP300,FAU,FURIN,HDAC10,HDAC2,HDAC3,HDAC4,HDAC5,HDAC6,HDAC7,HIF1A,IFNAR2,IKBKB,IL17RA,IRF3,IRF9,JAK1,KPNB1,MAPK1,MAPK11,MAPK12,MAPK14,MAPK3,MAPK8,MAPK9,MAVS,NFKB1,NFKB2,NPC1,NPM1,NUP98,PA2G4,PIK3C3,PIKFYVE,PTGES2,RAB7A,RB…
CLEAR Signaling Pathway	20	0.551	0.32	AKT1,AKT1S1,AKT2,AKT3,ASAH1,ATF2,ATF4,ATP6AP1,ATP6V0A1,ATP6V0A2,ATP6V0A4,ATP6V0B,ATP6V0C,ATP6V0E1,ATP6V1A,ATP6V1B2,ATP6V1C1,ATP6V1D,ATP6V1E1,ATP6V1H,BECN1,BLOC1S1,BMPR1A,BMT2,BNIP3,CD63,CHP1,CLCN7,CLN3,CREB1,CREB5,CREBBP,CRTC2,CTSA,CTSB,CTSD,DEPDC5,EGFR,EIF2AK3,EP300,FGFR1,FLCN,FLT1,GAA,GABARAP,GALNS,GBA1,GLA,GLMP,GNS,GSK3A,GSK3B,GUSB,HIF1A,HPS1,HPS3,HPS5,HRAS,IGF1R,IGF2R,IKBKB,INSR,ITPR1,ITPR2,K…
NER (Nucleotide Excision Repair, Enhanced Pathway)	19.3	0.756	0.525	CCNH,CDK7,CETN2,CHAF1A,Cops2,COPS3,COPS4,COPS5,COPS6,COPS7A,COPS7B,COPS8,CUL4A,DDB1,EP300,ERCC1,ERCC2,ERCC3,ERCC4,ERCC5,ERCC6,ERCC8,GPS1,GTF2H1,GTF2H2,GTF2H3,GTF2H4,GTF2H5,HMGN1,LIG1,LIG3,LIG4,MNAT1,NEDD8,PCNA,POLA2,POLD2,POLD3,POLD4,POLK,POLR2A,POLR2B,POLR2C,POLR2E,POLR2F,POLR2G,POLR2H,POLR2I,POLR2J,PRIM1,RAD23B,RFC1,RFC2,RFC3,RFC5,RNF111,RPA1,SLC19A1,TCEA1,TOP2A,TOP2B,UBE2I,UBE2N,USP7,UVSSA,XAB…
Autophagy	19	0.583	0.718	AKT1,AKT1S1,AKT2,AKT3,AMBRA1,ARNT,ATF2,ATF4,ATG12,ATG16L1,ATG2A,ATG2B,ATG3,ATG4B,ATG7,ATG9A,ATG9B,ATM,ATR,BAD,BCL2,BECN1,BIRC6,BNIP3,Calm1 (includes others),CAMKK2,CDKN1B,CHP1,CREB1,CREB5,CREBBP,DAPK1,DAPK3,DDIT3,E2F1,EIF2A,EIF2AK3,ERN1,FUNDC1,GABARAP,GABARAPL2,GORASP2,GSK3A,GSK3B,HIF1A,INSR,KAT5,LAMP2,MAP1LC3A,MAP1LC3B,MAP2K1,MAP2K2,MAP2K7,MAPK1,MAPK12,MAPK3,MAPK8,MAPK9,MLST8,MYC,MYD88,NFKB1,NFK…
MicroRNA Biogenesis Signaling Pathway	18.7	0.604	-1.787	AAAS,ABL1,ADAR,AGO1,AHCTF1,AKT1,AKT2,AKT3,ATM,CSDE1,DBR1,DDX1,DDX17,DDX19B,DDX5,DGCR8,DICER1,DIS3,DIS3L,DROSHA,EGFR,EXOSC1,EXOSC10,EXOSC2,EXOSC5,EXOSC7,EXOSC8,EXOSC9,Fus,GLE1,HNRNPA2B1,HNRNPD,HRAS,HSP90AA1,HSP90AB1,HSP90B1,HSPA8,ILF2,ILF3,KHSRP,KRAS,MAPK1,MAPK11,MAPK12,MAPK14,MAPK3,MRAS,MTCL1,MYC,NDC1,NRAS,NUP107,NUP133,NUP153,NUP155,NUP160,NUP188,NUP205,NUP214,NUP35,NUP37,NUP50,NUP58,NUP62,NUP85…
Molecular Mechanisms of Cancer	18.2	0.484	#NUM!	ABL1,ACVR1,ADCY6,ADCY7,ADCY9,AKT1,AKT2,AKT3,APAF1,APC,APH1A,ARHGEF1,ARHGEF10,ARHGEF11,ARHGEF12,ARHGEF17,ARHGEF18,ARHGEF2,ARHGEF3,ARHGEF5,ARHGEF7,ATM,ATR,AXIN1,BAD,BAK1,BAX,BBC3,BCL2,BCL2L1,BCL2L11,BID,BIRC2,BMP1,BMPR1A,BRAF,CAMK2D,CAMK2G,CASP3,CASP8,CBL,CCND1,CCND3,CCNE1,CCNE2,CDC25A,CDC25B,CDC25C,Cdc42,CDK1,CDK10,CDK11A,CDK12,CDK13,CDK14,CDK16,CDK17,CDK18,CDK19,CDK2,CDK20,CDK4,CDK6,CDK7,CDK8,CDK…
mTOR Signaling	17.8	0.575	-0.843	AKT1,AKT1S1,AKT2,AKT3,Cdc42,DGKZ,EIF3A,EIF3C,EIF3D,EIF3E,EIF3F,EIF3G,EIF3I,EIF3K,EIF3L,EIF3M,EIF4A1,EIF4A2,EIF4A3,EIF4B,EIF4E,EIF4EBP1,EIF4EBP2,EIF4G1,EIF4G2,EIF4G3,FAU,FKBP1A,FNBP1,HIF1A,HRAS,INSR,KRAS,MAPK1,MAPK3,MAPKAP1,MLST8,MRAS,NRAS,PDGFC,PDPK1,PIK3C2A,PIK3C3,PIK3CA,PIK3CB,PIK3R1,PIK3R4,PLD1,PLD2,PPP2CA,PPP2R1A,PPP2R1B,PPP2R2A,PPP2R2D,PPP2R3A,PPP2R5A,PPP2R5B,PPP2R5D,PPP2R5E,PRKAA1,PRKAB1,PR…
Regulation of eIF4 and p70S6K Signaling	17.4	0.597	-1.441	AGO1,AKT1,AKT2,AKT3,EIF1AX,EIF1AY,EIF2A,EIF2B2,EIF2B3,EIF2B4,EIF2S1,EIF2S2,EIF3A,EIF3C,EIF3D,EIF3E,EIF3F,EIF3G,EIF3I,EIF3K,EIF3L,EIF3M,EIF4A1,EIF4A2,EIF4A3,EIF4E,EIF4EBP1,EIF4EBP2,EIF4G1,EIF4G2,EIF4G3,FAU,GRB2,HRAS,ITGA3,ITGA6,ITGAV,ITGB1,ITGB5,KRAS,MAP2K1,MAP2K2,MAPK1,MAPK11,MAPK12,MAPK14,MAPK3,MKNK1,MRAS,NRAS,PABPC1,PAIP1,PAIP2,PDPK1,PIK3C2A,PIK3C3,PIK3CA,PIK3CB,PIK3R1,PIK3R4,PPP2CA,PPP2R1A,PPP…
Ribonucleotide Reductase Signaling Pathway	17.3	0.606	-0.4	ACTB,AKT1,AKT1S1,AKT2,AKT3,ARID1A,ARID2,ATF2,ATF4,ATM,ATR,BAD,BCL2,BIRC5,BRAF,BRD7,BTRC,CASP3,CCND1,CCNF,CDC25A,CDC34,CDK1,CDK2,CDK4,CDK6,CDKN1A,CHEK1,CREB1,CREB5,CREBBP,CTNNB1,CUL1,DPF1,E2F1,E2F3,E2F4,E2F6,E2F7,E2F8,EGFR,EIF4E,EIF4EBP1,ERBB2,FBXL5,H3-3A/H3-3B,HIF1A,HLTF,KRAS,MAPK1,MAPK11,MAPK12,MAPK14,MAPK3,MAPK8,MAPK9,MET,MLST8,MYC,NFKB1,NFKB2,NFYA,NFYB,NFYC,NRAS,PARP10,PARP16,PARP2,PARP3,PARP6…
Senescence Pathway	17.3	0.525	0.254	ACVR1,AKT1,AKT2,AKT3,ANAPC1,ANAPC10,ANAPC11,ANAPC13,ANAPC2,ANAPC4,ANAPC5,ANAPC7,ARAF,ASXL1,ASXL2,ATM,ATR,BHLHE40,BRAF,CACNB3,Calm1 (includes others),CAPN1,CAPN10,CAPN2,CAPN5,CAPN7,CAPNS1,CBX7,CCNB1,CCND1,CCND3,CCNE1,CCNE2,CDC16,CDC23,CDC25A,CDC25B,CDC25C,CDC26,CDC27,CDK1,CDK2,CDK4,CDK6,CDKN1A,CDKN1B,CGAS,CHEK1,CHP1,CHUK,CREBBP,DLAT,DMTF1,E2F1,E2F3,E2F4,E2F6,E2F7,E2F8,EED,EIF4E,EIF4EBP1,ELF1,ELF2,…
HER-2 Signaling in Breast Cancer	16.5	0.555	-1.709	AAAS,AHCTF1,AKT1,AKT1S1,AKT2,AKT3,ARAF,ARF1,ARF4,BAD,BCL2L11,BIRC5,BRAF,CASP3,CCND1,CCNE1,CCNE2,CDK4,CDKN1A,CDKN1B,CHUK,COPS6,COX17,COX4I1,COX5A,COX6A1,Cox6c,COX7A2,COX7A2L,COX7B,CYB5A,DDX19B,EGFR,ELF1,ELF2,ELF4,ELK3,ERBB2,FRK,FYN,GLE1,GRB2,GSK3A,GSK3B,HBEGF,HRAS,IKBKB,IKBKE,IKBKG,ITGB1,ITGB5,KPNB1,KRAS,LYN,MAP2K1,MAP2K2,MAPK1,MAPK3,MDM2,MLST8,MRAS,MTCL1,MYC,NDC1,NFKB1,NFKB2,NRAS,NUP107,NUP133,NU…
Estrogen Receptor Signaling	16.2	0.482	-0.32	ADCY6,ADCY7,ADCY9,AKT1,AKT2,AKT3,ATF2,ATF4,ATP5F1A,ATP5F1B,ATP5F1C,ATP5F1D,ATP5MC1,ATP5PB,BAD,BCL2,CACNB3,CARM1,CAV1,CCNC,CCND1,CDK8,CDKN1A,CFL1,CFL2,CREB1,CREB5,CREBBP,CTBP1,CTBP2,CYC1,DDX5,DLG4,EGFR,EIF2B2,EIF2B3,EIF2B4,EIF4E,EIF4EBP1,EP300,GNA11,GNA13,GNAI2,GNAO1,GNAS,GNB1,GNB2,GNB4,GNG10,GNG12,GNG5,GPS2,GRB2,GSK3A,GSK3B,HDAC3,HIF1A,HNRNPD,HRAS,HSP90AA1,HSP90AB1,HSP90B1,IGF1R,IGF2R,JAK1,JAK2,J…
DNA Methylation and Transcriptional Repression Signaling	16	0.694	-2.138	ARID4B,CDK1,CDK10,CDK11A,CDK12,CDK13,CDK14,CDK16,CDK17,CDK18,CDK19,CDK2,CDK20,CDK4,CDK6,CDK7,CDK8,CDK9,CHD3,CHD4,CHD5,DNMT1,DNMT3A,E2F1,E2F3,E2F4,E2F6,E2F7,E2F8,ERCC5,GATAD2A,GATAD2B,HDAC2,MBD1,MBD2,MBD3,MBD4,MECP2,MTA1,MTA2,MTA3,MYC,RBBP4,RBBP7,RBL1,RBL2,RELA,SAP130,SIN3A,SMUG1,SP1,SUDS3,SUV39H1,TCF12,TCF19,TCF20,TCF25,TCF3,TCF4,TDG,TEAD1,TET2,TET3,TFAM,TFE3,TP53,UHRF1,ZEB1
Mitochondrial Dysfunction	15.8	0.497	-1.841	ACO2,AIFM1,APH1A,APP,ATF2,ATF4,ATP1A1,ATP1A3,Atp5e,ATP5F1A,ATP5F1B,ATP5F1C,ATP5F1D,ATP5MC1,ATP5MC3,ATP5MF,ATP5MG,ATP5PB,ATP5PD,ATP5PF,ATPAF1,ATPAF2,BACE1,BAD,BAX,BBC3,BCL2,BECN1,BID,C9orf72,CACNB3,Calm1 (includes others),CAMK2D,CAMK2G,CAPN1,CAPN10,CAPN2,CAPN5,CAPN7,CAPNS1,CASP3,CHP1,COX17,COX4I1,COX5A,COX6A1,Cox6c,COX7A2,COX7A2L,COX7B,CREB1,CREB5,CREBBP,CYB5A,CYC1,DHODH,DLAT,DMAC2L,DNM1L,FBXW7,FI…
Inhibition of ARE-Mediated mRNA Degradation Pathway	15.8	0.599	0.378	AGO1,AKT1,AKT2,AKT3,CNOT1,CNOT10,CNOT11,CNOT2,CNOT3,CNOT4,CNOT6,CNOT7,CNOT8,DCP1A,DDX6,DIS3,DIS3L,EDC3,EDC4,EXOSC1,EXOSC10,EXOSC2,EXOSC5,EXOSC7,EXOSC8,EXOSC9,MAPK1,MAPK11,MAPK12,MAPK14,MAPK3,MAPK6,MAPK7,PABPN1,PAPOLA,PARN,PPP2CA,PPP2R1A,PPP2R1B,PPP2R2A,PPP2R2D,PPP2R3A,PPP2R5A,PPP2R5B,PPP2R5D,PPP2R5E,PRKACB,PRKAG1,PRKAG2,PRKAR1A,PRKAR2B,PSMA2,PSMA3,PSMA4,PSMA6,PSMA7,PSMB1,PSMB10,PSMB3,PSMB4,PSMB5,…
Hereditary Breast Cancer Signaling	15.7	0.62	#NUM!	ACTB,AKT1,AKT2,AKT3,ARID1A,ARID2,ATM,ATR,BLM,BRCA2,BRD7,CCNB1,CCND1,CCND3,CDC25C,CDK1,CDK4,CDK6,CDKN1A,CHEK1,CREBBP,DPF1,E2F1,EP300,FAAP100,FAAP24,FANCC,FANCE,FANCL,FANCM,HDAC10,HDAC2,HDAC3,HDAC4,HDAC5,HDAC6,HDAC7,HLTF,HRAS,KRAS,MLH1,MRAS,MRE11,NPM1,NRAS,PALB2,PBRM1,PHF10,PIK3C2A,PIK3C3,PIK3CA,PIK3CB,PIK3R1,PIK3R4,PMS2,POLR2A,POLR2B,POLR2C,POLR2E,POLR2F,POLR2G,POLR2H,POLR2I,POLR2J,PTEN,RAD51,RALA…
Pancreatic Adenocarcinoma Signaling	15.2	0.635	-0.7	ABL1,AKT1,AKT2,AKT3,BAD,BCL2,BCL2L1,BIRC5,BRCA2,CCND1,CCNE1,CCNE2,CDK2,CDK4,CDKN1A,CDKN1B,E2F1,E2F3,E2F4,E2F6,E2F7,E2F8,EGFR,ERBB2,GRB2,HBEGF,HDAC10,HDAC2,HDAC3,HDAC4,HDAC5,HDAC6,HDAC7,JAK1,JAK2,JAK3,KRAS,MAP2K1,MAP2K2,MAPK1,MAPK12,MAPK3,MAPK8,MAPK9,MDM2,NFKB1,NFKB2,NOTCH1,PA2G4,PDGFC,PIK3C2A,PIK3C3,PIK3CA,PIK3CB,PIK3R1,PIK3R4,PLD1,PLD2,RAC1,RAD51,RAF1,RALA,RALBP1,RALGDS,RBL1,RBL2,RELA,SIN3A,SMAD…
BAG2 Signaling Pathway	15.1	0.714	-1.347	ANXA2,BAG2,CASP3,CDKN1A,CTSB,HSP90AA1,HSPA14,HSPA4,HSPA5,HSPA8,HSPA9,MAPK1,MAPK14,MAPK3,MDM2,MYC,NFKB1,NFKB2,PSMA2,PSMA3,PSMA4,PSMA6,PSMA7,PSMB1,PSMB10,PSMB3,PSMB4,PSMB5,PSMB6,PSMB7,PSMB8,PSMC1,PSMC2,PSMC3,PSMC4,PSMC5,PSMC6,PSMD1,PSMD10,PSMD11,PSMD12,PSMD13,PSMD14,PSMD2,PSMD3,PSMD4,PSMD5,PSMD6,PSMD7,PSMD8,PSMD9,PSME1,PSME2,PSME3,PSMF1,RELA,SP1,STUB1,TP53,UBE2D1
Cyclins and Cell Cycle Regulation	14.8	0.706	0.973	ABL1,ATM,ATR,BTRC,CCNA2,CCNB1,CCND1,CCND3,CCNE1,CCNE2,CCNH,CDC25A,CDC34,CDK1,CDK2,CDK4,CDK6,CDK7,CDKN1A,CDKN1B,CDKN2C,CDKN2D,CUL1,E2F1,E2F3,E2F4,E2F6,E2F7,E2F8,FBXL5,GSK3B,HDAC10,HDAC2,HDAC3,HDAC4,HDAC5,HDAC6,HDAC7,PA2G4,PPP2CA,PPP2R1A,PPP2R1B,PPP2R2A,PPP2R2D,PPP2R3A,PPP2R5A,PPP2R5B,PPP2R5D,PPP2R5E,PTPA,RAF1,RBL1,RBL2,SIN3A,SKP1,SKP2,SUV39H1,TFDP1,TGFB1,TP53
Cell Cycle: G1/S Checkpoint Regulation	14.4	0.75	-0.156	ABL1,ATM,ATR,BTRC,CCND1,CCND3,CCNE1,CCNE2,CDC25A,CDC34,CDK2,CDK4,CDK6,CDKN1A,CDKN1B,CDKN2C,CDKN2D,CUL1,E2F1,E2F3,E2F4,E2F6,E2F7,E2F8,FBXL5,GNL3,GSK3B,HDAC10,HDAC2,HDAC3,HDAC4,HDAC5,HDAC6,HDAC7,MAX,MDM2,MYC,PA2G4,PAK1IP1,RBL1,RBL2,RPL11,RPL5,SIN3A,SKP1,SKP2,SMAD4,SUV39H1,TFDP1,TGFB1,TP53
Epithelial Adherens Junction Signaling	14.2	0.586	-1.363	ACTR2,ACTR3,ACVR1,AFDN,AKT1,AKT2,AKT3,ARHGAP35,ARHGEF17,ARPC1B,ARPC2,ARPC4,ARPC5,ARPC5L,BAIAP2,CFL1,CFL2,CRK,CTNNA1,CTNNB1,CTNND1,DIAPH1,ECT2,EGFR,FARP2,FER,FGFR1,FRMD6,FYN,HRAS,IGF1R,IQGAP1,KIF23,KRAS,LATS1,LATS2,LIMK1,LIMK2,MAGI1,MET,MRAS,MYL12A,MYL12B,NECTIN2,NECTIN3,NF2,NOTCH1,NRAS,PAK1,PPP2CA,PPP2R1A,PPP2R1B,PPP2R2A,PPP2R2D,PPP2R3A,PPP2R5A,PPP2R5B,PPP2R5D,PPP2R5E,PRKAA1,PRKAB1,PRKAG1,PRKAG2,…
Role of BRCA1 in DNA Damage Response	13.6	0.7	-0.577	ABRAXAS1,ACTB,ARID1A,ARID2,ATF1,ATM,ATR,ATRIP,BABAM2,BLM,BRCA2,BRCC3,BRD7,CDKN1A,CHEK1,DPF1,E2F1,E2F3,E2F4,E2F6,E2F7,E2F8,FAAP100,FAAP24,FANCC,FANCE,FANCL,FANCM,HLTF,MLH1,MRE11,PBRM1,PHF10,POU2F1,RAD51,RBBP8,RBL1,RBL2,RFC1,RFC2,RFC3,RFC5,RPA1,SLC19A1,SMARCA2,SMARCA4,SMARCB1,SMARCC1,SMARCC2,SMARCD2,SMARCD3,SMARCE1,STAT1,TOPBP1,TP53,UIMC1
Sumoylation Pathway	13.6	0.65	-0.42	ARHGDIA,ARHGDIB,CBX4,Cdc42,CREBBP,CTBP1,CTBP2,DNMT3A,EP300,FNBP1,HDAC2,ISG20,KDM1A,MAPK12,MAPK8,MAPK9,MDM2,NFKB1,NFKB2,NR3C1,PCNA,PIAS1,PML,RAC1,RAN,RANGAP1,RCC1,RCOR1,RFC1,RFC2,RFC3,RFC5,RHOA,RHOBTB1,RHOBTB2,RHOC,RHOD,RHOT1,RHOT2,RND2,RND3,RNF4,RPA1,SAE1,SENP1,SENP2,SENP3,SENP5,SENP6,SENP7,SERBP1,SIRT1,SLC19A1,SMAD4,SP1,SP3,STUB1,SUMO1,SUMO2,SUMO3,TDG,TP53,UBA2,UBE2I,XIAP,ZEB1,ZNF217
HIPPO signaling	13.6	0.686	0.169	AJUBA,AMOT,BTRC,CD44,CSNK1D,CSNK1E,CUL1,DLG1,DLG3,DLG4,DLG5,FRMD6,ITCH,LATS1,LATS2,LLGL1,MOB1A,NF2,PARD3,PPP1CA,PPP1CB,Ppp1cc,PPP1CC,PPP1R10,PPP1R11,PPP1R12A,PPP1R14B,PPP2CA,PPP2R1A,PPP2R1B,PPP2R2A,PPP2R2D,PPP2R3A,PPP2R5A,PPP2R5B,PPP2R5D,PPP2R5E,PTPA,RASSF1,RASSF6,SAV1,SCRIB,SKP1,SKP2,SMAD2,SMAD4,SMAD5,STK3,TEAD1,TEAD2,TEAD4,TJP2,WWTR1,YAP1,YWHAE,YWHAG,YWHAH,YWHAQ,YWHAZ
FAT10 Signaling Pathway	12.9	0.768	0.707	HTT,MAP1LC3B,NUB1,PSMA2,PSMA3,PSMA4,PSMA6,PSMA7,PSMB1,PSMB10,PSMB3,PSMB4,PSMB5,PSMB6,PSMB7,PSMB8,PSMC1,PSMC2,PSMC3,PSMC4,PSMC5,PSMC6,PSMD1,PSMD10,PSMD11,PSMD12,PSMD13,PSMD14,PSMD2,PSMD3,PSMD4,PSMD5,PSMD6,PSMD7,PSMD8,PSMD9,PSME1,PSME2,PSME3,PSMF1,SQSTM1,UBA1,UBA6
ATM Signaling	12.6	0.64	0.137	ABL1,ATF1,ATF2,ATF4,ATM,ATR,BID,BLM,BRAT1,CBX1,CBX3,CBX5,CCNB1,CDC25A,CDC25C,CDK1,CDK2,CDKN1A,CHEK1,CREB1,CREB5,CREBBP,HERC2,HP1BP3,KAT5,MAPK11,MAPK12,MAPK14,MAPK8,MAPK9,MDM2,MDM4,MRE11,PPP1CC,PPP2CA,PPP2R1A,PPP2R1B,PPP2R2A,PPP2R2D,PPP2R3A,PPP2R5A,PPP2R5B,PPP2R5D,PPP2R5E,PTPA,RAD17,RAD51,RAD9A,RBBP8,RNF168,RNF8,SMC1A,SMC2,SUV39H1,TDP1,TLK1,TLK2,TOPBP1,TP53,TP53BP1,TRIM28,TRRAP,USP7,ZEB1
Small Cell Lung Cancer Signaling	12.4	0.646	-2.744	ABL1,AKT1,AKT2,AKT3,APAF1,BCL2,BCL2L1,BID,BIRC2,CCND1,CCND3,CCNE1,CCNE2,CDK2,CDK4,CDK6,CDKN1B,CHUK,CYC1,E2F1,E2F3,E2F4,E2F6,HDAC10,HDAC2,HDAC3,HDAC4,HDAC5,HDAC6,HDAC7,IKBKB,IKBKE,IKBKG,MAX,MYC,NFKB1,NFKB2,PA2G4,PIAS3,PIK3C2A,PIK3C3,PIK3CA,PIK3CB,PIK3R1,PIK3R4,PTEN,PTK2,RBL1,RBL2,RELA,RXRB,SIN3A,SKP2,SUV39H1,TFDP1,TP53,TRAF1,TRAF2,TRAF3,TRAF4,TRAF5,TRAF6
Chronic Myeloid Leukemia Signaling	12.4	0.493	-1.029	ABCB1,ABL1,ADAR,AKT1,AKT1S1,AKT2,AKT3,AXIN1,BAD,BCL2,BCL2L1,BCL2L11,BIRC5,Calm1 (includes others),CCND1,CCND3,CDK4,CDK6,CDKN1A,CDKN1B,CHP1,CHUK,CRK,CTBP1,CTBP2,CTNNB1,DVL1,DVL2,DVL3,E2F1,E2F3,E2F4,E2F6,E2F7,E2F8,FZD6,GLIS2,GRB2,GSK3B,HDAC10,HDAC2,HDAC3,HDAC4,HDAC5,HDAC6,HDAC7,HRAS,HSP90AA1,HSP90AB1,HSP90B1,IKBKB,IKBKE,IKBKG,IRF8,ITCH,ITGB1,JAK2,KRAS,LIG3,MAP2K1,MAP2K2,MAPK1,MAPK3,MDM2,MLST8,MRAS,…
AMPK Signaling	12.4	0.508	0.671	ACACA,ACTB,ADRA1B,AK1,AK2,AK4,AK6,AKT1,AKT1S1,AKT2,AKT3,ARID1A,ARID2,ATF2,ATF4,BRD7,CAB39,CAMKK2,CCNA2,CCND1,CDKN1A,CHRNB2,CREB1,CREB5,CREBBP,CRTC2,DPF1,EEF2,EEF2K,EIF4EBP1,ELAVL1,EP300,FASN,GNA11,GNA13,GNAI2,GNAO1,GNAS,GNB1,GNB2,GNB4,GNG10,GNG12,GNG5,HLTF,HMGCR,ILKAP,INSR,KAT2B,LIPE,MAPK1,MAPK11,MAPK12,MAPK14,MLST8,MRAS,ORAI1,ORAI2,PBRM1,PCK2,PFKFB2,PFKFB3,PFKFB4,PFKL,PFKM,PFKP,PHF10,PHLPP2,PIK3…
Integrin Signaling	11.9	0.519	-0.508	ABL1,ACTB,ACTG1,ACTN1,ACTN4,ACTR2,ACTR3,AKT1,AKT2,AKT3,ARF1,ARF4,ARHGAP26,ARHGAP5,ARHGEF7,ARPC1B,ARPC2,ARPC4,ARPC5,ARPC5L,ASAP1,BCAR1,BRAF,CAPN1,CAPN10,CAPN2,CAPN5,CAPN7,CAPNS1,CAV1,Cdc42,CRK,CTTN,DOCK1,FNBP1,FYN,GIT1,GRB2,GSK3B,GSN,HRAS,ILK,ILKAP,ITGA3,ITGA6,ITGAV,ITGB1,ITGB5,KRAS,LIMS1,MAP2K1,MAP2K2,MAP3K11,MAPK1,MAPK3,MAPK8,MPRIP,MRAS,MYL12A,MYL12B,MYLK,NCK1,NEDD9,NRAS,PAK1,PARVA,PFN1,PIK3C2A,…
Prostate Cancer Signaling	11.8	0.605	#NUM!	ABL1,AKT1,AKT2,AKT3,ATF2,ATF4,BAD,BCL2,CCND1,CCNE1,CCNE2,CDK2,CDKN1A,CDKN1B,CHUK,CREB1,CREB5,CREBBP,CTNNB1,E2F1,E2F3,E2F4,E2F6,GRB2,GSK3B,GSTP1,HDAC10,HDAC2,HDAC3,HDAC4,HDAC5,HDAC6,HDAC7,HRAS,HSP90AA1,HSP90AB1,HSP90B1,KRAS,MAP2K1,MAP2K2,MAPK1,MAPK3,MDM2,MRAS,NFKB1,NFKB2,NRAS,PA2G4,PDPK1,PIK3C2A,PIK3C3,PIK3CA,PIK3CB,PIK3R1,PIK3R4,PTEN,RAF1,RALA,RAP1A,RBL1,RBL2,RELA,RRAS2,SIN3A,SOS1,SOS2,SUV39H1,TF…
Unfolded protein response	11.6	0.644	-1.372	ATF4,ATF6,BCL2,CALR,CANX,CD82,CEBPG,CEBPZ,DDIT3,DNAJA1,DNAJA3,DNAJB12,DNAJB2,DNAJB4,DNAJB5,DNAJB6,DNAJC1,DNAJC11,DNAJC12,DNAJC13,DNAJC14,DNAJC15,DNAJC18,DNAJC19,DNAJC21,DNAJC5,DNAJC7,DNAJC8,DNAJC9,EDEM1,EIF2A,EIF2AK3,ERN1,ERO1B,HSP90B1,HSPA14,HSPA4,HSPA5,HSPA8,HSPA9,HSPH1,INSIG1,MAP2K7,MAPK8,MBTPS1,MBTPS2,NFE2L2,OS9,PDIA6,PPP1R15A,SEL1L,SREBF1,SREBF2,SYVN1,TRAF2,UBXN4,VCP,XBP1
Telomerase Signaling	11.6	0.611	-0.866	ABL1,AKT1,AKT2,AKT3,CDKN1A,DKC1,E2F1,EGFR,ELF1,ELF2,ELF4,ELK3,GRB2,HDAC10,HDAC2,HDAC3,HDAC4,HDAC5,HDAC6,HDAC7,HRAS,HSP90AA1,HSP90AB1,HSP90B1,IL2RG,KRAS,MAP2K1,MAP2K2,MAPK1,MAPK3,MRAS,MYC,NRAS,PDPK1,PIK3C2A,PIK3C3,PIK3CA,PIK3CB,PIK3R1,PIK3R4,POT1,PPP2CA,PPP2R1A,PPP2R1B,PPP2R2A,PPP2R2D,PPP2R3A,PPP2R5A,PPP2R5B,PPP2R5D,PPP2R5E,PTGES3,PTPA,RAF1,RALA,RAP1A,RRAS2,SHC1,SOS1,SOS2,SP1,TERF1,TERF2,TINF2,TP5…
Mitotic Roles of Polo-Like Kinase	11.5	0.701	0.192	ANAPC1,ANAPC10,ANAPC11,ANAPC13,ANAPC2,ANAPC4,ANAPC5,ANAPC7,CAPN1,CCNB1,CDC16,CDC23,CDC25A,CDC25B,CDC25C,CDC26,CDC27,CDC7,CDK1,ESPL1,FZR1,HSP90AA1,HSP90AB1,HSP90B1,KIF11,KIF23,PKMYT1,PLK2,PLK3,PLK4,PPP2CA,PPP2R1A,PPP2R1B,PPP2R2A,PPP2R2D,PPP2R3A,PPP2R5A,PPP2R5B,PPP2R5D,PPP2R5E,PRC1,PTPA,PTTG1,SLK,SMC1A,STAG2,TGFB1
NGF Signaling	11.4	0.592	-1.94	AKT1,AKT2,AKT3,ATF2,ATF4,BAX,CHUK,CREB1,CREB5,CREBBP,CRK,GAB1,GRB2,HRAS,IKBKB,IKBKE,IKBKG,KRAS,MAP2K1,MAP2K2,MAP3K10,MAP3K11,MAP3K12,MAP3K13,MAP3K2,MAP3K4,MAP3K6,Map3k7,MAP3K8,MAPK1,MAPK12,MAPK3,MAPK7,MAPK8,MAPK9,MRAS,NFKB1,NFKB2,NRAS,PDPK1,PIK3C2A,PIK3C3,PIK3CA,PIK3CB,PIK3R1,PIK3R4,PLCG1,PRKCD,PTPN11,RAC1,RAF1,RALA,RAP1A,RELA,RHOA,ROCK1,ROCK2,RPS6KA1,RPS6KA5,RPS6KB1,RPS6KB2,RPS6KC1,RRAS2,SHC1,SM…
Glioma Signaling	11.3	0.584	-0.316	ABL1,AKT1,AKT2,AKT3,Calm1 (includes others),CAMK1,CAMK2D,CAMK2G,CCND1,CCND3,CDK4,CDK6,CDKN1A,CDKN2C,CDKN2D,E2F1,E2F3,E2F4,E2F6,E2F7,E2F8,EGFR,GRB2,HDAC10,HDAC2,HDAC3,HDAC4,HDAC5,HDAC6,HDAC7,HRAS,IDH1,IDH2,IDH3B,IDH3G,IGF1R,IGF2R,KRAS,MAP2K1,MAP2K2,MAPK1,MAPK3,MDM2,MRAS,NRAS,PA2G4,PDGFA,PDGFC,PIK3C2A,PIK3C3,PIK3CA,PIK3CB,PIK3R1,PIK3R4,PLCG1,PRKCA,PRKCD,PRKCI,PRKD3,PTEN,RAF1,RALA,RAP1A,RBL1,RBL2,RR…
Superpathway of Inositol Phosphate Compounds	11.2	0.5	-0.498	ACP1,ACP6,ATP1A1,CDC25A,CDC25B,CDC25C,CDIPT,DOT1L,DUSP1,DUSP11,DUSP12,DUSP14,DUSP16,DUSP2,DUSP6,G6PC3,IGBP1,ILKAP,INPP5A,INPP5D,INPP5E,INPP5F,INPP5K,INPPL1,IP6K1,IP6K2,IPMK,IPPK,ITPKC,MDP1,MTMR2,MTMR4,MTMR6,MTMR9,NOCT,NT5C,NUDT1,NUDT12,NUDT14,NUDT3,NUDT5,NUDT9,PGAM5,PI4K2A,PI4K2B,PI4KA,PI4KB,PIK3C2A,PIK3C3,PIK3CA,PIK3CB,PIK3R1,PIK3R4,PIKFYVE,PIP4K2C,PIP4P1,PIP5K1A,PIP5K1C,PLCB1,PLCB3,PLCB4,PLCG1,…
tRNA Charging	11.1	0.821	-3.182	AARS1,AARS2,CARS1,CARS2,DARS1,DARS2,EARS2,EPRS1,FARS2,FARSA,FARSB,GARS1,IARS1,IARS2,KARS1,LARS1,LARS2,MARS1,NARS1,NARS2,PARS2,Qars,RARS1,SARS1,TARS1,TARS2,VARS1,VARS2,WARS1,WARS2,YARS1,YARS2
Insulin Receptor Signaling	11.1	0.564	-0.346	ACLY,AKT1,AKT2,AKT3,ASIC1,BAD,CBL,CRK,EIF2B2,EIF2B3,EIF2B4,EIF4E,EIF4EBP1,FYN,GAB1,GRB2,GSK3A,GSK3B,HRAS,INPP5D,INPP5F,INPP5K,INPPL1,INSR,JAK1,JAK2,KRAS,LIPE,MAP2K1,MAP2K2,MAPK1,MAPK3,MAPK8,MRAS,NCK1,NRAS,PDPK1,PIK3C2A,PIK3C3,PIK3CA,PIK3CB,PIK3R1,PIK3R4,PPP1CA,PPP1CB,Ppp1cc,PPP1CC,PPP1R10,PPP1R11,PPP1R12A,PPP1R14B,PRKACB,PRKAG1,PRKAG2,PRKAR1A,PRKAR2B,PRKCI,PTEN,PTPN1,PTPN11,RAF1,RALA,RAP1A,RAPGEF…
3-phosphoinositide Biosynthesis	10.4	0.505	0	ACP1,ACP6,ATP1A1,CDC25A,CDC25B,CDC25C,CDIPT,DOT1L,DUSP1,DUSP11,DUSP12,DUSP14,DUSP16,DUSP2,DUSP6,G6PC3,IGBP1,ILKAP,INPP5D,INPP5F,INPPL1,IPMK,MDP1,MTMR2,MTMR4,MTMR6,MTMR9,NOCT,NT5C,NUDT1,NUDT12,NUDT14,NUDT3,NUDT5,NUDT9,PGAM5,PI4K2A,PI4K2B,PI4KA,PI4KB,PIK3C2A,PIK3C3,PIK3CA,PIK3CB,PIK3R1,PIK3R4,PIKFYVE,PIP4K2C,PIP5K1A,PIP5K1C,PPFIA1,PPIP5K1,PPP1CA,PPP1CB,Ppp1cc,PPP1CC,PPP1R10,PPP1R11,PPP1R12A,PPP1R12…
RANK Signaling in Osteoclasts	10.1	0.615	-1.786	AKT1,AKT2,AKT3,BIRC2,Calm1 (includes others),CBL,CHP1,CHUK,ELP1,GSN,IKBKB,IKBKE,IKBKG,MAP2K1,MAP2K2,MAP2K7,MAP3K10,MAP3K11,MAP3K12,MAP3K13,MAP3K2,MAP3K4,MAP3K6,Map3k7,MAP3K8,MAPK1,MAPK11,MAPK12,MAPK14,MAPK3,MAPK8,MAPK9,MITF,NFATC1,NFATC2,NFKB1,NFKB2,PIK3C2A,PIK3C3,PIK3CA,PIK3CB,PIK3R1,PIK3R4,PPP3CA,PPP3CB,PPP3CC,PPP3R1,PTK2B,RAF1,RELA,SRC,TAB2,TRAF2,TRAF5,TRAF6,XIAP
Germ Cell-Sertoli Cell Junction Signaling	10.1	0.524	#NUM!	ACTB,ACTG1,ACTN1,ACTN4,AFDN,AKT1,AXIN1,BCAR1,Cdc42,CFL1,CFL2,CLINT1,CTNNA1,CTNNB1,CTNND1,EPN1,EPN2,FER,FNBP1,GSN,HRAS,ILK,IQGAP1,ITGA3,ITGA6,ITGB1,JUP,KEAP1,KRAS,LIMK1,LIMK2,MAP2K1,MAP2K2,MAP2K7,MAP3K10,MAP3K11,MAP3K12,MAP3K13,MAP3K2,MAP3K4,MAP3K6,Map3k7,MAP3K8,MAPK1,MAPK12,MAPK14,MAPK3,MAPK8,MAPK9,MRAS,MTMR2,NECTIN2,NECTIN3,NRAS,PAK1,PDPK1,PIK3C2A,PIK3C3,PIK3CA,PIK3CB,PIK3R1,PIK3R4,PTK2,PXN,RAC1…
Polyamine Regulation in Colon Cancer	9.95	0.695	1.093	AKT1,AKT1S1,AKT2,AKT3,APC,ARAF,AZIN1,BCL2L11,BRAF,CSNK2A1,CSNK2A2,CSNK2B,CTNNB1,DHPS,DOHH,EIF5A,GSK3B,KRAS,MAP2K1,MAP2K2,MAP2K7,MAPK1,MAPK3,MLST8,MTA1,MYC,OAZ1,ODC1,RAF1,RHOA,RPTOR,SAT1,SLC3A2,SMOX,SMS,SRM,STIM1,TCF4,TCF7L2,TP53,TRPC1
Hypoxia Signaling in the Cardiovascular System	9.94	0.645	0	AKT1,ARNT,ATF2,ATF4,ATM,BIRC6,CDC34,COPS5,CREB1,CREB5,CREBBP,CSNK1D,EP300,HIF1A,HIF1AN,HSP90AA1,HSP90AB1,HSP90B1,LDHA,MDM2,PTEN,SUMO1,TP53,UBE2A,UBE2B,UBE2D1,UBE2D2,UBE2D3,UBE2E1,UBE2E3,UBE2F,UBE2G1,UBE2I,UBE2J1,UBE2J2,UBE2K,UBE2L3,UBE2M,UBE2N,UBE2O,UBE2Q1,UBE2Q2,UBE2R2,UBE2S,UBE2T,UBE2V1,UBE2V2,UBE2W,VEGFA
3-phosphoinositide Degradation	9.92	0.508	0.333	ACP1,ACP6,ATP1A1,CDC25A,CDC25B,CDC25C,DOT1L,DUSP1,DUSP11,DUSP12,DUSP14,DUSP16,DUSP2,DUSP6,G6PC3,IGBP1,ILKAP,INPP4A,INPP5D,INPP5E,INPP5F,INPP5K,INPPL1,MDP1,MTMR1,MTMR14,MTMR2,MTMR3,MTMR4,MTMR6,MTMR9,NOCT,NT5C,NUDT1,NUDT12,NUDT14,NUDT3,NUDT5,NUDT9,PGAM5,PIKFYVE,PIP4P1,PPFIA1,PPIP5K1,PPP1CA,PPP1CB,Ppp1cc,PPP1CC,PPP1R10,PPP1R11,PPP1R12A,PPP1R12C,PPP1R14B,PPP1R8,PPP2CA,PPP2R1A,PPP2R1B,PPP2R2A,PPP2R3A,…
Non-Small Cell Lung Cancer Signaling	9.89	0.606	-0.667	ABL1,AKT1,AKT2,AKT3,BAD,CCND1,CCND3,CDK4,CDK6,E2F1,E2F3,E2F4,E2F6,EGFR,ERBB2,GRB2,HDAC10,HDAC2,HDAC3,HDAC4,HDAC5,HDAC6,HDAC7,HRAS,ITPR1,ITPR2,KRAS,MAP2K1,MAP2K2,MAPK1,MAPK3,MRAS,NRAS,PA2G4,PDPK1,PIK3C2A,PIK3C3,PIK3CA,PIK3CB,PIK3R1,PIK3R4,PLCG1,PRKCA,RAF1,RALA,RAP1A,RASSF1,RBL1,RBL2,RRAS2,RXRB,SIN3A,SOS1,SOS2,SUV39H1,TFDP1,TP53
Role of Tissue Factor in Cancer	9.83	0.498	0.296	ACVR1,AKT1,AKT2,AKT3,ARAF,ARRB1,ARRB2,BCL2,BCL2L1,BIRC5,BRAF,CASP3,CCN2,CFL1,CFL2,CHUK,CSF1,EGFR,EIF4E,FLNC,FLT1,FRK,FYN,GNA11,GNA13,HBEGF,HRAS,IKBKB,IKBKE,IKBKG,ITGA3,ITGA6,ITGAV,ITGB1,JAK2,KRAS,LIMK1,LIMK2,LYN,MAP2K1,MAP2K2,MAP2K7,MAPK1,MAPK11,MAPK12,MAPK14,MAPK3,MAPK6,MAPK7,MAPK8,MAPK9,MET,MRAS,NFKB1,NFKB2,NRAS,PDIA6,PIK3C2A,PIK3C3,PIK3CA,PIK3CB,PIK3R1,PIK3R4,PLAUR,PLCB1,PPP2CA,PPP2R1A,PPP2R2A…
Ferroptosis Signaling Pathway	9.8	0.553	-1.179	ACACA,ACSL4,AIFM2,ANGPTL4,ARAF,ARF1,ARF4,ATF4,BAP1,BECN1,BID,BRAF,CARS1,CDKN1A,CTSB,EIF2A,EIF2AK3,EMP1,FDFT1,FTH1,FTL,G3BP1,GSS,H2AZ1,H2AZ2,H2BC17,HMGCR,HRAS,HSPB1,IREB2,KEAP1,KRAS,LPCAT3,MACROH2A1,MAP2K1,MAP2K2,MAPK1,MAPK3,MRAS,NCOA4,NFE2L2,NFS1,NRAS,PHKG2,PRKAA1,PRKAB1,PRKAG1,PRKAG2,RAF1,RALA,RAP1A,RBL1,RBL2,RRAS2,SAT1,SLC11A2,SLC1A5,SLC38A1,SLC39A14,SLC3A2,SLC7A11,SP1,SQSTM1,SREBF2,STAT3,STEAP…
PI3K/AKT Signaling	9.71	0.5	-1.118	AKT1,AKT2,AKT3,BAD,BCL2,BCL2L1,CCND1,CDC37,CDKN1A,CDKN1B,CHUK,CTNNB1,EIF4E,EIF4EBP1,ELP1,GAB1,GRB2,GSK3A,GSK3B,HRAS,HSP90AA1,HSP90AB1,HSP90B1,IKBKB,IKBKE,IKBKG,IL10RB,IL11RA,IL12RB1,IL15RA,IL17RA,IL17RC,IL2RG,IL3RA,IL4R,IL6R,IL6ST,ILK,INPP5D,INPP5F,INPP5K,INPPL1,ITGA3,ITGA6,ITGAV,ITGB1,ITGB5,JAK1,JAK2,JAK3,KRAS,LIMS1,MAP2K1,MAP2K2,MAP3K8,MAPK1,MAPK3,MDM2,MRAS,NFKB1,NFKB2,NRAS,PDPK1,PIK3CA,PIK3CB,…
Kinetochore Metaphase Signaling Pathway	9.7	0.577	0.788	ANAPC1,ANAPC10,ANAPC11,ANAPC13,ANAPC2,ANAPC4,ANAPC5,ANAPC7,ARPP19,BIRC5,BUB1,BUB3,CCNB1,CDC16,CDC23,CDC26,CDC27,CDCA8,CDK1,CENPA,CENPC,CENPL,CENPO,CENPT,CENPW,DSN1,ENSA,ESPL1,H2AZ1,H2AZ2,INCENP,KAT5,KIF2C,KNL1,MACROH2A1,MAD1L1,MAD2L1,MAD2L2,NDC80,NEK2,NUF2,PPP1CA,PPP1CB,Ppp1cc,PPP1CC,PPP1R10,PPP1R11,PPP1R12A,PPP1R14B,PPP2R5A,PPP2R5B,Ppp2r5c,PPP2R5D,PPP2R5E,PTTG1,SKA1,SKA2,SMC1A,SPC24,STAG1,STAG2,…
Role of CHK Proteins in Cell Cycle Checkpoint Control	9.56	0.69	-1.3	ATM,ATR,CDC25A,CDC25C,CDK1,CDK2,CDKN1A,CHEK1,E2F1,E2F3,E2F4,E2F6,E2F7,E2F8,HUS1,MRE11,PCNA,PPP2CA,PPP2R1A,PPP2R1B,PPP2R2A,PPP2R2D,PPP2R3A,PPP2R5A,PPP2R5B,PPP2R5D,PPP2R5E,PTPA,RAD1,RAD17,RAD9A,RFC1,RFC2,RFC3,RFC5,RPA1,SLC19A1,TLK1,TLK2,TP53
Cell Cycle Control of Chromosomal Replication	9.54	0.696	-0.48	CDC45,CDC6,CDC7,CDK1,CDK10,CDK11A,CDK12,CDK13,CDK14,CDK16,CDK17,CDK18,CDK19,CDK2,CDK20,CDK4,CDK6,CDK7,CDK8,CDK9,CDT1,DBF4,LIG1,MCM2,MCM3,MCM5,MCM6,MCM7,MCM9,ORC3,ORC4,ORC5,ORC6,PCNA,POLA2,PRIM1,RPA1,TOP2A,TOP2B
Myelination Signaling Pathway	9.5	0.45	-0.907	ACVR1,ADAM17,ADGRG6,AKT1,AKT1S1,AKT2,AKT3,APC,APH1A,ARAF,ARHGAP1,ARHGAP12,ARHGAP35,ARHGAP5,ARHGAP6,ATF2,ATF4,AXIN1,BACE1,BMP1,BMPR1A,BRAF,Calm1 (includes others),CHD7,CHD8,CHP1,CREB1,CREB5,CREBBP,CTNNB1,CYTH1,DAG1,EGFR,EIF4E,EIF4EBP1,EP300,ERBB2,FASN,FGFR1,FKBP1A,FRK,FYN,FZD6,GLIS2,GRB2,GSK3B,HDAC10,HDAC2,HDAC3,HDAC4,HDAC5,HDAC6,HDAC7,HMGCR,HRAS,IDI1,IGF1R,IGF2R,ILK,ITGA3,ITGA6,ITGB1,ITGB5,KRAS,L…
Assembly of RNA Polymerase II Complex	9.5	0.72	-0.667	CCNH,CDK7,ERCC2,ERCC3,GTF2A1,GTF2A2,GTF2B,GTF2E1,GTF2E2,GTF2H1,GTF2H2,GTF2H3,GTF2H4,GTF2H5,MNAT1,POLR2A,POLR2B,POLR2C,POLR2E,POLR2F,POLR2G,POLR2H,POLR2I,POLR2J,TAF1,TAF10,TAF11,TAF12,TAF13,TAF15,TAF4,TAF4B,TAF5L,TAF6L,TAF9,TBP
ERK/MAPK Signaling	9.41	0.488	-0.718	ARAF,ATF1,ATF2,ATF4,BAD,BCAR1,BRAF,CREB1,CREB5,CREBBP,CRK,DOCK1,DUSP1,DUSP2,DUSP6,EIF4E,EIF4EBP1,ELF1,ELF2,ELF4,ELK3,FYN,GRB2,H3-3A/H3-3B,HRAS,HSPB1,HSPB2,ITGA3,ITGA6,ITGAV,ITGB1,ITGB5,KRAS,LAMTOR3,MAP2K1,MAP2K2,MAPK1,MAPK3,MAPKAPK5,MKNK1,MKNK2,MRAS,MYC,NFATC1,NRAS,PAK1,PIK3C2A,PIK3C3,PIK3CA,PIK3CB,PIK3R1,PIK3R4,PLA2G12A,PLA2G6,PLCG1,PPP1CA,PPP1CB,PPP1CC,PPP1R10,PPP1R11,PPP1R12A,PPP1R14B,PPP2CA,P…
Pyridoxal 5'-phosphate Salvage Pathway	9.33	0.662	0.469	ADPGK,AKT2,ARAF,BRAF,CDK1,CDK18,CDK2,CDK4,CDK6,CDK7,CDK8,CSNK1A1,CSNK1D,DAPK1,DMPK,DYRK1A,FAM20B,GRK6,HIPK1,IRAK1,LIMK1,LIMK2,MAP2K1,MAP2K2,MAP3K6,MAP3K8,MAPK1,MAPK3,MAPK6,MAPK7,MAPK8,MAPK9,NEK2,PAK1,PIM1,PKN1,PNPO,PRKAA1,PRKCD,PRPF4B,PSTK,SGK1,TTK
Glucocorticoid Receptor Signaling	9.27	0.405	#NUM!	ACTB,AKT1,AKT2,AKT3,ANXA1,ARID1A,ARID2,ATP5F1A,ATP5F1B,ATP5F1C,ATP5F1D,ATP5MC1,ATP5PB,BAG1,BCL2,BCL2L1,BCL2L11,BRD7,CAV1,CCNH,CDK7,CDKN1A,CHP1,CHUK,CREB1,CREBBP,CREBZF,CYC1,DCAF6,DPF1,DUSP1,EGFR,ELP1,EP300,ERCC2,ERCC3,FKBP4,FKBP5,GABPA,GABPB1,GABPB2,GJA1,GRB2,GTF2A1,GTF2A2,GTF2B,GTF2E1,GTF2E2,GTF2H1,GTF2H2,GTF2H3,GTF2H4,GTF2H5,H2-T10,H3-3A/H3-3B,HLA-A,HLA-E,HLTF,HRAS,HSP90AA1,HSP90AB1,HSP90B1,HSP…
Oxidative Phosphorylation	9.17	0.568	2.898	Atp5e,ATP5F1A,ATP5F1B,ATP5F1C,ATP5F1D,ATP5MC1,ATP5MC3,ATP5MF,ATP5MG,ATP5PB,ATP5PD,ATP5PF,ATPAF1,ATPAF2,COX17,COX4I1,COX5A,COX6A1,Cox6c,COX7A2,COX7A2L,COX7B,CYB5A,CYC1,DMAC2L,NDUFA10,NDUFA11,NDUFA12,NDUFA3,NDUFA4,NDUFA5,NDUFA6,NDUFA7,NDUFA9,NDUFAB1,NDUFB1,NDUFB10,NDUFB2,NDUFB4,NDUFB5,NDUFB7,NDUFB8,NDUFB9,NDUFS1,NDUFS2,NDUFS3,NDUFS4,NDUFS6,NDUFS7,NDUFS8,NDUFV1,NDUFV2,NDUFV3,SDHA,SDHB,SDHC,SURF1,UQC…
RHOA Signaling	8.96	0.548	0	ABL2,ACTB,ACTG1,ACTR2,ACTR3,ANLN,ARHGAP1,ARHGAP12,ARHGAP35,ARHGAP5,ARHGAP6,ARHGEF1,ARHGEF11,ARHGEF12,ARPC1B,ARPC2,ARPC4,ARPC5,ARPC5L,BAIAP2,CDC42EP4,CFL1,CFL2,CIT,EZR,GNA13,IGF1R,LIMK1,LIMK2,MPRIP,MSN,MYL12A,MYL12B,MYL6,MYLK,NRP2,PFN1,PI4KA,PIKFYVE,PIP4K2C,PIP5K1A,PIP5K1C,PKN1,PLD1,PLEKHG5,PLXNA1,PPP1CB,PPP1R12A,Ppp1r12b,PTK2,PTK2B,RAPGEF2,RAPGEF6,RDX,RHOA,RND3,ROCK1,ROCK2,RTKN,SEMA3F,SEPTIN10,SE…
D-myo-inositol (1,4,5,6)-Tetrakisphosphate Biosynthesis	8.82	0.5	0.356	ACP1,ACP6,ATP1A1,CDC25A,CDC25B,CDC25C,DOT1L,DUSP1,DUSP11,DUSP12,DUSP14,DUSP16,DUSP2,DUSP6,G6PC3,IGBP1,ILKAP,INPP5D,INPP5F,INPPL1,IPMK,MDP1,MTMR2,MTMR4,MTMR6,MTMR9,NOCT,NT5C,NUDT1,NUDT12,NUDT14,NUDT3,NUDT5,NUDT9,PGAM5,PIKFYVE,PPFIA1,PPIP5K1,PPP1CA,PPP1CB,Ppp1cc,PPP1CC,PPP1R10,PPP1R11,PPP1R12A,PPP1R12C,PPP1R14B,PPP1R8,PPP2CA,PPP2R1A,PPP2R1B,PPP2R2A,PPP2R3A,Ppp2r3d,PPP2R5A,PPP2R5B,PPP2R5D,PPP2R5E,PP…
D-myo-inositol (3,4,5,6)-tetrakisphosphate Biosynthesis	8.82	0.5	0.356	ACP1,ACP6,ATP1A1,CDC25A,CDC25B,CDC25C,DOT1L,DUSP1,DUSP11,DUSP12,DUSP14,DUSP16,DUSP2,DUSP6,G6PC3,IGBP1,ILKAP,INPP5D,INPP5F,INPPL1,IPMK,MDP1,MTMR2,MTMR4,MTMR6,MTMR9,NOCT,NT5C,NUDT1,NUDT12,NUDT14,NUDT3,NUDT5,NUDT9,PGAM5,PIKFYVE,PPFIA1,PPIP5K1,PPP1CA,PPP1CB,Ppp1cc,PPP1CC,PPP1R10,PPP1R11,PPP1R12A,PPP1R12C,PPP1R14B,PPP1R8,PPP2CA,PPP2R1A,PPP2R1B,PPP2R2A,PPP2R3A,Ppp2r3d,PPP2R5A,PPP2R5B,PPP2R5D,PPP2R5E,PP…
BER (Base Excision Repair) Pathway	8.69	0.727	0.707	APEX1,E2F1,FEN1,HUWE1,LIG1,LIG3,MAP2K1,MAP2K2,MAP2K7,MAPK1,MAPK3,MBD4,MPG,NF1,NTHL1,OGG1,PCNA,PNKP,POLB,POLG,RFC1,RFC2,RFC3,RFC5,RPA1,SLC19A1,SMUG1,SP1,TDG,TP53,UNG,XRCC1
VEGF Signaling	8.68	0.576	-1.896	ACTB,ACTG1,ACTN1,ACTN4,AKT1,AKT2,AKT3,ARNT,BAD,BCL2,BCL2L1,EIF1AX,EIF1AY,EIF2B2,EIF2B3,EIF2B4,EIF2S1,EIF2S2,ELAVL1,FLT1,GRB2,HIF1A,HRAS,KRAS,MAP2K1,MAP2K2,MAPK1,MAPK3,MRAS,NRAS,PDGFC,PIK3C2A,PIK3C3,PIK3CA,PIK3CB,PIK3R1,PIK3R4,PLCG1,PRKCA,PTK2,PTK2B,PTPN11,PXN,RAF1,RALA,RAP1A,ROCK1,ROCK2,RRAS2,SHC1,SOS1,SOS2,SRC,VCL,VEGFA,VEGFB,YWHAE
PTEN Signaling	8.56	0.517	1.78	AKT1,AKT2,AKT3,BAD,BCAR1,BCL2,BCL2L1,BCL2L11,BMPR1A,CASP3,CBL,CCND1,CDKN1A,CDKN1B,CHUK,CSNK2A1,CSNK2A2,CSNK2B,EGFR,ELP1,FGFR1,FLT1,GRB2,GSK3A,GSK3B,HRAS,IGF1R,IGF2R,IKBKB,IKBKE,IKBKG,ILK,INPP5D,INPP5F,INPP5K,INPPL1,INSR,ITGA3,ITGA6,ITGAV,ITGB1,ITGB5,KRAS,MAGI1,MAGI3,MAP2K1,MAP2K2,MAPK1,MAPK3,MAST2,MCRS1,MRAS,NFKB1,NFKB2,NRAS,PDPK1,PIK3CA,PIK3CB,PIK3R1,PTEN,PTK2,RAC1,RAF1,RALA,RAP1A,RELA,RPS6KB1,R…
D-myo-inositol-5-phosphate Metabolism	8.37	0.485	0.688	ACP1,ACP6,ATP1A1,CDC25A,CDC25B,CDC25C,DOT1L,DUSP1,DUSP11,DUSP12,DUSP14,DUSP16,DUSP2,DUSP6,G6PC3,IGBP1,ILKAP,INPP5D,INPP5F,INPPL1,MDP1,MTMR2,MTMR4,MTMR6,MTMR9,NOCT,NT5C,NUDT1,NUDT12,NUDT14,NUDT3,NUDT5,NUDT9,PGAM5,PIKFYVE,PIP4K2C,PIP4P1,PLCB1,PLCB3,PLCB4,PLCG1,PPFIA1,PPIP5K1,PPP1CA,PPP1CB,Ppp1cc,PPP1CC,PPP1R10,PPP1R11,PPP1R12A,PPP1R12C,PPP1R14B,PPP1R8,PPP2CA,PPP2R1A,PPP2R1B,PPP2R2A,PPP2R3A,Ppp2r3d,…
Nucleotide Excision Repair Pathway	8.36	0.771	#NUM!	CCNH,CDK7,ERCC1,ERCC2,ERCC3,ERCC4,ERCC5,ERCC6,ERCC8,GTF2H1,GTF2H2,GTF2H3,GTF2H4,GTF2H5,MNAT1,POLR2A,POLR2B,POLR2C,POLR2E,POLR2F,POLR2G,POLR2H,POLR2I,POLR2J,RAD23B,RPA1,XPC
FLT3 Signaling in Hematopoietic Progenitor Cells	8.3	0.598	-1.443	AKT1,AKT2,AKT3,ATF2,ATF4,BAD,CBL,CREB1,CREB5,CREBBP,EIF4E,EIF4EBP1,FLT3LG,GRB2,HRAS,INPP5D,KRAS,MAP2K1,MAP2K2,MAPK1,MAPK11,MAPK12,MAPK14,MAPK3,MRAS,NRAS,PDPK1,PIK3C2A,PIK3C3,PIK3CA,PIK3CB,PIK3R1,PIK3R4,PTPN11,RAF1,RALA,RAP1A,RPS6KA1,RPS6KA5,RPS6KB1,RRAS2,SHC1,SOS1,SOS2,STAT1,STAT2,STAT3,STAT5A,STAT6
PDGF Signaling	8.21	0.586	-1.26	ABL1,ABL2,ACP1,CAV1,CRK,CSNK2A1,CSNK2A2,CSNK2B,GRB2,HRAS,INPP5D,INPP5F,INPP5K,INPPL1,JAK1,JAK2,JAK3,KRAS,MAP2K1,MAP2K2,MAPK1,MAPK3,MAPK8,MRAS,MYC,NRAS,PDGFA,PDGFC,PIK3C2A,PIK3C3,PIK3CA,PIK3CB,PIK3R1,PIK3R4,PLCG1,PRKCA,RAF1,RALA,RAP1A,RASA1,RRAS2,SHC1,SOS1,SOS2,SPHK2,SRC,STAT1,STAT3,SYNJ1,SYNJ2,TYK2
EGF Signaling	8.1	0.661	-2	AKT1,AKT2,AKT3,CSNK2A1,CSNK2A2,CSNK2B,EGFR,GRB2,HRAS,ITPR1,ITPR2,JAK1,MAP2K1,MAP2K7,MAPK1,MAPK11,MAPK12,MAPK14,MAPK3,MAPK8,PIK3C2A,PIK3C3,PIK3CA,PIK3CB,PIK3R1,PIK3R4,PLCG1,PRKCA,RAF1,RASA1,RPS6KB1,SHC1,SOS1,SOS2,SRC,STAT1,STAT3
Cell Cycle: G2/M DNA Damage Checkpoint Regulation	7.98	0.68	0.365	ABL1,ATM,ATR,BORA,BTRC,CCNB1,CDC25B,CDC25C,CDC34,CDK1,CDK7,CDKN1A,CHEK1,CUL1,EP300,FBXL5,HIPK2,KAT2B,MDM2,MDM4,PKMYT1,PTPMT1,RPS6KA1,SKP1,SKP2,TOP2A,TOP2B,TP53,TRIP12,YWHAE,YWHAG,YWHAH,YWHAQ,YWHAZ
IGF-1 Signaling	7.9	0.552	-2.1	AKT1,AKT2,AKT3,BAD,CCN2,CSNK2A1,CSNK2A2,CSNK2B,GRB2,HRAS,IGF1R,IGFBP4,JAK1,JAK2,KRAS,MAP2K1,MAP2K2,MAPK1,MAPK3,MAPK8,MRAS,NRAS,PDPK1,PIK3C2A,PIK3C3,PIK3CA,PIK3CB,PIK3R1,PIK3R4,PRKACB,PRKAG1,PRKAG2,PRKAR1A,PRKAR2B,PRKCI,PTK2,PTPN11,PXN,RAF1,RALA,RAP1A,RASA1,RPS6KB1,RPS6KB2,RRAS2,SHC1,SOCS1,SOCS5,SOCS6,SOCS7,SOS1,SOS2,STAT3,YWHAE,YWHAG,YWHAH,YWHAQ,YWHAZ
Acute Myeloid Leukemia Signaling	7.83	0.571	0.457	AKT1,AKT2,AKT3,ARAF,BAD,BRAF,CCND1,EIF4EBP1,FLT3LG,GRB2,HRAS,IDH1,IDH2,IDH3B,IDH3G,JUP,KITLG,KRAS,MAP2K1,MAP2K2,MAP2K7,MAPK1,MAPK3,MRAS,MYC,NFKB1,NFKB2,NRAS,PIK3C2A,PIK3C3,PIK3CA,PIK3CB,PIK3R1,PIK3R4,PIM1,PML,RAF1,RALA,RAP1A,RARA,RELA,RPS6KB1,RPS6KB2,RRAS2,RUNX1,SOS1,SOS2,STAT3,STAT5A,TCF3,TCF4,TCF7L2
Clathrin-mediated Endocytosis Signaling	7.81	0.471	#NUM!	AAK1,ACTB,ACTG1,ACTR2,ACTR3,AP1B1,AP1G1,AP1G2,AP1M1,AP1S1,AP1S2,AP2A1,Ap2b1,AP2M1,AP3D1,AP3M1,AP4B1,AP4E1,AP4M1,AP5M1,AP5Z1,ARPC1B,ARPC2,ARPC4,ARPC5,ARPC5L,ARRB1,ARRB2,CBL,CD2AP,CHP1,CLTA,CLTB,CLTC,CLU,CSNK2A1,CSNK2A2,CSNK2B,CTTN,DAB2,DNM1,DNM1L,DNM2,EPHB2,EPN1,EPS15,GAK,GRB2,HGS,HIP1,HSPA8,ITGB1,ITGB5,LDLR,LDLRAP1,MDM2,MET,MYO1E,MYO6,NUMB,PDGFA,PDGFC,PICALM,PIK3C2A,PIK3C3,PIK3CA,PIK3CB,PIK3R1,PI…
Reelin Signaling in Neurons	7.76	0.514	0.254	ACTR2,ACTR3,AFDN,AKT1,AKT2,AKT3,APP,ARHGEF1,ARHGEF10,ARHGEF10L,ARHGEF11,ARHGEF12,ARHGEF17,ARHGEF18,ARHGEF2,ARHGEF28,ARHGEF3,ARHGEF39,ARHGEF40,ARHGEF5,ARHGEF7,ARPC1B,ARPC2,ARPC4,ARPC5,ARPC5L,CAMK2D,CAMK2G,CFL1,CRK,FRK,FYN,GRINA,GSK3B,ITGA3,ITGB1,LIMK1,LRP8,LYN,MAP1B,MAP2K1,MAP2K2,MAP2K7,MAP3K10,MAP3K11,MAPK1,MAPK12,MAPK3,MAPK8,MAPK8IP3,MAPK9,NDEL1,NECTIN3,PAFAH1B1,PAFAH1B2,PAFAH1B3,PDK1,PIK3C2A,PI…
JAK/STAT Signaling	7.74	0.585	-1.443	AKT1,AKT2,AKT3,BCL2L1,CDKN1A,GRB2,HRAS,JAK1,JAK2,JAK3,KRAS,MAP2K1,MAP2K2,MAPK1,MAPK3,MRAS,NFKB1,NFKB2,NRAS,PIAS1,PIAS2,PIAS3,PIK3C2A,PIK3C3,PIK3CA,PIK3CB,PIK3R1,PIK3R4,PTPN1,PTPN11,RAF1,RALA,RAP1A,RELA,RRAS2,SHC1,SOCS1,SOCS5,SOCS6,SOCS7,SOS1,SOS2,STAT1,STAT2,STAT3,STAT5A,STAT6,TYK2
Necroptosis Signaling Pathway	7.74	0.5	-1.132	AXL,BIRC2,CAMK2D,CAMK2G,CAPN1,CAPN10,CAPN2,CAPN5,CAPN7,CAPNS1,CASP1,CASP8,CFLAR,CHP1,CHUK,CYLD,DAPK1,DNM1L,FKBP1A,GLUD1,IKBKB,IKBKG,IRF3,IRF9,JAK1,MDM2,MERTK,MLKL,PELI1,PGAM5,PLA2G12A,PLA2G6,PPID,PPIF,PPP3CA,PPP3CB,PPP3CC,PPP3R1,RBCK1,RBL1,RBL2,RIPK1,RIPK3,RNF31,SHARPIN,SLC25A13,SLC25A3,SLC25A4,SLC25A5,STAT1,STAT2,TAB2,TIMM13,TIMM17A,TIMM17B,TIMM22,TIMM23,TIMM44,TIMM50,TIMM9,TLR3,TNFRSF10A,TNIP1,…
Thrombin Signaling	7.69	0.462	-0.115	ADCY6,ADCY7,ADCY9,AKT1,AKT2,AKT3,ARHGEF1,ARHGEF10,ARHGEF10L,ARHGEF11,ARHGEF12,ARHGEF17,ARHGEF18,ARHGEF2,ARHGEF28,ARHGEF3,ARHGEF39,ARHGEF40,ARHGEF5,ARHGEF7,CAMK1,CAMK2D,CAMK2G,Cdc42,CREB1,EGFR,FNBP1,GATA2,GNA11,GNA13,GNAI2,GNAO1,GNAS,GNB1,GNB2,GNB4,GNG10,GNG12,GNG5,GRB2,HRAS,IKBKB,ITPR1,ITPR2,KRAS,MAP2K1,MAP2K2,MAPK1,MAPK11,MAPK12,MAPK14,MAPK3,MPRIP,MRAS,MYL12A,MYL12B,MYL6,MYLK,NFKB1,NFKB2,NRAS,PD…
Apoptosis Signaling	7.62	0.548	0.816	ACIN1,AIFM1,APAF1,BAD,BAK1,BAX,BCL2,BCL2L1,BCL2L11,BID,BIRC2,BIRC6,CAPN1,CAPN10,CAPN2,CAPN5,CAPN7,CAPNS1,CASP2,CASP3,CASP8,CDK1,CHUK,CYC1,DFFA,DIABLO,ELP1,HRAS,HTRA2,IKBKB,IKBKE,IKBKG,KRAS,LMNA,MAP2K1,MAP2K2,MAP2K7,MAP4K4,MAPK1,MAPK3,MAPK8,MRAS,NFKB1,NFKB2,NRAS,PLCG1,PRKCA,RAF1,RALA,RAP1A,RELA,ROCK1,RPS6KA1,RRAS2,SPTAN1,TP53,XIAP
Protein Kinase A Signaling	7.57	0.414	0.507	ACP1,ADCY6,ADCY7,ADCY9,ADD1,ADD2,AKAP1,AKAP10,AKAP11,AKAP13,AKAP5,AKAP7,AKAP8,ANAPC1,ANAPC10,ANAPC11,ANAPC13,ANAPC2,ANAPC4,ANAPC5,ANAPC7,APEX1,ATF1,ATF2,ATF4,BAD,BRAF,Calm1 (includes others),CAMK2D,CAMK2G,CDC14B,CDC16,CDC23,CDC25A,CDC25B,CDC25C,CDC26,CDC27,CHP1,CHUK,CREB1,CREB5,CREBBP,CTNNB1,DUSP1,DUSP11,DUSP12,DUSP16,DUSP2,DUSP22,DUSP3,DUSP6,DUSP7,EYA3,FLNA,FLNC,GDPD3,GNA13,GNAI2,GNAS,GNB1,GNB2,…
Salvage Pathways of Pyrimidine Ribonucleotides	7.56	0.557	0.555	ADPGK,AK1,AK4,AKT2,APOBEC3B,ARAF,BRAF,CDADC1,CDK1,CDK18,CDK2,CDK4,CDK6,CDK7,CDK8,CMPK1,CSNK1A1,CSNK1D,DAPK1,DMPK,DYRK1A,FAM20B,GRK6,HIPK1,IRAK1,LIMK1,LIMK2,MAP2K1,MAP2K2,MAP3K6,MAP3K8,MAPK1,MAPK3,MAPK6,MAPK7,MAPK8,MAPK9,NEK2,NME1,NME2,NME6,NME7,PAK1,PIM1,PKN1,PRKAA1,PRKCD,PRPF4B,PSTK,SGK1,TTK,UCK2,UCKL1,UPP1
Glioblastoma Multiforme Signaling	7.44	0.485	-0.246	AKT1,AKT2,AKT3,APC,AXIN1,CCND1,CCND3,CCNE1,CCNE2,Cdc42,CDK2,CDK4,CDK6,CDKN1A,CDKN1B,CTNNB1,E2F1,E2F3,E2F4,E2F6,E2F7,E2F8,EGFR,FNBP1,FZD6,GRB2,GSK3B,HRAS,IGF1R,ITPR1,ITPR2,KRAS,MAP2K1,MAP2K2,MAPK1,MAPK3,MDM2,MRAS,MYC,NF1,NF2,NRAS,PDGFA,PDGFC,PDIA3,PIK3C2A,PIK3C3,PIK3CA,PIK3CB,PIK3R1,PIK3R4,PLCB1,PLCB3,PLCB4,PLCG1,PLCL2,PRKCD,PTEN,RAC1,RAF1,RALA,RAP1A,RHOA,RHOBTB1,RHOBTB2,RHOC,RHOD,RHOT1,RHOT2,RND2…
ID1 Signaling Pathway	7.32	0.468	0.619	ABI1,ACVR1,AKT1,AKT2,AKT3,APP,ARAF,ATAD5,ATF6,BAX,BCL2,BCL2L1,BHLHE40,BIRC5,BMPR1A,BRAF,CAV1,CCN2,CCND1,CCNE1,CDK4,CDKN1A,CDKN1B,CHRNB2,CREBBP,CTNNB1,CUL3,DVL2,E2F1,EGFR,EP300,FGFR1,FN1,FRK,FYN,FZR1,GSK3B,GSPT1,HIF1A,HRAS,ID1,IGF1R,IL6R,KIF11,KRAS,LIF,LYN,MAPK1,MAPK11,MAPK12,MAPK14,MAPK3,MDM2,MRAS,MYC,NFKB1,NFKB2,NRAS,PARK7,PDGFC,PIK3C2A,PIK3C3,PIK3CA,PIK3CB,PIK3R1,PIK3R4,PLXNB2,PTEN,PTK7,RAF1,RA…
Remodeling of Epithelial Adherens Junctions	7.21	0.603	-2.065	ACTB,ACTG1,ACTN1,ACTN4,ACTR2,ACTR3,APC,ARPC1B,ARPC2,ARPC4,ARPC5,ARPC5L,CBLL1,CLIP1,CTNNA1,CTNNB1,CTNND1,DNM1,DNM1L,DNM2,EXOC2,HGS,IQGAP1,MAPRE1,Mapre2,MAPRE3,MET,NME1,RAB5A,RAB5B,RAB5C,RAB7A,RALA,SRC,TUBA1C,TUBA4A,TUBB,TUBB4B,TUBB6,VCL,ZYX
Adipogenesis pathway	7.18	0.504	0.478	ACVR1,AGPAT2,AKT1,ATG7,BMAL1,BMPR1A,BSCL2,CCNH,CDK7,CLOCK,CTBP1,CTBP2,CTNNB1,DDIT3,DGKD,ERCC2,ERCC3,EZH2,FBXW7,FGFR1,FZD6,GTF2H1,GTF2H2,GTF2H3,GTF2H4,GTF2H5,HAT1,HDAC10,HDAC2,HDAC3,HDAC4,HDAC5,HDAC6,HDAC7,HIF1A,KAT2A,KAT2B,KAT6A,Kat6b,KAT7,KDM1A,KLF3,KLF5,KMT2B,LPIN1,LPL,MNAT1,NOCT,NR2F2,PPIP5K1,RBBP4,RBBP7,RPS6KA1,RPS6KB1,RPS6KC1,SAP130,SENP2,SETDB1,SIN3A,SIN3B,SIRT1,SIRT2,SMAD5,SMO,SREBF1,TBL1X…
Mouse Embryonic Stem Cell Pluripotency	7.14	0.538	-0.674	AKT1,AKT2,AKT3,APC,AXIN1,BMPR1A,CREBBP,CTNNB1,DVL1,DVL2,DVL3,FZD6,GRB2,GSK3B,HRAS,ID1,ID3,IL6ST,JAK1,JAK2,JAK3,KRAS,LIF,MAP2K1,MAP2K2,MAPK1,MAPK11,MAPK12,MAPK14,MAPK3,MRAS,MYC,NRAS,PIK3C2A,PIK3C3,PIK3CA,PIK3CB,PIK3R1,PIK3R4,PTPN11,RAF1,RALA,RAP1A,RRAS2,SMAD4,SMAD5,SMO,SOS1,SOS2,STAT3,TCF3,TCF4,TCF7L2,TP53,TYK2,XIAP
MSP-RON Signaling In Cancer Cells Pathway	7.02	0.5	0.485	AKT1,AKT2,AKT3,ARAF,ARNT,ATF2,ATF4,BRAF,CCND1,CREB1,CREB5,CREBBP,CTNNB1,EGFR,ELF1,ELF2,ELF4,ELK3,FLNA,GRB2,GSK3B,HIF1A,HRAS,IL3RA,ITGA6,ITGB1,KRAS,MAP2K1,MAP2K2,MAPK1,MAPK3,MET,MRAS,MYC,NFKB1,NFKB2,NRAS,PDGFC,PIK3C2A,PIK3C3,PIK3CA,PIK3CB,PIK3R1,PIK3R4,PLAUR,PTK2,PTK2B,RAF1,RALA,RAP1A,RELA,RRAS2,SMAD2,SOS1,SOS2,SP1,SRC,STAT3,TCF3,TCF4,TCF7L2,TRIM24,VEGFA,VEGFB,VIM,YWHAE,YWHAG,YWHAH,YWHAQ,YWHAZ
Endometrial Cancer Signaling	6.92	0.617	-1.414	AKT1,AKT2,AKT3,AXIN1,BAD,CCND1,CTNNA1,CTNNB1,ERBB2,GRB2,GSK3B,HRAS,ILK,KRAS,MAP2K1,MAP2K2,MAPK1,MAPK3,MLH1,MRAS,MYC,NRAS,PDPK1,PIK3C2A,PIK3C3,PIK3CA,PIK3CB,PIK3R1,PIK3R4,PTEN,RAF1,RALA,RAP1A,RRAS2,SOS1,SOS2,TP53
IL-3 Signaling	6.81	0.57	-0.745	AKT1,AKT2,AKT3,BAD,CHP1,GRB2,HRAS,IL3RA,INPP5D,JAK1,JAK2,KRAS,MAP2K1,MAP2K2,MAPK1,MAPK3,MRAS,NRAS,PAK1,PIK3C2A,PIK3C3,PIK3CA,PIK3CB,PIK3R1,PIK3R4,PPP3CA,PPP3CB,PPP3CC,PPP3R1,PRKCA,PRKCD,PRKCI,PRKD3,RAC1,RAF1,RALA,RAP1A,RAPGEF1,RRAS2,SHC1,SOS1,STAT1,STAT3,STAT5A,STAT6
ERB2-ERBB3 Signaling	6.8	0.6	0	AKT1,BAD,CCND1,CDKN1B,ERBB2,ETV4,GRB2,GSK3A,GSK3B,HRAS,JAK3,KRAS,MAP2K1,MAP2K2,MAPK1,MAPK3,MRAS,MYC,NRAS,Nrg1,PDPK1,PIK3C2A,PIK3C3,PIK3CA,PIK3CB,PIK3R1,PIK3R4,PTEN,RAF1,RALA,RAP1A,RRAS2,SHC1,SOS1,SOS2,SP1,STAT3,STAT5A,TYK2
GM-CSF Signaling	6.71	0.586	-0.667	AKT1,AKT2,AKT3,BCL2L1,CAMK2D,CAMK2G,CCND1,GRB2,HRAS,JAK2,KRAS,LYN,MAP2K1,MAP2K2,MAPK1,MAPK3,MRAS,NRAS,PIK3C2A,PIK3C3,PIK3CA,PIK3CB,PIK3R1,PIK3R4,PIM1,PPP3CA,PPP3CB,PPP3CC,PPP3R1,PTPN11,RACK1,RAF1,RALA,RAP1A,RRAS2,RUNX1,SHC1,SOS1,SOS2,STAT1,STAT3
BEX2 Signaling Pathway	6.68	0.561	0.905	AKT1,AKT2,AKT3,BAD,BAK1,BBC3,BCL2,CCND1,CDKN1A,CTNNB1,ERBB2,GSK3B,HIF1A,LDB1,LGALS1,MAP2,MAPK12,MAPK8,MAPK9,NFKB1,NFKB2,PDGFC,PPP2CA,PPP2R1A,PPP2R1B,PPP2R2A,PPP2R2D,PPP2R3A,PPP2R5A,PPP2R5B,PPP2R5D,PPP2R5E,PTEN,PTPA,RELA,SMARCB1,SPP1,STAT3,SWAP70,TCF3,TCF4,TCF7L2,TSC1,TSC2,VEGFA,VEGFB
Ovarian Cancer Signaling	6.67	0.481	0.164	ABL1,AKT1,AKT2,AKT3,APC,ARRB1,AXIN1,BCL2,BRAF,BRCA2,CCND1,CD44,CDK4,CTNNB1,DVL1,E2F1,E2F3,E2F4,E2F6,EGFR,FZD6,GJA1,GSK3B,HDAC10,HDAC2,HDAC3,HDAC4,HDAC5,HDAC6,HDAC7,HRAS,KRAS,MAP2K1,MAP2K2,MAPK1,MAPK3,MLH1,MRAS,NRAS,PA2G4,PDGFC,PIK3C2A,PIK3C3,PIK3CA,PIK3CB,PIK3R1,PIK3R4,PMS2,PRKACB,PRKAG1,PRKAG2,PRKAR1A,PRKAR2B,PTEN,PTGS1,RAD51,RAF1,RALA,RAP1A,RBL1,RBL2,RPS6KB1,RPS6KB2,RRAS2,SIN3A,SMO,SRC,SUV39H1,…
14-3-3-mediated Signaling	6.63	0.504	-0.555	AKT1,AKT1S1,AKT2,AKT3,BAD,BAX,CBL,CDKN1B,EDC3,GRB2,GSK3A,GSK3B,HRAS,KRAS,MAP2K1,MAP2K2,MAPK1,MAPK12,MAPK3,MAPK8,MAPK9,MRAS,NRAS,PDCD6IP,PDIA3,PIK3C2A,PIK3C3,PIK3CA,PIK3CB,PIK3R1,PIK3R4,PLCB1,PLCB3,PLCB4,PLCG1,PLCL2,PRKCA,PRKCD,PRKCI,PRKD3,RAF1,RALA,RAP1A,RPS6KA1,RRAS2,SRC,SRPK2,STK11,STRADA,TRAF2,TSC1,TSC2,TUBA1C,TUBA4A,TUBB,TUBB4B,TUBB6,VIM,YAP1,YWHAE,YWHAG,YWHAH,YWHAQ,YWHAZ
Endocannabinoid Developing Neuron Pathway	6.63	0.504	-0.272	ADCY6,ADCY7,ADCY9,AKT1,AKT1S1,AKT2,AKT3,ARAF,ATF2,ATF4,BRAF,CCND1,CDKN1B,CREB1,CREB5,CREBBP,CTNNB1,GNAI2,GNAO1,GNB1,GNB2,GNB4,GNG10,GNG12,GNG5,GSK3B,HRAS,KRAS,MAP2K1,MAP2K2,MAP2K7,MAPK1,MAPK11,MAPK12,MAPK14,MAPK3,MAPK6,MAPK7,MAPK8,MAPK9,MLST8,MRAS,NRAS,PIK3C2A,PIK3C3,PIK3CA,PIK3CB,PIK3R1,PIK3R4,PRKACB,PRKAG1,PRKAG2,PRKAR1A,PRKAR2B,RAC1,RAF1,RALA,RAP1A,RAP1GAP,RHOA,RPTOR,RRAS2,SRC,STAT3
Androgen Signaling	6.61	0.473	-0.557	CACNB3,Calm1 (includes others),CALR,CCND1,CCNH,CDK7,CREBBP,EP300,ERCC2,ERCC3,GNA11,GNA13,GNAI2,GNAO1,GNAS,GNB1,GNB2,GNB4,GNG10,GNG12,GNG5,GTF2A1,GTF2A2,GTF2B,GTF2E1,GTF2E2,GTF2H1,GTF2H2,GTF2H3,GTF2H4,GTF2H5,H3-3A/H3-3B,HSP90AA1,HSPA4,ITPR1,ITPR2,KAT2B,KAT7,MAPK1,MAPK3,MNAT1,MRAS,NCOA1,NCOA2,NCOA4,NFKB1,NFKB2,POLR2A,POLR2B,POLR2C,POLR2E,POLR2F,POLR2G,POLR2H,POLR2I,POLR2J,PRKACB,PRKAG1,PRKAG2,PRKAR…
Aldosterone Signaling in Epithelial Cells	6.57	0.471	-2	ABCB8,ASIC1,CRYAB,DNAJA1,DNAJB12,DNAJB2,DNAJB4,DNAJB5,DNAJB6,DNAJC1,DNAJC11,DNAJC12,DNAJC13,DNAJC14,DNAJC15,DNAJC18,DNAJC19,DNAJC2,DNAJC21,DNAJC25,DNAJC27,DNAJC5,DNAJC7,DNAJC8,DNAJC9,DUSP1,HSP90AA1,HSP90AB1,HSP90B1,HSPA13,HSPA14,HSPA4,HSPA4L,HSPA5,HSPA8,HSPA9,HSPB1,HSPB11,HSPB2,HSPB6,HSPD1,HSPE1,HSPH1,ICMT,ITPR1,ITPR2,KRAS,MAP2K1,MAP2K2,MAPK1,MAPK3,PDIA3,PDPK1,PI4KA,PIK3C2A,PIK3C3,PIK3CA,PIK3CB,P…
DNA damage-induced 14-3-3σ Signaling	6.49	0.652	1.461	AKT1,AKT2,AKT3,APAF1,ATM,ATR,BAD,BCL2,BCL2L1,CASP1,CASP2,CASP3,CASP8,CCNB1,CCNE1,CCNE2,CDC25C,CDK1,CDK2,CDKN1A,CDKN1B,CHEK1,COP1,E2F1,HUS1,MDM2,RAD1,RAD17,RAD9A,TP53
Lymphotoxin β Receptor Signaling	6.45	0.618	-1.347	AKT1,AKT2,AKT3,APAF1,BCL2L1,BIRC2,CASP3,CHUK,CREBBP,CYC1,DIABLO,ELP1,EP300,IKBKB,IKBKE,IKBKG,MAPK1,MAPK3,NFKB1,NFKB2,PDPK1,PIK3C2A,PIK3C3,PIK3CA,PIK3CB,PIK3R1,PIK3R4,RELA,TRAF1,TRAF2,TRAF3,TRAF4,TRAF5,TRAF6
IL-2 Signaling	6.41	0.597	-0.87	AKT1,AKT2,AKT3,CSNK2A1,CSNK2A2,CSNK2B,GRB2,HRAS,IL2RG,JAK1,JAK3,KRAS,MAP2K1,MAP2K2,MAPK1,MAPK3,MAPK8,MRAS,NRAS,PIK3C2A,PIK3C3,PIK3CA,PIK3CB,PIK3R1,PIK3R4,PTK2B,PTPN11,RAF1,RALA,RAP1A,RRAS2,SHC1,SOCS1,SOS1,SOS2,STAT5A,SYK
Signaling by Rho Family GTPases	6.38	0.431	-0.206	ACTB,ACTG1,ACTR2,ACTR3,ARFIP2,ARHGEF1,ARHGEF10,ARHGEF11,ARHGEF12,ARHGEF17,ARHGEF18,ARHGEF2,ARHGEF3,ARHGEF5,ARHGEF7,ARPC1B,ARPC2,ARPC4,ARPC5,ARPC5L,BAIAP2,Cdc42,CDC42EP4,CFL1,CFL2,CIT,CLIP1,CYFIP1,DIAPH3,EZR,FNBP1,GNA11,GNA13,GNAI2,GNAO1,GNAS,GNB1,GNB2,GNB4,GNG10,GNG12,GNG5,IQGAP1,ITGA3,ITGA6,ITGAV,ITGB1,ITGB5,LIMK1,LIMK2,MAP2K1,MAP2K2,MAP2K7,MAP3K10,MAP3K11,MAP3K12,MAP3K20,MAPK1,MAPK12,MAPK3,MAPK…
Endocannabinoid Cancer Inhibition Pathway	6.36	0.483	0.593	ADCY6,ADCY7,ADCY9,AKT1,AKT1S1,AKT2,AKT3,ATF2,ATF4,BAD,CAMKK2,CASP1,CASP2,CASP3,CASP8,CCND1,CCND3,CCNE1,CCNE2,CDKN1A,CDKN1B,CREB1,CREB5,CREBBP,CTNNB1,DDIT3,EIF2A,GNA13,GNAI2,GNAO1,GSK3B,HIF1A,MAP2K1,MAP2K2,MAP2K7,MAPK1,MAPK14,MAPK3,MLST8,MYC,NSMAF,NUPR1,PDGFC,PIK3C2A,PIK3C3,PIK3CA,PIK3CB,PIK3R1,PIK3R4,PRKAA1,PRKAB1,PRKACB,PRKAG1,PRKAG2,PRKAR1A,PRKAR2B,PTK2,RAF1,RHOA,ROCK1,ROCK2,RPTOR,SMPD4,SPTLC2,…
ERK5 Signaling	6.34	0.568	0.309	AKT1,ATF2,ATF4,BAD,CREB1,CREB5,CREBBP,EGFR,ELK4,FOSL1,GAB1,GNA13,HRAS,IL6ST,KRAS,LIF,MAP3K2,MAP3K8,MAPK7,MEF2A,MEF2C,MEF2D,MRAS,MYC,NRAS,PTPN11,RALA,RAP1A,RPS6KA1,RPS6KA5,RPS6KB1,RPS6KB2,RPS6KC1,RRAS2,SGK1,SRC,WNK1,YWHAE,YWHAG,YWHAH,YWHAQ,YWHAZ
Cell Cycle Regulation by BTG Family Proteins	6.32	0.684	0	BTG1,CCND1,CCNE1,CCNE2,CDK2,CDK4,CNOT7,E2F1,E2F3,E2F4,E2F6,E2F7,E2F8,NOCT,PPP2CA,PPP2R1A,PPP2R1B,PPP2R2A,PPP2R2D,PPP2R3A,PPP2R5A,PPP2R5B,PPP2R5D,PPP2R5E,PRMT1,PTPA
Amyloid Processing	6.32	0.627	0.5	AKT1,AKT2,AKT3,APH1A,APP,BACE1,CAPN1,CAPN10,CAPN2,CAPN5,CAPN7,CAPNS1,CSNK1A1,CSNK1D,CSNK1E,CSNK2A1,CSNK2A2,CSNK2B,GSK3B,MAPK1,MAPK11,MAPK12,MAPK14,MAPK3,NCSTN,PRKACB,PRKAG1,PRKAG2,PRKAR1A,PRKAR2B,PSEN1,PSENEN
Renal Cell Carcinoma Signaling	6.3	0.557	-0.539	AKT1,AKT2,AKT3,ARNT,CREBBP,CRK,CUL2,ELOC,EP300,FH,GAB1,GRB2,HIF1A,HRAS,KRAS,MAP2K1,MAP2K2,MAPK1,MAPK3,MET,MRAS,NRAS,PAK1,PIK3C2A,PIK3C3,PIK3CA,PIK3CB,PIK3R1,PIK3R4,PTPN11,RAC1,RAF1,RALA,RAP1A,RAPGEF1,RPS27A,RRAS2,SLC2A1,SOS1,SOS2,TGFB1,Ubb,UBC,VEGFA
Estrogen-mediated S-phase Entry	6.29	0.769	-0.229	CCNA2,CCND1,CCNE1,CCNE2,CDC25A,CDK1,CDK2,CDK4,CDKN1A,CDKN1B,E2F1,E2F3,E2F4,E2F6,E2F7,E2F8,MYC,RBL1,SKP2,TFDP1
HGF Signaling	6.26	0.492	-1.576	AKT1,AKT2,AKT3,ATF2,CCND1,CDK2,CDKN1A,DOCK1,ELF1,ELF2,ELF4,ELK3,GAB1,GRB2,HRAS,ITGA3,ITGA6,ITGAV,ITGB1,ITGB5,KRAS,MAP2K1,MAP2K2,MAP2K7,MAP3K10,MAP3K11,MAP3K12,MAP3K13,MAP3K2,MAP3K4,MAP3K6,Map3k7,MAP3K8,MAPK1,MAPK12,MAPK3,MAPK8,MAPK9,MET,MRAS,NRAS,PAK1,PIK3C2A,PIK3C3,PIK3CA,PIK3CB,PIK3R1,PIK3R4,PLCG1,PRKCA,PRKCD,PRKCI,PRKD3,PTK2,PTPN11,PXN,RAC1,RAF1,RALA,RAP1A,RAPGEF1,RRAS2,SOS1,SOS2,STAT3
PEDF Signaling	6.26	0.548	0.149	AKT1,AKT2,AKT3,ARHGAP22,BCL2,BCL2L1,CASP8,CFLAR,CHUK,HRAS,IKBKB,IKBKE,IKBKG,KRAS,MAPK1,MAPK11,MAPK12,MAPK14,MAPK3,MRAS,NFKB1,NFKB2,NRAS,PIK3C2A,PIK3C3,PIK3CA,PIK3CB,PIK3R1,PIK3R4,PNPLA2,RAC1,RAF1,RALA,RAP1A,RELA,RHOA,ROCK1,ROCK2,RRAS2,SOD2,TCF12,TCF4,TCF7L2,TP53,WASF2,ZEB1
IL-8 Signaling	6.23	0.448	-0.556	AKT1,AKT2,AKT3,ARAF,ARRB2,BAX,BCL2,BCL2L1,BRAF,CCND1,CCND3,Cdc42,CHUK,EGFR,EIF4EBP1,ELP1,FLT1,FNBP1,GNA11,GNA13,GNAI2,GNAO1,GNAS,GNB1,GNB2,GNB4,GNG10,GNG12,GNG5,HBEGF,HRAS,IKBKB,IKBKE,IKBKG,IQGAP1,IRAK1,IRAK2,IRAK4,ITGAV,KRAS,LASP1,LIMK1,LIMK2,MAP2K1,MAP2K2,MAP4K4,MAPK1,MAPK12,MAPK3,MAPK8,MAPK9,MRAS,MYL12B,NFKB1,NRAS,PDGFC,PIK3C2A,PIK3C3,PIK3CA,PIK3CB,PIK3R1,PIK3R4,PLD1,PLD2,PRKCA,PRKCD,PRKCI,PRK…
Ephrin Receptor Signaling	6.2	0.45	-0.459	ABI1,ABL1,ACP1,ACTR2,ACTR3,ADAM10,AKT1,AKT2,AKT3,ARPC1B,ARPC2,ARPC4,ARPC5,ARPC5L,ATF2,ATF4,AXIN1,BCAR1,CFL1,CFL2,CREB1,CREB5,CREBBP,CRK,DOK1,EPHA2,EPHA4,EPHB2,EPHB4,FYN,GNA11,GNA13,GNAI2,GNAO1,GNAS,GNB1,GNB2,GNB4,GNG10,GNG12,GNG5,GRB2,GRINA,HRAS,ITGA3,ITGA6,ITGAV,ITGB1,ITGB5,ITSN1,JAK2,KALRN,KRAS,LIMK1,LIMK2,MAP2K1,MAP2K2,MAP4K4,MAPK1,MAPK3,MRAS,NCK1,NRAS,PAK1,PDGFA,PDGFC,PTK2,PTPN11,PTPN13,PXN,R…
Tight Junction Signaling	6.02	0.458	#NUM!	ACTB,ACTG1,AFDN,AKT1,AKT2,AKT3,ARHGEF2,BET1L,CDK4,CGN,CLDN12,CPSF1,CPSF3,CPSF4,CPSF6,CSTF1,CSTF2,CSTF3,CTNNA1,CTNNB1,EPB41,F11R,GOSR2,GPAA1,HSF1,LLGL1,MARK2,MPDZ,MYH9,MYL6,MYLK,MYO10,MYO18A,NAPA,NAPG,NECTIN2,NECTIN3,NFKB1,NFKB2,NSF,NUDT21,OCLN,PALS1,PPP2CA,PPP2R1A,PPP2R1B,PPP2R2A,PPP2R2D,PPP2R3A,PPP2R5A,PPP2R5B,PPP2R5D,PPP2R5E,PRKACB,PRKAG1,PRKAG2,PRKAR1A,PRKAR2B,PRKCI,PTEN,PTPA,RAC1,RELA,RHOA,SA…
IL-7 Signaling Pathway	6	0.551	-0.949	AKT1,AKT2,AKT3,BAD,BAK1,BAX,BCL2,CCND1,CCND3,CDC25A,CDK2,CDKN1B,FYN,GRB2,GSK3A,GSK3B,IL2RG,JAK1,JAK3,LYN,MAPK1,MAPK11,MAPK12,MAPK14,MAPK3,MET,MYC,NFATC1,PDPK1,PIK3C2A,PIK3C3,PIK3CA,PIK3CB,PIK3R1,PIK3R4,PTK2,SHC1,SLC2A1,SOCS1,SOS1,SOS2,STAT1,STAT5A
ILK Signaling	6	0.448	-0.577	ACTB,ACTG1,ACTN1,ACTN4,AKT1,AKT2,AKT3,ATF2,ATF4,CASP3,CCND1,Cdc42,CFL1,CFL2,CREB1,CREB5,CREBBP,CTNNB1,DOCK1,DSP,FBLIM1,FLNA,FLNC,FN1,FNBP1,GSK3A,GSK3B,HIF1A,ILK,ILKAP,ITGB1,ITGB5,LIMS1,MAPK1,MAPK12,MAPK3,MAPK8,MAPK9,MYC,MYH9,MYL6,MYO10,MYO18A,NACA,NFKB1,NFKB2,PARVA,PDGFC,PDPK1,PIK3C2A,PIK3C3,PIK3CA,PIK3CB,PIK3R1,PIK3R4,PPP1R12A,PPP1R14B,PPP2CA,PPP2R1A,PPP2R1B,PPP2R2A,PPP2R2D,PPP2R3A,PPP2R5A,PPP2R…
Melanoma Signaling	5.97	0.62	-0.186	AKT1,AKT2,AKT3,BAD,BRAF,CCND1,CDK4,CDKN1A,E2F1,HRAS,KRAS,MAP2K1,MAP2K2,MAPK1,MAPK3,MDM2,MITF,MRAS,NRAS,PIK3C2A,PIK3C3,PIK3CA,PIK3CB,PIK3R1,PIK3R4,PTEN,RAF1,RALA,RAP1A,RRAS2,TP53
Actin Cytoskeleton Signaling	5.87	0.43	-1.348	ABI2,ACTB,ACTG1,ACTN1,ACTN4,ACTR2,ACTR3,APC,ARHGAP35,ARHGEF1,ARHGEF12,ARHGEF7,ARPC1B,ARPC2,ARPC4,ARPC5,ARPC5L,BAIAP2,BCAR1,CD14,CFL1,CFL2,CRK,CSK,CYFIP1,DIAPH1,DIAPH3,DOCK1,EZR,FGD1,FGD3,FLNA,FN1,GIT1,GNA13,GNG12,GRB2,GSN,HRAS,IQGAP1,ITGA3,ITGA6,ITGAV,ITGB1,ITGB5,KRAS,LIMK1,LIMK2,MAP2K1,MAP2K2,MAPK1,MAPK3,MPRIP,MRAS,MSN,MYH9,MYL12A,MYL12B,MYL6,MYLK,MYO10,MYO18A,NCKAP1,NRAS,PAK1,PDGFA,PDGFC,PFN1,P…
Fcγ Receptor-mediated Phagocytosis in Macrophages and Monocytes	5.78	0.521	-1	ACTB,ACTG1,ACTR2,ACTR3,AKT1,AKT2,AKT3,ARPC1B,ARPC2,ARPC4,ARPC5,ARPC5L,CBL,CRK,DOCK1,EZR,FYN,INPP5D,LYN,MAPK1,MAPK3,MYO5A,NCK1,PAK1,PIK3R1,PIP5K1A,PLA2G6,PLCG1,PLD1,PLD2,PRKCA,PRKCD,PRKCI,PRKD3,PTEN,PTK2B,PXN,RAB11A,RAB11B,RAC1,RPS6KB1,RPS6KB2,SRC,SYK,TLN1,TLN2,VASP,VAV3,YES1
CDK5 Signaling	5.69	0.496	-0.143	ABL1,ADCY6,ADCY7,ADCY9,CAPN1,FOSB,GNAS,HRAS,ITGA3,ITGA6,ITGB1,KRAS,LAMB1,LAMB3,LAMC1,LAMC2,MAP2K1,MAP2K2,MAPK1,MAPK11,MAPK12,MAPK14,MAPK3,MAPK6,MAPK7,MAPK8,MAPK9,MRAS,NRAS,PPP1CA,PPP1CB,Ppp1cc,PPP1CC,PPP1R10,PPP1R11,PPP1R12A,PPP1R14B,PPP2CA,PPP2R1A,PPP2R1B,PPP2R2A,PPP2R2D,PPP2R3A,PPP2R5A,PPP2R5B,PPP2R5D,PPP2R5E,PRKACB,PRKAG1,PRKAG2,PRKAR1A,PRKAR2B,PTPA,RAF1,RALA,RAP1A,RRAS2
CSDE1 Signaling Pathway	5.61	0.589	0.707	AGO1,AKT1,AKT2,AKT3,APAF1,CCND3,CDK11A,CNOT6,CSDE1,CTNNB1,CTTN,DCP1A,DDX6,EDC3,EDC4,FN1,HNRNPC,HNRNPD,LSM14A,MYC,PABPC1,PABPC4,PABPN1,PAIP1,PTBP1,PTEN,PUM1,RAC1,RPL9,SYNCRIP,TGFB1,TRIO,VIM
RAC Signaling	5.55	0.474	-1.549	ABI2,ACTR2,ACTR3,ARFIP2,ARPC1B,ARPC2,ARPC4,ARPC5,ARPC5L,BAIAP2,CD44,CFL1,CFL2,CYFIP1,ELK4,HRAS,IQGAP1,ITGA3,ITGA6,ITGAV,ITGB1,ITGB5,KRAS,LIMK1,LIMK2,MAP2K1,MAP2K2,MAP2K7,MAP3K11,MAPK1,MAPK3,MAPK8,MRAS,NCKAP1,NFKB1,NFKB2,NRAS,PAK1,PARD3,PI4KA,PIK3C2A,PIK3C3,PIK3CA,PIK3CB,PIK3R1,PIK3R4,PIKFYVE,PIP4K2C,PIP5K1A,PIP5K1C,PLD1,PRKCI,PTK2,PTK2B,RAC1,RAF1,RALA,RAP1A,RELA,RHOA,RPS6KB1,RRAS2,SH3RF1,TIAM1,WA…
Melanocyte Development and Pigmentation Signaling	5.53	0.51	-1.286	ADCY6,ADCY7,ADCY9,ATF2,ATF4,BCL2,CREB1,CREB5,CREBBP,CRK,EP300,GNAS,GRB2,HRAS,KITLG,KRAS,MAP2K1,MAP2K2,MAPK1,MAPK3,MITF,MRAS,NRAS,PIK3C2A,PIK3C3,PIK3CA,PIK3CB,PIK3R1,PIK3R4,PLCG1,PRKACB,PRKAG1,PRKAG2,PRKAR1A,PRKAR2B,PTPN11,RAF1,RALA,RAP1A,RPS6KA1,RPS6KA5,RPS6KB1,RPS6KB2,RPS6KC1,RRAS2,SH2B2,SHC1,SOS1,SOS2,SRC
p53 Signaling	5.53	0.51	-0.801	AKT1,AKT2,AKT3,APAF1,ATM,ATR,BAX,BBC3,BCL2,BCL2L1,BIRC5,CCND1,CCNK,CDK2,CDK4,CDKN1A,CHEK1,CSNK1D,CTNNB1,E2F1,EP300,GNL3,GSK3B,HIF1A,HIPK2,KAT2B,MAPK14,MAPK8,MDM2,MDM4,MED1,PCNA,PIAS1,PIDD1,PIK3C2A,PIK3C3,PIK3CA,PIK3CB,PIK3R1,PIK3R4,PML,PTEN,SCO2,SIRT1,ST13,STAG1,TNFRSF10A,TOPBP1,TP53,TP53INP1
Phosphatidylglycerol Biosynthesis II (Non-plastidic)	5.45	0.7	0	ABHD5,AGPAT1,AGPAT2,AGPAT3,AGPAT5,CDS2,GPAM,GPAT3,GPAT4,GPD2,LCLAT1,LPCAT1,LPCAT3,LPCAT4,LPGAT1,MBOAT2,MBOAT7,PGS1,PTPMT1,TAFAZZIN,TAMM41
PPARα/RXRα Activation	5.44	0.441	0.717	ACAA1,ACOX1,ACVR1,ADCY6,ADCY7,ADCY9,ADIPOR1,ADIPOR2,AIP,CAND1,CHD5,CHUK,CKAP5,CLOCK,CREBBP,ELP1,EP300,FASN,GNA11,GNAS,GOT2,GPD2,GRB2,HELZ2,HRAS,HSP90AA1,HSP90AB1,HSP90B1,IKBKB,IKBKE,IKBKG,IL1RAP,INSR,ITGB5,JAK2,KRAS,LPL,MAP2K1,MAP2K2,MAP2K7,MAP4K4,MAPK1,MAPK14,MAPK3,MAPK8,MED1,MED12,MED23,MED24,MEF2C,MRAS,NCOA3,NCOR1,NCOR2,NFKB1,NFKB2,NR2C2,NRAS,PDIA3,PLCB1,PLCB3,PLCB4,PLCG1,PLCL2,PRKAA1,PRKAB1,P…
Insulin Secretion Signaling Pathway	5.37	0.415	-1.993	ADCY6,ADCY7,ADCY9,AGO1,ASIC1,ATF2,ATF4,BET1L,CACNB3,CAMK2D,CAMK2G,CLCN3,CREB1,CREB5,CREBBP,CRTC2,DLAT,EIF2A,EIF2AK3,EIF2B2,EIF2B3,EIF2B4,EIF2S1,EIF2S2,EIF4A1,EIF4A2,EIF4A3,EIF4E,EIF4EBP1,EIF4EBP2,EIF4G1,EIF4G2,EIF4G3,FURIN,FYN,GNA11,GNAS,GOSR2,GPAA1,INSR,ITPR1,ITPR2,JAK1,JAK2,JAK3,LYN,MAPK1,MAPK11,MAPK12,MAPK14,MAPK3,NAPA,NAPG,NSF,PABPC1,PAIP1,PC,PDHA1,PDHB,PDHX,PDIA3,PIK3C2A,PIK3C3,PIK3CA,PIK3CB…
Ephrin B Signaling	5.26	0.542	-0.365	ABI1,ACP1,AXIN1,CAP1,CBL,CFL1,CFL2,CTNNB1,EPHB2,EPHB4,GNA11,GNA13,GNAI2,GNAO1,GNAS,GNB1,GNB2,GNB4,GNG10,GNG12,GNG5,HNRNPK,HRAS,ITSN1,ITSN2,KALRN,LIMK1,MAPK1,MAPK3,MRAS,PAK1,PTK2,PXN,RAC1,RGS3,RHOA,ROCK1,ROCK2,VAV3
Aryl Hydrocarbon Receptor Signaling	5.15	0.453	0	AIP,ALDH16A1,ALDH18A1,ALDH2,ALDH3A1,ALDH3A2,ALDH4A1,ALDH6A1,ALDH7A1,APAF1,ARNT,ATM,ATR,BAX,CCNA2,CCND1,CCND3,CCNE1,CCNE2,CDK2,CDK4,CDK6,CDKN1A,CDKN1B,CHEK1,CTSD,E2F1,EP300,GSTO1,GSTP1,GSTZ1,HSP90AA1,HSP90AB1,HSP90B1,HSPB1,HSPB2,MAPK1,MAPK3,MAPK8,MCM7,MDM2,MED1,MGST2,MYC,NCOA2,NCOA3,NCOA7,NCOR2,NEDD8,NFE2L2,NFIA,NFIB,NFIC,NFIX,NFKB1,NFKB2,NQO2,NRIP1,PTGES3,RARA,RARG,RBL1,RBL2,RELA,RXRB,SMARCA4,SP1…
Cholecystokinin/Gastrin-mediated Signaling	5.1	0.479	-0.412	ATF2,BCAR1,Cdc42,EGFR,EPHA4,FNBP1,GNA13,GRB2,HRAS,IL18,ITPR1,ITPR2,KRAS,MAP2K1,MAP2K2,MAPK1,MAPK12,MAPK14,MAPK3,MAPK7,MAPK8,MAPK9,MEF2A,MEF2C,MEF2D,MRAS,NRAS,PLCB1,PLCB3,PLCB4,PRKCA,PRKCD,PRKCI,PRKD3,PTK2,PTK2B,PXN,RAC1,RAF1,RALA,RAP1A,RHOA,RHOBTB1,RHOBTB2,RHOC,RHOD,RHOT1,RHOT2,RND2,RND3,ROCK1,ROCK2,RRAS2,SHC1,SOS1,SOS2,SRC
Death Receptor Signaling	5.03	0.5	0.302	ACIN1,ACTB,ACTG1,APAF1,ARHGDIB,BCL2,BID,BIRC2,CASP2,CASP3,CASP8,CFLAR,CHUK,CYC1,DFFA,DIABLO,ELP1,HSPB1,HSPB2,HTRA2,IKBKB,IKBKE,IKBKG,LIMK1,LMNA,MAP2K7,MAP4K4,MAPK8,NFKB1,NFKB2,PARP10,PARP16,PARP2,PARP3,PARP6,PARP8,PARP9,RELA,RIPK1,ROCK1,SPTAN1,TANK,TNFRSF10A,TNFRSF21,TNKS,TNKS2,TRAF2,XIAP
Cleavage and Polyadenylation of Pre-mRNA	5	0.917	#NUM!	CPSF1,CPSF3,CPSF4,CPSF6,CSTF1,CSTF2,CSTF3,NUDT21,PABPN1,PAPOLA,WDR33
CD27 Signaling in Lymphocytes	4.85	0.561	-1.976	APAF1,BCL2L1,BID,CASP3,CASP8,CHUK,CYC1,ELP1,IKBKB,IKBKE,IKBKG,MAP2K1,MAP2K2,MAP2K7,MAP3K10,MAP3K11,MAP3K12,MAP3K13,MAP3K2,MAP3K4,MAP3K6,Map3k7,MAP3K8,MAPK12,MAPK8,MAPK9,NFKB1,NFKB2,RELA,SIVA1,TRAF2,TRAF5
CNTF Signaling	4.85	0.561	-1.061	AKT1,GRB2,HRAS,IL6ST,JAK1,JAK2,KRAS,MAP2K1,MAP2K2,MAPK1,MAPK3,MRAS,NRAS,PIK3C2A,PIK3C3,PIK3CA,PIK3CB,PIK3R1,PIK3R4,PTPN11,RAF1,RALA,RAP1A,RPS6KA1,RPS6KA5,RPS6KB1,RPS6KB2,RRAS2,SOS1,STAT1,STAT3,TYK2
Gαq Signaling	4.84	0.441	-0.75	ADRA1B,AKT1,AKT2,AKT3,Calm1 (includes others),Cdc42,CHP1,CHUK,CSK,FNBP1,GNA11,GNA13,GNAI2,GNAO1,GNAS,GNB1,GNB2,GNB4,GNG10,GNG12,GNG5,GRK2,GSK3B,HRH1,IKBKB,IKBKE,IKBKG,ITPR1,ITPR2,MAP2K1,MAP2K2,MAPK1,MAPK3,MRAS,NFATC1,NFATC2,NFATC3,NFKB1,NFKB2,PIK3C2A,PIK3C3,PIK3CA,PIK3CB,PIK3R1,PIK3R4,PLCB1,PLCB3,PLCB4,PLCG1,PLD1,PLD2,PPP3CA,PPP3CB,PPP3CC,PPP3R1,PRKCA,PRKCD,PRKCI,PRKD3,PTK2B,RAC1,RAF1,RELA,RGS2,R…
Cardiac Hypertrophy Signaling	4.82	0.41	0.413	ADCY6,ADCY7,ADCY9,ADRA1B,ADSS2,AKT1,ATF2,CACNB3,Calm1 (includes others),Cdc42,CHP1,CREB1,CREBBP,EIF2B2,EIF2B3,EIF2B4,EIF4E,EP300,FNBP1,GNA11,GNA13,GNAI2,GNAO1,GNAS,GNB1,GNB2,GNB4,GNG10,GNG12,GNG5,GRB2,GSK3B,HRAS,HSPB1,IGF1R,IL6R,KRAS,MAP2K1,MAP2K2,MAP2K7,MAP3K10,MAP3K11,MAP3K12,MAP3K13,MAP3K2,MAP3K4,MAP3K6,Map3k7,MAP3K8,MAPK1,MAPK11,MAPK12,MAPK14,MAPK3,MAPK8,MAPK9,MAPKAPK3,MEF2A,MEF2C,MEF2D,MRAS,…
NAD Signaling Pathway	4.8	0.45	0.263	ACADM,AIFM1,AKT1,AKT2,AKT3,BMAL1,BST1,CLOCK,EIF2AK3,ERN1,ETFA,GJA1,GSK3B,H2BC17,HIF1A,HSPD1,IDH2,LDHA,LDHD,NADK,NADSYN1,NAMPT,NFKB1,NFKB2,NMNAT1,NUDT12,PARP10,PARP16,PARP2,PARP3,PARP6,PARP8,PARP9,PIK3C2A,PIK3C3,PIK3CA,PIK3CB,PIK3R1,PIK3R4,POLR2A,POLR2B,POLR2C,POLR2E,POLR2F,POLR2G,POLR2H,POLR2I,POLR2J,POLRMT,PRKAA1,PRKAB1,PRKAG1,PRKAG2,SIRT1,SIRT2,SIRT6,SIRT7,SLC29A1,SLC29A2,SLC7A5,SOD2,SREBF1,TGF…
CXCR4 Signaling	4.76	0.44	0.25	ADCY6,ADCY7,ADCY9,AKT1,AKT2,AKT3,ARHGEF11,BCAR1,Cdc42,CRK,DOCK1,ELMO2,FNBP1,GNA11,GNA13,GNAI2,GNAO1,GNAS,GNB1,GNB2,GNB4,GNG10,GNG12,GNG5,HRAS,ITPR1,ITPR2,KRAS,LYN,MAP2K1,MAP2K2,MAPK1,MAPK12,MAPK3,MAPK8,MAPK9,MRAS,MYL12A,MYL12B,MYL6,NRAS,PAK1,PIK3C2A,PIK3C3,PIK3CA,PIK3CB,PIK3R1,PIK3R4,PLCB1,PLCB3,PLCB4,PRKCA,PRKCD,PRKCI,PRKD3,PTK2,PXN,RAC1,RAF1,RALA,RAP1A,RHOA,RHOBTB1,RHOBTB2,RHOC,RHOD,RHOT1,RHOT2…
UVA-Induced MAPK Signaling	4.72	0.49	-0.378	ATM,BCL2L1,CASP3,EGFR,HRAS,KRAS,MAPK1,MAPK11,MAPK12,MAPK14,MAPK3,MAPK8,MAPK9,MRAS,NRAS,PARP10,PARP16,PARP2,PARP3,PARP6,PARP8,PARP9,PDIA3,PIK3C2A,PIK3C3,PIK3CA,PIK3CB,PIK3R1,PIK3R4,PLCB1,PLCB3,PLCB4,PLCG1,PLCL2,PRKCA,RALA,RAP1A,RPS6KA1,RPS6KA5,RPS6KB1,RPS6KB2,RPS6KC1,RRAS2,SMPD4,STAT1,TNKS,TNKS2,TP53
Induction of Apoptosis by HIV1	4.71	0.538	-0.522	APAF1,BAK1,BAX,BBC3,BCL2,BCL2L1,BID,BIRC2,CASP3,CASP8,CHUK,CYC1,DFFA,DIABLO,ELP1,HTRA2,IKBKB,IKBKE,IKBKG,MAP2K7,MAPK12,MAPK8,MAPK9,NFKB1,NFKB2,RELA,RIPK1,SLC25A13,SLC25A3,SLC25A4,SLC25A5,TP53,TRAF1,TRAF2,XIAP
Phagosome Maturation	4.7	0.442	#NUM!	ATP6AP1,ATP6V0A1,ATP6V0A2,ATP6V0A4,ATP6V0B,ATP6V0C,ATP6V0E1,ATP6V1A,ATP6V1B2,ATP6V1C1,ATP6V1D,ATP6V1E1,ATP6V1H,BET1L,CALR,CANX,CTSA,CTSB,CTSD,CTSV,DCTN4,Dync1i2,DYNC1LI1,DYNC1LI2,DYNC2H1,DYNC2I1,DYNLL1,DYNLL2,DYNLT1,EEA1,GOSR2,GPAA1,HLA-A,HLA-E,LAMP2,M6PR,MR1,NAPA,NAPG,NSF,PIK3C3,PIKFYVE,PRDX1,PRDX2,PRDX5,PRDX6,RAB5A,RAB5B,RAB5C,RAB7A,RAB7B,RAC1,STX16,TCIRG1,TSG101,TUBA1C,TUBA4A,TUBB,TUBB4B,TUBB6…
HIF1α Signaling	4.69	0.423	0.216	ADRA1B,AKT1,AKT2,AKT3,APEX1,ARAF,ARNT,BRAF,CAMK1,CAMK2D,CAMK2G,CCNG2,CDKN1A,CHP1,COPS5,CREBBP,CUL2,EIF4E,EIF4EBP1,ELOC,EP300,FLT1,GPI,HIF1A,HIF1AN,HK1,HRAS,HSP90AA1,HSPA14,HSPA4,HSPA5,HSPA8,HSPA9,IL6R,KDM1A,KRAS,LDHA,MAP2K1,MAP2K2,MAP2K7,MAPK1,MAPK3,MDM2,MET,MKNK1,MKNK2,MRAS,NAA10,NCOA1,NRAS,PDGFC,PIK3C2A,PIK3C3,PIK3CA,PIK3CB,PIK3R1,PIK3R4,PKM,PLCG1,PPP3CA,PPP3CB,PPP3CC,PPP3R1,PRKCA,PRKCD,PRKCI,P…
CDP-diacylglycerol Biosynthesis I	4.68	0.679	0	ABHD5,AGPAT1,AGPAT2,AGPAT3,AGPAT5,CDS2,GPAM,GPAT3,GPAT4,GPD2,LCLAT1,LPCAT1,LPCAT3,LPCAT4,LPGAT1,MBOAT2,MBOAT7,TAFAZZIN,TAMM41
Neuregulin Signaling	4.65	0.47	-0.905	ADAM17,AKT1,AKT2,AKT3,BAD,CDKN1B,CRK,DLG4,EGFR,ERBB2,ERBIN,ERRFI1,GRB2,HBEGF,HRAS,HSP90AA1,HSP90AB1,HSP90B1,ITGA3,ITGA6,ITGAV,ITGB1,ITGB5,KRAS,MAP2K1,MAP2K2,MAPK1,MAPK3,MRAS,MYC,NRAS,PDPK1,PICK1,PIK3R1,PLCG1,PRKCA,PRKCD,PRKCI,PRKD3,PSEN1,PTEN,PTPN11,RAF1,RALA,RAP1A,RNF41,RPS6,RPS6KB1,RPS6KB2,RRAS2,SHC1,SOS1,SOS2,SRC,STAT5A
Mismatch Repair in Eukaryotes	4.63	0.778	0.535	EXO1,FEN1,LIG1,MCM9,MLH1,MSH3,PCNA,PMS2,RFC1,RFC2,RFC3,RFC5,RPA1,SLC19A1
ERBB4 Signaling	4.61	0.529	-0.898	ADAM17,AKT1,APH1A,GRB2,HRAS,KRAS,MAP2K1,MAP2K2,MAPK1,MAPK3,MRAS,NCSTN,NRAS,Nrg1,PDPK1,PIK3C2A,PIK3C3,PIK3CA,PIK3CB,PIK3R1,PIK3R4,PLCG1,PRKCA,PRKCD,PRKCI,PRKD3,PSEN1,PSENEN,RAF1,RALA,RAP1A,RRAS2,SHC1,SOS1,SOS2,YAP1
Sertoli Cell-Sertoli Cell Junction Signaling	4.61	0.422	#NUM!	ACTB,ACTG1,ACTN1,ACTN4,AFDN,AKT1,AKT2,AKT3,ATF2,AXIN1,BCAR1,CGN,CLDN12,CLINT1,CTNNA1,CTNNB1,DLG1,EPB41,EPN1,EPN2,F11R,GSK3A,GSK3B,HRAS,ILK,ITGA3,ITGA6,ITGAV,ITGB1,ITGB5,JUP,KEAP1,KRAS,MAP2K1,MAP2K2,MAP2K7,MAP3K10,MAP3K11,MAP3K12,MAP3K13,MAP3K2,MAP3K20,MAP3K4,MAP3K6,Map3k7,MAP3K8,MAPK1,MAPK11,MAPK12,MAPK14,MAPK3,MAPK8,MAPK9,MRAS,MTMR2,NECTIN2,NECTIN3,NRAS,OCLN,PALS2,PRKACB,PRKAG1,PRKAG2,PRKAR1A,PR…
Paxillin Signaling	4.56	0.477	-1.605	ACTB,ACTG1,ACTN1,ACTN4,ARF1,ARFIP2,ARHGEF7,BCAR1,CRK,CSK,DOCK1,GIT2,GRB2,HRAS,ITGA3,ITGA6,ITGAV,ITGB1,ITGB5,KRAS,MAPK1,MAPK11,MAPK12,MAPK14,MAPK8,MAPK9,MRAS,NCK1,NRAS,PAK1,PARVA,PIK3C2A,PIK3C3,PIK3CA,PIK3CB,PIK3R1,PIK3R4,PTK2,PTK2B,PTPN12,PXN,RAC1,RALA,RAP1A,RRAS2,SOS1,SOS2,SRC,TLN1,TLN2,VCL
Role of NFAT in Cardiac Hypertrophy	4.53	0.415	0.57	ADCY6,ADCY7,ADCY9,AKAP5,AKT1,AKT2,AKT3,CABIN1,CACNB3,Calm1 (includes others),CAMK1,CAMK2D,CAMK2G,CHP1,CSNK1A1,EP300,GNAI2,GNAS,GNB1,GNB2,GNB4,GNG10,GNG12,GNG5,GRB2,GSK3B,HDAC10,HDAC2,HDAC3,HDAC4,HDAC5,HDAC6,HDAC7,HRAS,IGF1R,IL6R,IL6ST,ITPR1,ITPR2,KRAS,LIF,MAP2K1,MAP2K2,MAP2K7,MAPK1,MAPK11,MAPK12,MAPK14,MAPK3,MAPK8,MAPK9,MEF2A,MEF2C,MEF2D,MRAS,NRAS,PDIA3,PIK3C2A,PIK3C3,PIK3CA,PIK3CB,PIK3R1,PIK3R4,…
Virus Entry via Endocytic Pathways	4.52	0.466	#NUM!	ABL1,ACTB,ACTG1,AP1B1,AP1G1,AP1G2,AP1M1,AP1S1,AP1S2,AP2A1,Ap2b1,AP2M1,AP3D1,AP3M1,AP4B1,AP4E1,AP4M1,AP5M1,AP5Z1,CAV1,CLTA,CLTB,CLTC,DNM1,DNM2,FLNA,FLNC,FYN,HLA-A,HLA-E,HRAS,ITGB1,ITGB5,ITSN1,KRAS,MR1,MRAS,NRAS,PIK3C2A,PIK3C3,PIK3CA,PIK3CB,PIK3R1,PIK3R4,PLCG1,PRKCA,PRKCD,PRKCI,PRKD3,RAC1,RALA,RAP1A,RRAS2,SRC,TFRC
Spliceosomal Cycle	4.51	0.571	-2.646	AQR,BCAS2,CASC3,CWC15,CWC25,DDX23,DDX39B,DDX46,DHX15,DHX16,EFTUD2,EIF4A3,HSPA8,ISY1-RAB43,MAGOH,PRPF18,PRPF19,PRPF40B,RBM8A,SF3A1,SF3B1,SF3B2,SF3B3,SLU7,SNRNP200,U2AF2,XAB2,YJU2
Purine Nucleotides De Novo Biosynthesis II	4.5	0.909	-0.632	ADSL,ADSS1,ADSS2,ATIC,GART,IMPDH1,IMPDH2,PAICS,PFAS,PPAT
Synaptogenesis Signaling Pathway	4.49	0.394	-0.736	ACTR2,ACTR3,ADCY6,ADCY7,ADCY9,AFDN,AKT1,AKT2,AKT3,AP2A1,Ap2b1,AP2M1,ARHGEF7,ARPC1B,ARPC2,ARPC4,ARPC5,ARPC5L,ATF2,ATF4,BAD,BET1L,BRAF,CACNB3,CADM1,Calm1 (includes others),CAMK2D,CAMK2G,CFL1,CLASP2,CREB1,CREB5,CREBBP,CRK,CTNNB1,CTNND1,DLG4,DNAJC5,EIF4EBP1,EIF4EBP2,EPHA2,EPHA4,EPHB2,EPHB4,FARP1,FYN,GOSR2,GPAA1,GRB2,GRINA,GSK3B,HRAS,HSPA8,ITPR1,ITSN1,ITSN2,KALRN,KRAS,LIMK1,LRP1,LRP8,LYN,MAP1B,MAPK1,M…
Colorectal Cancer Metastasis Signaling	4.48	0.402	1.492	ADCY6,ADCY7,ADCY9,AKT1,AKT2,AKT3,APC,ARRB1,AXIN1,BAD,BAX,BCL2L1,BIRC5,BRAF,CASP3,CCND1,Cdc42,CTNNB1,DVL1,E2F4,EGFR,FNBP1,FZD6,GNA11,GNA13,GNAI2,GNAO1,GNAS,GNB1,GNB2,GNB4,GNG10,GNG12,GNG5,GRB2,GRK2,GSK3B,HRAS,IL6R,IL6ST,JAK1,JAK2,JAK3,KRAS,LRP1,LRP5,LRP6,MAP2K1,MAP2K2,MAPK1,MAPK12,MAPK3,MAPK8,MAPK9,MLH1,MRAS,MSH3,MYC,NFKB1,NFKB2,NRAS,PDGFC,PIK3C2A,PIK3C3,PIK3CA,PIK3CB,PIK3R1,PIK3R4,PRKACB,PRKAG1,P…
Iron homeostasis signaling pathway	4.4	0.449	#NUM!	ACO2,ARNT,ATP6AP1,ATP6V0A1,ATP6V0A2,ATP6V0A4,ATP6V0B,ATP6V0C,ATP6V0E1,ATP6V1A,ATP6V1B2,ATP6V1C1,ATP6V1D,ATP6V1E1,ATP6V1H,BMP1,BMPR1A,BTRC,CDC34,CIAO1,CIAO2B,CIAO3,CP,CUL1,EGFR,FBXL5,FECH,FLVCR1,FTH1,FTL,HIF1A,HMOX2,HSPA9,IL6R,IREB2,ISCU,JAK1,JAK2,JAK3,LRP1,MAPK1,MAPK3,MCOLN1,MMS19,NFS1,NUBP1,NUBP2,PDGFA,SKP1,SKP2,SLC11A2,SLC25A37,SLC39A14,SMAD2,SMAD4,SMAD5,STAT3,STAT5A,STEAP3,TCIRG1,TFRC,TYK2
Apelin Endothelial Signaling Pathway	4.37	0.447	0.927	ADCY6,ADCY7,ADCY9,AKT1,AKT2,AKT3,ARNT,Calm1 (includes others),GNA11,GNA13,GNAI2,GNAO1,GNAS,GNB1,GNB2,GNB4,GNG10,GNG12,GNG5,HDAC4,HDAC5,HIF1A,HRAS,KRAS,MAP2K1,MAP2K2,MAPK1,MAPK12,MAPK3,MAPK8,MAPK9,MEF2A,MEF2C,MEF2D,MRAS,NFKB1,NFKB2,NRAS,PIK3C2A,PIK3C3,PIK3CA,PIK3CB,PIK3R1,PIK3R4,PLCB1,PLCB3,PLCB4,PRKAA1,PRKAB1,PRKAG1,PRKAG2,PRKCA,PRKCD,PRKCI,PRKD3,RAF1,RALA,RAP1A,RELA,RPS6KB1,RPS6KB2,RRAS2,SP1
CD40 Signaling	4.34	0.522	-0.87	ATF1,CHUK,ELP1,IKBKB,IKBKE,IKBKG,JAK3,MAP2K1,MAP2K2,MAP2K7,MAPK1,MAPK11,MAPK12,MAPK14,MAPK3,MAPK8,MAPK9,NFKB1,NFKB2,PIK3C2A,PIK3C3,PIK3CA,PIK3CB,PIK3R1,PIK3R4,PTGS1,RELA,STAT3,TANK,TNFAIP3,TRAF1,TRAF2,TRAF3,TRAF5,TRAF6
IL-17A Signaling in Airway Cells	4.34	0.522	0.174	AKT1,AKT2,AKT3,CHUK,GSK3B,IKBKB,IKBKE,IKBKG,IL17RA,IL17RC,JAK1,JAK2,JAK3,MAP2K1,MAP2K2,MAPK1,MAPK11,MAPK12,MAPK14,MAPK3,MAPK8,MAPK9,NFKB1,NFKB2,PIK3C2A,PIK3C3,PIK3CA,PIK3CB,PIK3R1,PIK3R4,PTEN,RELA,STAT3,TRAF6,TYK2
MYC Mediated Apoptosis Signaling	4.29	0.56	1.134	APAF1,BAX,BBC3,BCL2,BCL2L1,BCL2L11,BID,CASP2,CASP3,CASP8,CFLAR,CHUK,CREBBP,IKBKB,IKBKE,IKBKG,MAX,MDM2,MYC,NFKB1,NFKB2,PRKACB,PRKAG1,PRKAG2,PRKAR1A,PRKAR2B,TP53,TRAF2
fMLP Signaling in Neutrophils	4.26	0.45	-0.277	ACTR2,ACTR3,ARPC1B,ARPC2,ARPC4,ARPC5,ARPC5L,Calm1 (includes others),CHP1,GNA11,GNA13,GNAI2,GNAO1,GNAS,GNB1,GNB2,GNB4,GNG10,GNG12,GNG5,HRAS,ITPR1,ITPR2,KRAS,MAP2K1,MAP2K2,MAPK1,MAPK3,MRAS,NFAT5,NFATC1,NFATC2,NFATC3,NFKB1,NFKB2,NRAS,PIK3C2A,PIK3C3,PIK3CA,PIK3CB,PIK3R1,PIK3R4,PLCB1,PLCB3,PLCB4,PPP3CA,PPP3CB,PPP3CC,PPP3R1,PRKCA,PRKCD,PRKCI,PRKD3,RAC1,RAF1,RALA,RAP1A,RELA,RRAS2
GADD45 Signaling	4.25	0.533	0	ACVR1,ATM,ATR,CCNB1,CCND1,CCND3,CCNE1,CCNE2,CDK1,CDK2,CDK4,CDKN1A,MAP2K7,MAP3K4,MAPK1,MAPK11,MAPK12,MAPK14,MAPK8,MAPK9,MYC,NFKB1,NFKB2,NFYA,PCNA,POU2F1,RELA,SMAD2,SMAD4,TGFB1,TGFBR2,TP53
Endoplasmic Reticulum Stress Pathway	4.19	0.714	-0.832	ATF4,ATF6,CALR,CASP3,DDIT3,EIF2AK3,EIF2S1,ERN1,HSP90B1,HSPA5,MAPK8,MBTPS1,MBTPS2,TRAF2,XBP1
IL-6 Signaling	4.17	0.45	-0.405	ABCB1,AKT1,AKT2,AKT3,CD14,CHUK,CSNK2A1,CSNK2A2,CSNK2B,ELP1,GRB2,HRAS,HSPB1,HSPB2,IKBKB,IKBKE,IKBKG,IL18,IL1RAP,IL6R,IL6ST,JAK2,KRAS,MAP2K1,MAP2K2,MAP2K7,MAP4K4,MAPK1,MAPK11,MAPK12,MAPK14,MAPK3,MAPK8,MAPK9,MRAS,NFKB1,NFKB2,NRAS,PIK3C2A,PIK3C3,PIK3CA,PIK3CB,PIK3R1,PIK3R4,PTPN11,RAF1,RALA,RAP1A,RELA,RRAS2,SHC1,SOCS1,SOS1,SOS2,STAT3,TRAF2,TRAF6,VEGFA
Renin-Angiotensin Signaling	4.15	0.455	-0.714	ACE,ADCY6,ADCY7,ADCY9,ATF2,GRB2,HRAS,ITPR1,ITPR2,JAK2,KRAS,MAP2K1,MAP2K2,MAPK1,MAPK11,MAPK12,MAPK14,MAPK3,MAPK8,MAPK9,MRAS,NFKB1,NFKB2,NRAS,PAK1,PIK3C2A,PIK3C3,PIK3CA,PIK3CB,PIK3R1,PIK3R4,PLCG1,PRKACB,PRKAG1,PRKAG2,PRKAR1A,PRKAR2B,PRKCA,PRKCD,PRKCI,PRKD3,PTK2,PTK2B,RAC1,RAF1,RALA,RAP1A,RELA,RRAS2,SHC1,SHF,SOS1,SOS2,STAT1,STAT3
UVC-Induced MAPK Signaling	4.08	0.549	-0.392	ARAF,ATR,BRAF,EGFR,HRAS,KRAS,MAP2K1,MAP2K2,MAPK1,MAPK11,MAPK12,MAPK14,MAPK3,MAPK8,MAPK9,MRAS,NRAS,PRKCA,PRKCD,PRKCI,PRKD3,RAF1,RALA,RAP1A,RRAS2,SMPD4,SRC,TP53
Prolactin Signaling	4.02	0.474	-0.949	ABCB8,CREBBP,EP300,FYN,GRB2,HRAS,JAK2,KRAS,MAP2K1,MAP2K2,MAPK1,MAPK3,MRAS,MYC,NMI,NR3C1,NRAS,PDPK1,PIK3C2A,PIK3C3,PIK3CA,PIK3CB,PIK3R1,PIK3R4,PLCG1,PRKCA,PRKCD,PRKCI,PRKD3,PTPN11,RAF1,RALA,RAP1A,RRAS2,SHC1,SOCS1,SOCS5,SOCS6,SOCS7,SOS1,SOS2,SP1,STAT1,STAT3,STAT5A
Role of PKR in Interferon Induction and Antiviral Response	4	0.441	0.927	APAF1,ATF2,BAX,BID,CASP1,CASP3,CASP8,CHUK,CYC1,E2F1,EIF2S1,ELP1,FANCC,HSP90AA1,HSP90AB1,HSP90B1,HSPA14,HSPA4,HSPA5,HSPA8,HSPA9,IFIH1,IFNAR2,IKBKB,IKBKE,IKBKG,IL18,IRF3,IRF9,JAK1,MAP2K7,MAPK1,MAPK11,MAPK12,MAPK14,MAPK3,MAPK8,MAPK9,MAVS,METAP2,MYD88,NFKB1,NFKB2,NPM1,PDGFA,PDGFC,RELA,RIGI,SP1,STAT1,STAT2,STAT3,TAB2,TARBP2,TIRAP,TLR3,TP53,TRAF3,TRAF6,TYK2
Immunogenic Cell Death Signaling Pathway	3.98	0.478	-1.067	ANXA1,ATF4,ATG12,ATG16L1,ATG4D,BAK1,BAX,BCL2,BECN1,CALR,CASP1,CASP3,CASP8,CFLAR,CGAS,DAPK1,DAPK3,DDIT3,EIF2A,EIF2AK3,HSP90AA1,HSP90AB1,HSP90B1,HSPA14,HSPA4,HSPA5,HSPA8,HSPA9,IFNAR2,IRF3,LRP1,MLKL,NFKB1,NFKB2,P2RY2,PANX1,PDIA3,PGAM5,RIPK1,RIPK3,ROCK1,STING1,TLR3
April Mediated Signaling	3.94	0.571	-0.853	CHUK,ELP1,IKBKB,IKBKE,IKBKG,MAP2K7,MAPK1,MAPK11,MAPK12,MAPK14,MAPK8,MAPK9,NFAT5,NFATC1,NFATC2,NFATC3,NFKB1,NFKB2,RELA,TRAF1,TRAF2,TRAF3,TRAF5,TRAF6
LPS-stimulated MAPK Signaling	3.94	0.482	-0.801	ATF1,ATF2,CD14,CHUK,CREB1,ELP1,HRAS,IKBKB,IKBKE,IKBKG,KRAS,MAP2K1,MAP2K2,MAPK1,MAPK11,MAPK12,MAPK14,MAPK3,MAPK8,MAPK9,MRAS,NFKB1,NFKB2,NRAS,PAK1,PIK3C2A,PIK3C3,PIK3CA,PIK3CB,PIK3R1,PIK3R4,PRKCA,PRKCD,PRKCI,PRKD3,RAC1,RAF1,RALA,RAP1A,RELA,RRAS2
NRF2-mediated Oxidative Stress Response	3.92	0.401	-1.109	ABCC1,ABCC4,ACTB,ACTG1,AKR1A1,AKT1,AOX1,ATF4,BACH1,CCT7,CDC34,CREBBP,CUL3,DNAJA1,DNAJA3,DNAJB12,DNAJB2,DNAJB4,DNAJB5,DNAJB6,DNAJC1,DNAJC11,DNAJC12,DNAJC13,DNAJC14,DNAJC15,DNAJC18,DNAJC19,DNAJC21,DNAJC5,DNAJC7,DNAJC8,DNAJC9,EIF2AK3,EP300,EPHX1,ERP29,FKBP5,FOSL1,FTH1,FTL,GCLM,GSK3B,GSTO1,GSTP1,GSTZ1,HERPUD1,HRAS,HSP90AA1,HSP90AB1,HSP90B1,KEAP1,KRAS,MAFF,MAFG,MAFK,MAP2K1,MAP2K2,MAP2K7,MAPK1,MAPK14,M…
IL-22 Signaling	3.88	0.667	0.258	AKT1,AKT2,AKT3,IL10RB,JAK1,MAPK1,MAPK11,MAPK12,MAPK14,MAPK3,MAPK8,MAPK9,STAT1,STAT3,STAT5A,TYK2
Granzyme A Signaling	3.86	0.493	-1.808	APEX1,CASP1,FN1,LMNB2,NDUFA10,NDUFA11,NDUFA12,NDUFA3,NDUFA4,NDUFA5,NDUFA6,NDUFA7,NDUFA9,NDUFAB1,NDUFAF1,NDUFB1,NDUFB10,NDUFB2,NDUFB4,NDUFB5,NDUFB7,NDUFB8,NDUFB9,NDUFS1,NDUFS2,NDUFS3,NDUFS4,NDUFS6,NDUFS7,NDUFS8,NDUFV1,NDUFV2,NDUFV3,NME1,Serpinb6b,SET,XRCC6
Assembly of RNA Polymerase I Complex	3.85	0.833	-1.265	POLR1A,POLR1B,POLR1C,POLR1D,POLR1E,POLR2F,TAF1B,TAF1C,TBP,UBTF
Superpathway of D-myo-inositol (1,4,5)-trisphosphate Metabolism	3.83	0.682	-1.291	BPNT1,IMPA1,IMPA2,INPP1,INPP5A,INPP5D,INPP5E,INPP5F,INPP5K,INPPL1,IPMK,ITPKC,PTEN,SYNJ1,SYNJ2
NF-κB Activation by Viruses	3.81	0.487	-0.973	AKT1,AKT2,AKT3,CHUK,ELP1,HRAS,IKBKB,IKBKE,IKBKG,ITGA3,ITGA6,ITGAV,ITGB1,KRAS,MAPK1,MAPK3,MRAS,NFKB1,NFKB2,NRAS,PIK3C2A,PIK3C3,PIK3CA,PIK3CB,PIK3R1,PIK3R4,PRKCA,PRKCD,PRKCI,PRKD3,RAF1,RALA,RAP1A,RELA,RIPK1,RRAS2,TBP,TRAF2
D-myo-inositol (1,4,5)-trisphosphate Degradation	3.76	0.75	-0.577	BPNT1,IMPA1,IMPA2,INPP1,INPP5A,INPP5D,INPP5E,INPP5F,INPP5K,INPPL1,SYNJ1,SYNJ2
Hepatic Fibrosis Signaling Pathway	3.75	0.369	0.507	ACVR1,AKT1,AKT2,AKT3,APC,ARAF,ATF2,ATF4,AXIN1,BCL2,BRAF,CACNB3,Calm1 (includes others),CASP3,CCDC88A,CCN2,CCND1,Cdc42,CDKN1B,CHUK,COL18A1,CREB1,CREB5,CREBBP,CSNK1A1,CSNK1D,CSNK1E,CSNK1G1,CSNK1G2,CSNK1G3,CTNNB1,DVL1,DVL2,DVL3,EZH2,FGFR1,FLT1,FNBP1,FTH1,FTL,FZD6,GLIS2,GNAI2,GSK3B,HIF1A,HRAS,IKBKB,IKBKE,IKBKG,IL17RA,IL18,IL1RAP,IRAK1,IRAK2,IRAK4,ITGA3,ITGA6,ITGAV,ITGB1,ITGB5,JAK1,JAK2,KRAS,LRP1,LRP5…
B Cell Activating Factor Signaling	3.73	0.558	-1.043	CHUK,ELP1,IKBKB,IKBKE,IKBKG,MAP2K7,MAPK1,MAPK11,MAPK12,MAPK14,MAPK8,MAPK9,NFAT5,NFATC1,NFATC2,NFATC3,NFKB1,NFKB2,RELA,TRAF1,TRAF2,TRAF3,TRAF5,TRAF6
Thrombopoietin Signaling	3.72	0.508	-0.707	GRB2,HRAS,JAK2,KRAS,MAP2K1,MAP2K2,MAPK1,MAPK3,MRAS,MYC,NRAS,PIK3C2A,PIK3C3,PIK3CA,PIK3CB,PIK3R1,PIK3R4,PLCG1,PRKCA,PRKCD,PRKCI,PRKD3,PTPN11,RAF1,RALA,RAP1A,RRAS2,SHC1,SOS1,STAT1,STAT3,STAT5A
GDNF Family Ligand-Receptor Interactions	3.71	0.487	-0.707	CREB1,DOK1,DOK4,FRS2,GAB1,GRB2,HRAS,ITPR1,ITPR2,KRAS,MAP2K1,MAP2K2,MAPK1,MAPK12,MAPK3,MAPK8,MAPK9,MRAS,NCK1,NRAS,PDLIM7,PIK3C2A,PIK3C3,PIK3CA,PIK3CB,PIK3R1,PIK3R4,PLCG1,RAC1,RAF1,RALA,RAP1A,RASA1,RRAS2,SHC1,SOS1,SOS2
PFKFB4 Signaling Pathway	3.7	0.542	1	ATF2,ATF4,CREB1,CREB5,CREBBP,GNAS,GPI,HK1,MAP2K1,MAP2K2,MAP2K7,MAPK1,MAPK3,NCOA3,PFKFB4,PFKM,PRKACB,PRKAG1,PRKAG2,PRKAR1A,PRKAR2B,RPS6KA5,TGFB1,TKT,TP53,XDH
Oxytocin Signaling Pathway	3.66	0.387	0.862	ABCB8,AKT1,AKT2,AKT3,ARRB1,ARRB2,ATF2,ATF4,ATP2B1,CACNB3,Calm1 (includes others),CAMKK1,CAMKK2,CHP1,CREB1,CREB5,CREBBP,EEF2,EGFR,GJA1,GNA11,GNA13,GNAI2,GNAO1,GNB1,GNB2,GNB4,GNG10,GNG12,GNG5,GRB2,GSK3B,HRAS,HSPB1,HSPB2,ITPR1,ITPR2,KRAS,LIPE,LPL,MAPK1,MAPK11,MAPK12,MAPK14,MAPK3,MAPK6,MAPK7,MAPK8,MAPK9,MEF2C,MFN2,MPRIP,MRAS,MYH9,MYL6,MYLK,MYO10,MYO18A,NFATC1,NFE2L2,NFKB1,NFKB2,NRAS,NT5C,PIK3C2A,PIK3…
Mechanisms of Viral Exit from Host Cells	3.64	0.561	#NUM!	ACTB,ACTG1,CHMP2A,CHMP3,CHMP4B,CHMP4C,CHMP6,LMNB2,PDCD6IP,PRKCA,PRKCD,PRKCI,PRKD3,SH3GL1,SH3GL3,SH3GLB1,SH3GLB2,SNF8,TSG101,VPS25,VPS28,VPS37C,XPO1
Production of Nitric Oxide and Reactive Oxygen Species in Macrophages	3.63	0.408	-0.593	AKT1,AKT2,AKT3,Cdc42,CHUK,CLU,CREBBP,ELP1,FNBP1,IKBKB,IKBKE,IKBKG,IRF8,JAK1,JAK2,JAK3,MAP2K1,MAP2K7,MAP3K10,MAP3K11,MAP3K12,MAP3K13,MAP3K2,MAP3K4,MAP3K6,Map3k7,MAP3K8,MAPK1,MAPK11,MAPK12,MAPK14,MAPK3,MAPK8,MAPK9,NFKB1,NFKB2,PIK3C2A,PIK3C3,PIK3CA,PIK3CB,PIK3R1,PIK3R4,PLCG1,PPP1CA,PPP1CB,PPP1CC,PPP1R10,PPP1R11,PPP1R12A,PPP1R14B,PPP2CA,PPP2R1A,PPP2R1B,PPP2R2A,PPP2R3A,PPP2R5A,PPP2R5B,PPP2R5D,PPP2R5E,…
Semaphorin Signaling in Neurons	3.63	0.508	#NUM!	ARHGAP1,ARHGEF12,Cdc42,CFL1,CFL2,FES,FNBP1,FYN,ITGB1,LIMK1,LIMK2,MAPK1,MAPK3,MET,PAK1,PLXNA1,PLXNA2,PTK2,RAC1,RHOA,RHOBTB1,RHOBTB2,RHOC,RHOD,RHOT1,RHOT2,RND2,RND3,ROCK1,ROCK2,SEMA4D
Regulation of Cellular Mechanics by Calpain Protease	3.62	0.467	-0.962	ACTN1,ACTN4,CAPN1,CAPN10,CAPN2,CAPN5,CAPN7,CAPNS1,CAST,CCNA2,CCND1,CCND3,CCNE1,CCNE2,CDK1,CDK2,CDK4,CDK6,CDKN1B,EGFR,EZR,GRB2,HRAS,ITGA3,ITGA6,ITGAV,ITGB1,ITGB5,KRAS,MAPK1,MAPK3,MRAS,NRAS,PTK2,PXN,RALA,RAP1A,RRAS2,SRC,TLN1,TLN2,VCL
CCR3 Signaling in Eosinophils	3.62	0.433	-0.354	Calm1 (includes others),CFL1,CFL2,GNA11,GNA13,GNAI2,GNAO1,GNAS,GNB1,GNB2,GNB4,GNG10,GNG12,GNG5,HRAS,ITPR1,ITPR2,KRAS,LIMK1,LIMK2,MAP2K1,MAP2K2,MAPK1,MAPK11,MAPK12,MAPK14,MAPK3,MPRIP,MRAS,MYLK,NRAS,PAK1,PIK3C2A,PIK3C3,PIK3CA,PIK3CB,PIK3R1,PIK3R4,PLA2G12A,PLA2G6,PLCB1,PLCB3,PLCB4,PPP1CB,PPP1R12A,Ppp1r12b,PRKCA,PRKCD,PRKCI,PRKD3,RAC1,RAF1,RALA,RAP1A,RHOA,ROCK1,ROCK2,RRAS2
4-1BB Signaling in T Lymphocytes	3.61	0.588	-0.688	ATF2,CHUK,ELP1,IKBKB,IKBKE,IKBKG,MAP2K1,MAP2K2,MAPK1,MAPK11,MAPK12,MAPK14,MAPK3,MAPK8,MAPK9,NFKB1,NFKB2,RELA,TRAF1,TRAF2
IL-1 Signaling	3.54	0.458	-0.186	ADCY6,ADCY7,ADCY9,CHUK,ECSIT,ELP1,GNA11,GNA13,GNAI2,GNAO1,GNAS,GNB1,GNB2,GNB4,GNG10,GNG12,GNG5,IKBKB,IKBKE,IKBKG,IL1RAP,IRAK1,IRAK2,IRAK4,MAP2K7,MAPK1,MAPK11,MAPK12,MAPK14,MAPK8,MAPK9,MRAS,MYD88,NFKB1,NFKB2,PRKACB,PRKAG1,PRKAG2,PRKAR1A,PRKAR2B,RELA,TAB2,TOLLIP,TRAF6
Gap Junction Signaling	3.54	0.404	#NUM!	ACTB,ACTG1,ADCY6,ADCY7,ADCY9,AKT1,AKT2,AKT3,CAV1,CSNK1A1,CSNK1D,CSNK1E,CSNK1G1,CSNK1G2,CSNK1G3,CTNNB1,EGFR,GJA1,GJB3,GNAI2,GNAS,GRB2,HRAS,ITPR1,ITPR2,KRAS,MAP2K1,MAP2K2,MAP3K2,MAPK1,MAPK3,MAPK7,MRAS,NRAS,NT5C,PDIA3,PIK3C2A,PIK3C3,PIK3CA,PIK3CB,PIK3R1,PIK3R4,PLCB1,PLCB3,PLCB4,PLCG1,PLCL2,PPP3CA,PPP3CB,PPP3CC,PPP3R1,PRKACB,PRKAG1,PRKAG2,PRKAR1A,PRKAR2B,PRKCA,PRKCD,PRKCI,PRKD3,PRKG2,RAF1,RALA,RAP1A,…
PPAR Signaling	3.53	0.449	1.021	AIP,CHUK,CITED2,CREBBP,ELP1,EP300,GRB2,HRAS,HSP90AA1,HSP90AB1,HSP90B1,IKBKB,IKBKE,IKBKG,IL18,IL1RAP,INSR,KRAS,MAP2K1,MAP2K2,MAP4K4,MAPK1,MAPK3,MED1,MRAS,NCOA1,NCOR1,NCOR2,NFKB1,NFKB2,NRAS,NRIP1,PDGFA,PDGFC,PPARD,RAF1,RALA,RAP1A,RELA,RRAS2,SHC1,SNW1,SOS1,SOS2,SRA1,STAT5A,TRAF2,TRAF6
STAT3 Pathway	3.52	0.43	-1.021	BCL2,BMPR1A,CDC25A,CDKN1A,EGFR,FGFR1,FLT1,HRAS,IGF1R,IGF2R,IL10RB,IL11RA,IL12RB1,IL15RA,IL17RA,IL17RC,IL2RG,IL3RA,IL4R,IL6R,IL6ST,INSR,JAK2,KRAS,MAP2K1,MAP2K2,MAP3K10,MAP3K11,MAP3K12,MAP3K20,MAPK1,MAPK11,MAPK12,MAPK14,MAPK3,MAPK8,MAPK9,MRAS,MYC,NRAS,PIAS3,PIM1,PTPN2,RAC1,RAF1,RALA,RAP1A,RRAS2,SOCS1,SOCS5,SOCS6,SOCS7,SRC,STAT3,TGFB1,TGFBR2,TYK2,VEGFA
TCA Cycle II (Eukaryotic)	3.51	0.652	-0.775	ACO2,CS,DLST,FH,IDH3A,IDH3B,IDH3G,MDH1,MDH2,OGDH,SDHA,SDHB,SDHC,SUCLA2,SUCLG1
Ceramide Signaling	3.49	0.462	0.649	AKT1,AKT2,AKT3,BAD,BCL2,CERK,CTSD,DIABLO,HRAS,KRAS,MAP2K1,MAPK3,MAPK8,MRAS,NFKB1,NFKB2,NRAS,NSMAF,PIK3C2A,PIK3C3,PIK3CA,PIK3CB,PIK3R1,PIK3R4,PPP2CA,PPP2R1A,PPP2R1B,PPP2R2A,PPP2R2D,PPP2R3A,PPP2R5A,PPP2R5B,PPP2R5D,PPP2R5E,PTPA,RAF1,RALA,RAP1A,RELA,RRAS2,SMPD4,SPHK2
Pyrimidine Ribonucleotides De Novo Biosynthesis	3.43	0.548	-1.147	AK1,AK4,CAD,CANT1,CMPK1,CTPS2,DDX3X,DHODH,DHX9,ENTPD4,ENTPD5,ENTPD6,NME1,NME2,NME6,NME7,NTPCR,NUDT16,NUDT18,NUDT5,PGP,SLC25A42,UMPS
Neurotrophin/TRK Signaling	3.43	0.474	-0.333	AKT1,ATF2,ATF4,CREB1,CREB5,CREBBP,FRS2,GAB1,GRB2,HRAS,KRAS,MAP2K1,MAP2K2,MAP2K7,MAPK1,MAPK3,MAPK8,MRAS,NRAS,PDPK1,PIK3C2A,PIK3C3,PIK3CA,PIK3CB,PIK3R1,PIK3R4,PLCG1,PTPN11,RAF1,RALA,RAP1A,RPS6KA1,RRAS2,SHC1,SOS1,SOS2,SPRY1
iNOS Signaling	3.42	0.532	-1.706	Calm1 (includes others),CD14,CHUK,CREBBP,HMGA1,IKBKB,IKBKE,IKBKG,IRAK1,IRAK2,IRAK4,JAK1,JAK2,JAK3,MAPK1,MAPK11,MAPK12,MAPK14,MYD88,NFKB1,NFKB2,RELA,STAT1,TRAF6,TYK2
UVB-Induced MAPK Signaling	3.42	0.519	-0.6	AKT1,BAD,EGFR,EIF4E,EIF4EBP1,H3-3A/H3-3B,MAP2K1,MAPK1,MAPK11,MAPK12,MAPK14,MAPK3,MAPK8,MAPK9,PIK3C2A,PIK3C3,PIK3CA,PIK3CB,PIK3R1,PIK3R4,PRKCA,PRKCD,PRKCI,PRKD3,RPS6KA5,RPS6KB1,TP53
GNRH Signaling	3.39	0.403	-0.478	ADCY6,ADCY7,ADCY9,ATF2,ATF4,CACNB3,Calm1 (includes others),CAMK2D,CAMK2G,CREB1,CREB5,CREBBP,EGFR,GNA11,GNAI2,GNAS,GNB1,GNB2,GNB4,GNG10,GNG12,GNG5,GRB2,HBEGF,HRAS,ITPR1,ITPR2,KRAS,MAP2K1,MAP2K2,MAP2K7,MAP3K10,MAP3K11,MAP3K12,MAP3K13,MAP3K2,MAP3K4,MAP3K6,Map3k7,MAP3K8,MAPK1,MAPK11,MAPK12,MAPK14,MAPK3,MAPK7,MAPK8,MAPK9,MRAS,NFKB1,NFKB2,NRAS,PAK1,PLCB1,PLCB3,PLCB4,PRKACB,PRKAG1,PRKAG2,PRKAR1A,PRKAR2B…
Chemokine Signaling	3.39	0.469	1.151	Calm1 (includes others),CAMK1,CAMK2D,CAMK2G,CFL1,GNAI2,HRAS,KRAS,LIMK1,LIMK2,MAP2K1,MAP2K2,MAPK1,MAPK11,MAPK12,MAPK14,MAPK3,MAPK8,MPRIP,MRAS,NRAS,PLCB1,PLCB3,PLCB4,PLCG1,PPP1CB,PPP1R12A,Ppp1r12b,PRKCA,PTK2,PTK2B,RAF1,RALA,RAP1A,RHOA,ROCK2,RRAS2,SRC
Role of MAPK Signaling in Promoting the Pathogenesis of Influenza	3.37	0.439	0.289	ARAF,ATF2,ATP6AP1,ATP6V0A1,ATP6V0A2,ATP6V0A4,ATP6V0B,ATP6V0C,ATP6V0E1,ATP6V1A,ATP6V1B2,ATP6V1C1,ATP6V1D,ATP6V1E1,ATP6V1H,BAX,BCL2,BECN1,BRAF,CASP3,HRAS,KRAS,MAP2K1,MAP2K2,MAP2K7,MAPK1,MAPK11,MAPK12,MAPK14,MAPK3,MAPK8,MAPK9,MRAS,NFKB1,NFKB2,NRAS,NUP153,PLA2G12A,PLA2G6,PLA2G7,PNPLA2,PNPLA8,PRDX6,PRKCA,RABGEF1,RAF1,RALA,RAP1A,RRAS2,TCIRG1
RAN Signaling	3.36	0.706	-2.887	CSE1L,IPO5,KPNA1,KPNA3,KPNA4,KPNB1,RAN,RANBP1,RANGAP1,RCC1,TNPO1,XPO1
PAK Signaling	3.35	0.436	-0.745	ARHGAP10,ARHGEF7,CASP3,CFL1,CFL2,GIT1,GRB2,HRAS,ITGA3,ITGA6,ITGAV,ITGB1,ITGB5,KRAS,LIMK1,LIMK2,MAP2K1,MAP2K2,MAPK1,MAPK12,MAPK3,MAPK8,MAPK9,MRAS,MYL12A,MYL12B,MYL6,MYLK,NCK1,NRAS,PAK1,PAK1IP1,PDGFA,PDGFC,PIK3C2A,PIK3C3,PIK3CA,PIK3CB,PIK3R1,PIK3R4,PTK2,PTK2B,PXN,RAC1,RAF1,RALA,RAP1A,RRAS2,SHC1,SOS1,SOS2
Angiopoietin Signaling	3.34	0.474	1.461	AKT1,AKT2,AKT3,BAD,BIRC5,CHUK,CRK,ELP1,GRB2,HRAS,IKBKB,IKBKE,IKBKG,KRAS,MRAS,NCK1,NFKB1,NFKB2,NRAS,PAK1,PIK3C2A,PIK3C3,PIK3CA,PIK3CB,PIK3R1,PIK3R4,PTK2,PTPN11,RALA,RAP1A,RASA1,RELA,RRAS2,SOS1,STAT5A,TNIP1
IL-15 Production	3.31	0.431	0.137	AATK,ABL1,ABL2,AXL,CLK1,CLK2,CLK3,CLK4,CSK,DDR1,DDR2,DYRK1A,EGFR,EPHA2,EPHA4,EPHB2,EPHB4,ERBB2,FER,FES,FGFR1,FLT1,FLT3LG,FRK,FYN,IGF1R,INSR,IRF3,JAK1,JAK2,JAK3,LYN,MAP2K1,MAP2K7,MAP3K11,MERTK,MET,NFKB1,NFKB2,PEAK1,PRKCI,PTK2,PTK2B,PTK7,RELA,RYK,SRC,STAT1,SYK,TEC,TNK2,TYK2,YES1
Cancer Drug Resistance By Drug Efflux	3.28	0.5	0.378	ABCB1,ABCC1,ABCG2,AKT1,AKT2,AKT3,ARAF,BRAF,HRAS,KRAS,MAP2K1,MAP2K2,MAPK1,MAPK3,MDM2,MRAS,NFKB1,NRAS,PDK1,PIK3CA,PIK3CB,PIK3R1,PTEN,RAF1,RALA,RAP1A,RRAS2,TP53,YBX1
Docosahexaenoic Acid (DHA) Signaling	3.25	0.553	#NUM!	AKT1,AKT2,AKT3,APAF1,APP,BAD,BAX,BCL2,BCL2L1,BID,CASP3,GSK3A,GSK3B,PDPK1,PIK3C2A,PIK3C3,PIK3CA,PIK3CB,PIK3R1,PIK3R4,PNPLA2
Oncostatin M Signaling	3.24	0.535	-1.043	GRB2,HRAS,IL6ST,JAK1,JAK2,JAK3,KRAS,MAP2K1,MAP2K2,MAPK1,MAPK3,MRAS,NRAS,RAF1,RALA,RAP1A,RRAS2,SHC1,SOS1,STAT1,STAT3,STAT5A,TYK2
Actin Nucleation by ARP-WASP Complex	3.24	0.452	-0.686	ACTR2,ACTR3,ARPC1B,ARPC2,ARPC4,ARPC5,ARPC5L,BAIAP2,Cdc42,FNBP1,GRB2,HRAS,ITGA3,ITGA6,ITGAV,ITGB1,ITGB5,KRAS,MRAS,NCK1,NRAS,PPP1R12A,PPP1R12C,RAC1,RALA,RAP1A,RHOA,RHOBTB1,RHOBTB2,RHOC,RHOD,RHOT1,RHOT2,RND2,RND3,ROCK1,ROCK2,RRAS2,SOS1,SOS2,VASP,WASF1
Fc Epsilon RI Signaling	3.24	0.432	0.283	AKT1,AKT2,AKT3,FYN,GAB1,GRB2,HRAS,INPP5D,INPP5F,INPP5K,INPPL1,KRAS,LYN,MAP2K1,MAP2K2,MAP2K7,MAPK1,MAPK11,MAPK12,MAPK14,MAPK3,MAPK8,MAPK9,MRAS,NRAS,PDPK1,PIK3C2A,PIK3C3,PIK3CA,PIK3CB,PIK3R1,PIK3R4,PLA2G12A,PLA2G6,PLCG1,PRKCA,PRKCD,PRKCI,PRKD3,PTPN11,RAC1,RAF1,RALA,RAP1A,RRAS2,SOS1,SOS2,SYK,SYNJ1,SYNJ2,VAV3
Adrenomedullin signaling pathway	3.22	0.397	-0.117	ADCY6,ADCY7,ADCY9,AKT1,AKT2,AKT3,ARAF,ARNT,BAD,BAX,BCL2,BRAF,Calm1 (includes others),CASP3,CSK,GNA11,GNAS,GRB2,GSK3A,GSK3B,HIF1A,HRAS,IL18,ITPR1,ITPR2,KCNN4,KRAS,MAP2K1,MAP2K2,MAP2K7,MAPK1,MAPK11,MAPK12,MAPK14,MAPK3,MAPK6,MAPK7,MAPK8,MAPK9,MAX,MRAS,MYLK,NFKB1,NFKB2,NRAS,NT5C,PDIA3,PIK3C2A,PIK3C3,PIK3CA,PIK3CB,PIK3R1,PIK3R4,PLCB1,PLCB3,PLCB4,PLCG1,PLCL2,PRKACB,PRKAG1,PRKAG2,PRKAR1A,PRKAR2B,PRKG2,P…
RHOGDI Signaling	3.2	0.391	-0.611	ACTB,ACTG1,ACTR2,ACTR3,ARHGAP1,ARHGAP12,ARHGAP35,ARHGAP5,ARHGAP6,ARHGDIA,ARHGDIB,ARHGEF1,ARHGEF10,ARHGEF11,ARHGEF12,ARHGEF17,ARHGEF18,ARHGEF2,ARHGEF3,ARHGEF5,ARHGEF7,ARPC1B,ARPC2,ARPC4,ARPC5,ARPC5L,CD44,Cdc42,CFL1,CFL2,CREBBP,DGKZ,EP300,EZR,FNBP1,GNA11,GNA13,GNAI2,GNAO1,GNAS,GNB1,GNB2,GNB4,GNG10,GNG12,GNG5,ITGA3,ITGA6,ITGAV,ITGB1,ITGB5,LIMK1,LIMK2,MRAS,MSN,MYH9,MYL12A,MYL12B,MYL6,MYO10,MYO18A,PAK…
Agrin Interactions at Neuromuscular Junction	3.2	0.478	0.557	ACTB,ACTG1,AGRN,ARHGEF7,CTTN,DAG1,DVL1,EGFR,ERBB2,GABPA,GABPB1,HRAS,ITGB1,KRAS,LAMB1,LAMC1,MAPK1,MAPK12,MAPK3,MAPK8,MAPK9,MRAS,NRAS,Nrg1,PAK1,PTK2,PXN,RAC1,RALA,RAP1A,RRAS2,SRC,UTRN
Role of JAK1 and JAK3 in γc Cytokine Signaling	3.2	0.478	#NUM!	CRLF2,FES,GRB2,HRAS,IL15RA,IL2RG,IL4R,JAK1,JAK2,JAK3,KRAS,MAPK1,MAPK3,MRAS,NRAS,PIK3C2A,PIK3C3,PIK3CA,PIK3CB,PIK3R1,PIK3R4,PTK2B,PTPN11,RALA,RAP1A,RRAS2,SHC1,SOCS1,STAT1,STAT3,STAT5A,STAT6,SYK
Pulmonary Fibrosis Idiopathic Signaling Pathway	3.17	0.371	0.647	ACTB,ACTG1,ACVR1,ADAM10,AEBP2,AJUBA,AKT1,AKT2,AKT3,ARAF,ATF2,AXL,BAX,BBC3,BCL2,BIRC5,BRAF,CAV1,CCN2,CCND1,CERT1,COL16A1,COL18A1,COL4A5,COL5A1,COL7A1,CREBBP,CTNNB1,EED,EGFR,EIF4EBP1,EIF4EBP2,EP300,EPHB4,EZH1,EZH2,FGFR1,FN1,FZD6,GNA13,GRB2,GSK3B,HRAS,IL11RA,IL17RA,IL6ST,ILK,ITGAV,ITGB1,JAG1,JAK2,JARID2,KRAS,LATS1,LATS2,MAP2K1,MAPK1,MAPK11,MAPK12,MAPK14,MAPK3,MAPK8,MAPK9,MRAS,MRTFA,MTF2,NFKB1,NFKB2,…
P2Y Purigenic Receptor Signaling Pathway	3.16	0.421	0.277	ADCY6,ADCY7,ADCY9,AKT1,AKT2,AKT3,ATF2,ATF4,CREB1,CREB5,CREBBP,GNAI2,GNB1,GNB2,GNB4,GNG10,GNG12,GNG5,HRAS,KRAS,MAP2K1,MAP2K2,MAPK1,MAPK3,MRAS,MYC,NFKB1,NFKB2,NRAS,P2RY2,PDIA3,PIK3C2A,PIK3C3,PIK3CA,PIK3CB,PIK3R1,PIK3R4,PLCB1,PLCB3,PLCB4,PLCG1,PLCL2,PRKACB,PRKAG1,PRKAG2,PRKAR1A,PRKAR2B,PRKCA,PRKCD,PRKCI,PRKD3,RAF1,RALA,RAP1A,RELA,RRAS2
Estrogen-Dependent Breast Cancer Signaling	3.13	0.458	0	Akr1b10,AKR1B10,AKT1,AKT2,AKT3,ATF2,ATF4,CCND1,CREB1,CREB5,CREBBP,DHRS11,EGFR,HRAS,HSD17B10,HSD17B11,HSD17B12,IGF1R,KRAS,MAPK1,MAPK3,MRAS,NFKB1,NFKB2,NRAS,PIK3C2A,PIK3C3,PIK3CA,PIK3CB,PIK3R1,PIK3R4,RALA,RAP1A,RELA,RRAS2,SP1,SRC,STAT5A
Caveolar-mediated Endocytosis Signaling	3.11	0.467	#NUM!	ABL1,ACTB,ACTG1,ARCN1,CAV1,COPA,COPB1,COPB2,COPE,COPG1,COPG2,COPZ1,DNM2,EGFR,FLNA,FLNC,FLOT2,FYN,HLA-A,HLA-E,INSR,ITGA3,ITGA6,ITGAV,ITGB1,ITGB5,ITSN1,MAP3K2,MR1,PRKCA,PTPN1,RAB5A,RAB5B,RAB5C,SRC
Natural Killer Cell Signaling	3.08	0.394	-2.491	AKT1,AKT2,AKT3,CFL1,CFL2,COL18A1,FYN,GRB2,HLA-A,HLA-E,HRAS,HSPA14,HSPA4,HSPA5,HSPA8,HSPA9,IL12RB1,IL18,IRAK4,ITGB1,JAK2,JAK3,KRAS,LIMK1,LIMK2,MAP2K1,MAP2K2,MAP3K10,MAP3K11,MAP3K12,MAP3K13,MAP3K2,MAP3K4,MAP3K6,Map3k7,MAP3K8,MAPK1,MAPK11,MAPK12,MAPK14,MAPK3,MRAS,MYD88,NCK1,NECTIN2,NFAT5,NFATC1,NFATC2,NFATC3,NFKB1,NFKB2,NRAS,PAK1,PIK3C2A,PIK3C3,PIK3CA,PIK3CB,PIK3R1,PIK3R4,PLCG1,PTK2B,PTPN11,PXN,RAC1…
ABRA Signaling Pathway	3.04	0.446	0.781	ACTB,ACTG1,ACTN1,ACTR3,CCN2,CFL1,CFL2,CHP1,DIAPH1,FOSB,GSN,ITGB1,LIF,LIMK1,LIMK2,MAPK12,MAPK8,MAPK9,MEF2A,MEF2C,MEF2D,MRTFA,MYH9,PDGFC,PPP1CA,PPP3CA,PPP3CB,PPP3CC,PPP3R1,RHOA,ROCK1,ROCK2,SMTN,SVIL,Tpm1,Tpm2,TPM3,Tpm4,VCL,VEGFA,VEGFB
Role of Macrophages, Fibroblasts and Endothelial Cells in Rheumatoid Arthritis	3	0.367	#NUM!	ADAMTS4,AKT1,AKT2,AKT3,APC,ATF2,ATF4,AXIN1,Calm1 (includes others),CAMK2D,CAMK2G,CCND1,CEBPG,CEBPZ,CHP1,CHUK,CREB1,CREB5,CREBBP,CSF1,CSNK1A1,CSNK1D,CSNK1E,CSNK1G1,CSNK1G2,CSNK1G3,CTNNB1,DAAM1,DVL1,ELP1,FN1,FZD6,GNAO1,GSK3B,HRAS,IKBKB,IKBKE,IKBKG,IL17RA,IL17RC,IL18,IL1RAP,IL6R,IL6ST,IRAK1,IRAK2,IRAK4,JAK2,KRAS,LRP1,LRP5,LRP6,MAP2K1,MAP2K2,MAP2K7,MAPK1,MAPK14,MAPK3,MAPK9,MIF,MRAS,MYC,MYD88,NFAT5,NF…
Synaptic Long Term Potentiation	2.99	0.417	0.405	ATF2,ATF4,Calm1 (includes others),CAMK2D,CAMK2G,CHP1,CREB1,CREB5,CREBBP,EP300,GNA11,GRINA,HRAS,ITPR1,ITPR2,KRAS,MAP2K1,MAP2K2,MAPK1,MAPK3,MRAS,NRAS,PDIA3,PLCB1,PLCB3,PLCB4,PLCG1,PLCL2,PPP1CA,PPP1CB,Ppp1cc,PPP1CC,PPP1R10,PPP1R11,PPP1R12A,PPP1R14B,PPP3CA,PPP3CB,PPP3CC,PPP3R1,PRKACB,PRKAG1,PRKAG2,PRKAR1A,PRKAR2B,PRKCA,PRKCD,PRKCI,PRKD3,RAF1,RALA,RAP1A,RAPGEF3,RPS6KA1,RRAS2
Macropinocytosis Signaling	2.98	0.461	-0.784	ABI1,ACTN4,ANKFY1,CD14,CSF1,HRAS,ITGB1,ITGB5,KRAS,MET,MRAS,NRAS,PAK1,PDGFA,PDGFC,PIK3C2A,PIK3C3,PIK3CA,PIK3CB,PIK3R1,PIK3R4,PLCG1,PRKCA,PRKCD,PRKCI,PRKD3,RAB34,RAB5A,RAC1,RALA,RAP1A,RHOA,RRAS2,SRC,USP6NL
Role of JAK family kinases in IL-6-type Cytokine Signaling	2.95	0.456	-0.667	ADAM10,ADAM17,BCL2L1,BIRC5,CCND1,CLCF1,HSP90AA1,HSP90AB1,HSP90B1,IL11RA,IL6R,IL6ST,JAK1,JAK2,LIF,MAPK1,MAPK11,MAPK12,MAPK14,MAPK3,MAPK8,MAPK9,MYC,PDGFC,PIAS1,PIAS3,PTPN11,SOCS1,STAT1,STAT3,STAT5A,TGFB1,TIMP1,TYK2,VEGFA,VEGFB
Triacylglycerol Biosynthesis	2.94	0.491	0.626	ABHD5,AGPAT1,AGPAT2,AGPAT3,AGPAT5,ELOVL1,ELOVL6,GPAM,GPAT3,GPAT4,LCLAT1,LPCAT1,LPCAT3,LPCAT4,LPGAT1,LPIN1,LPIN2,MBOAT2,MBOAT7,OSGEPL1,Plpp1,PLPP2,PLPP5,SIRT1,SIRT2,SIRT6,TAFAZZIN
Assembly of RNA Polymerase III Complex	2.93	0.714	-1.265	BDP1,BRF1,GTF3A,GTF3C1,GTF3C2,GTF3C4,GTF3C5,POLR3D,SF3A1,TBP
ERBB Signaling	2.93	0.441	-0.48	AKT1,EGFR,ERBB2,GRB2,GSK3B,HBEGF,HRAS,KRAS,MAP2K1,MAP2K2,MAPK1,MAPK11,MAPK12,MAPK14,MAPK3,MAPK8,MAPK9,MRAS,NCK1,NRAS,PAK1,PDPK1,PIK3C2A,PIK3C3,PIK3CA,PIK3CB,PIK3R1,PIK3R4,PLCG1,PRKCA,PRKCD,PRKCI,PRKD3,RAF1,RALA,RAP1A,RPS6KB1,RRAS2,SHC1,SOS1,SOS2
Semaphorin Neuronal Repulsive Signaling Pathway	2.93	0.407	0.384	AKT1,AKT2,AKT3,ARHGEF12,CD44,CFL1,CFL2,ERBB2,FARP1,FARP2,FES,FYN,GSK3B,ITGA3,ITGA6,ITGAV,ITGB1,ITGB5,LIMK1,LIMK2,MAP2K1,MAP2K2,MAP2K7,MPRIP,MYL12A,MYL12B,MYL6,NRP2,PAK1,PDE4A,Pde4d,PIK3C2A,PIK3C3,PIK3CA,PIK3CB,PIK3R1,PIK3R4,PIP5K1C,PLCG1,PLXNA1,PLXNA2,PPP1CB,PPP1R12A,Ppp1r12b,PRKACB,PRKAG1,PRKAG2,PRKAR1A,PRKAR2B,PRKG2,RAC1,RHOA,ROCK1,ROCK2,SEMA3F,SEMA4D,SEMA6B,SEMA6D,STK11,TP53,VCAN
Urate Biosynthesis/Inosine 5'-phosphate Degradation	2.93	0.714	1	IMPDH1,IMPDH2,LACC1,NT5C,NT5C2,NT5C3A,NT5C3B,NT5M,PNP,XDH
DNA Double-Strand Break Repair by Homologous Recombination	2.93	0.714	#NUM!	ABL1,ATM,ATRX,BRCA2,GEN1,LIG1,MRE11,RAD51,RAD52,RPA1
WNT/β-catenin Signaling	2.88	0.397	0.272	ACVR1,AKT1,AKT2,AKT3,APC,APPL2,AXIN1,BTRC,CCND1,CD44,CREBBP,CSNK1A1,CSNK1D,CSNK1E,CSNK1G1,CSNK1G2,CSNK1G3,CSNK2A1,CSNK2A2,CSNK2B,CTNNB1,DVL1,DVL2,DVL3,EP300,FZD6,GJA1,GNAO1,GSK3A,GSK3B,ILK,KREMEN1,LRP1,LRP5,LRP6,MARK2,MDM2,MYC,NLK,PPARD,PPP2CA,PPP2R1A,PPP2R1B,PPP2R2A,PPP2R2D,PPP2R3A,PPP2R5A,PPP2R5B,PPP2R5D,PPP2R5E,PTPA,RARA,RARG,RPS27A,RUVBL2,SMO,SRC,TCF3,TCF4,TCF7L2,TGFB1,TGFBR2,TLE1,TLE3,TLE4,T…
FGF Signaling	2.78	0.442	-1.151	AKT1,AKT2,AKT3,ATF2,ATF4,CREB1,CREB5,CREBBP,CRK,FGFR1,FRS2,GAB1,GRB2,HRAS,ITPR1,MAP2K1,MAPK1,MAPK11,MAPK12,MAPK14,MAPK3,MAPK8,MET,PIK3C2A,PIK3C3,PIK3CA,PIK3CB,PIK3R1,PIK3R4,PLCG1,PRKCA,PTPN11,RAC1,RAF1,RPS6KA5,SOS1,SOS2,STAT3
WNK Renal Signaling Pathway	2.74	0.425	-1.177	AKT1,AKT2,AKT3,ANAPC1,ANAPC10,ANAPC11,ANAPC2,ANAPC4,ANAPC5,ASIC1,BIRC2,Calm1 (includes others),CBL,CDC23,CUL1,CUL2,CUL3,ELOC,INSR,LRRC8A,LRRC8D,MAPK14,MDM2,PIK3C2A,PIK3C3,PIK3CA,PIK3CB,PIK3R1,PIK3R4,PRKCA,PRKCD,PRKCI,PRKD3,RPS6KA5,SGK1,SKP1,SLC12A4,SLC12A6,SLC12A7,SUGT1,TRAF6,UBR1,UBR2,WNK1,XIAP
Folate Polyglutamylation	2.7	1	-1.342	FPGS,MTHFD1,MTHFD1L,SHMT1,SHMT2
Tetrahydrofolate Salvage from 5,10-methenyltetrahydrofolate	2.7	1	-0.447	GART,MTHFD1,MTHFD1L,MTHFD2,MTHFD2L
Regulation of Actin-based Motility by Rho	2.7	0.417	0	ACTB,ACTR2,ACTR3,ARHGDIA,ARPC1B,ARPC2,ARPC4,ARPC5,ARPC5L,BAIAP2,Cdc42,CFL1,FNBP1,GSN,ITGA3,ITGA6,ITGAV,ITGB1,ITGB5,LIMK1,MPRIP,MYL12A,MYL12B,MYL6,MYLK,PAK1,PFN1,PI4KA,PIKFYVE,PIP4K2C,PIP5K1A,PIP5K1C,PPP1CB,PPP1R12A,Ppp1r12b,RAC1,RHOA,RHOBTB1,RHOBTB2,RHOC,RHOD,RHOT1,RHOT2,RND2,RND3,ROCK1,WASF1,Wasl
Glioma Invasiveness Signaling	2.68	0.452	0.186	CD44,Cdc42,FNBP1,HRAS,ITGAV,KRAS,MAPK1,MAPK3,MRAS,NRAS,PIK3C2A,PIK3C3,PIK3CA,PIK3CB,PIK3R1,PIK3R4,PLAUR,PTK2,RAC1,RALA,RAP1A,RHOA,RHOBTB1,RHOBTB2,RHOC,RHOD,RHOT1,RHOT2,RND2,RND3,RRAS2,TIMP1,TIMP2
Isoleucine Degradation I	2.65	0.647	-1.508	ACAD8,ACADSB,ACAT1,ACAT2,AUH,BCAT1,BCAT2,ECHS1,HADHA,HADHB,HSD17B10
1D-myo-inositol Hexakisphosphate Biosynthesis II (Mammalian)	2.65	0.647	-1.508	INPP5A,INPP5D,INPP5E,INPP5F,INPP5K,INPPL1,IPMK,IPPK,ITPKC,SYNJ1,SYNJ2
D-myo-inositol (1,3,4)-trisphosphate Biosynthesis	2.65	0.647	-1.508	INPP5A,INPP5D,INPP5E,INPP5F,INPP5K,INPPL1,IPMK,ITPKC,PTEN,SYNJ1,SYNJ2
Pyrimidine Ribonucleotides Interconversion	2.59	0.513	-0.728	AK1,AK4,CANT1,CMPK1,CTPS2,DDX3X,DHX9,ENTPD4,ENTPD5,ENTPD6,NME1,NME2,NME6,NME7,NTPCR,NUDT16,NUDT18,NUDT5,PGP,SLC25A42
Apelin Cardiomyocyte Signaling Pathway	2.59	0.424	-0.617	AKT1,AKT2,AKT3,ARNT,ATP2A2,GNA11,GNAI2,HIF1A,ITPR1,MAPK1,MAPK11,MAPK12,MAPK14,MAPK3,MAPK6,MAPK7,MAPK8,MAPK9,MYL12A,MYL12B,MYL6,MYLK,PDIA3,PIK3C2A,PIK3C3,PIK3CA,PIK3CB,PIK3R1,PIK3R4,PLCB1,PLCB3,PLCB4,PLCG1,PLCL2,PRKCA,PRKCD,PRKCI,PRKD3,SLC9A5,SLC9A6,SLC9A8,TGFB1
Superpathway of Cholesterol Biosynthesis	2.59	0.552	2.5	ACAT1,ACAT2,DHCR7,FDFT1,FDPS,HADHA,HADHB,HMGCR,HMGCS1,IDI1,LBR,LSS,MSMO1,MVK,SC5D,SQLE
Inhibition of Angiogenesis by TSP1	2.58	0.529	1.291	AKT1,AKT2,AKT3,CASP3,CD47,FYN,HSPG2,MAPK1,MAPK11,MAPK12,MAPK14,MAPK8,MAPK9,SDC1,TGFB1,TGFBR2,TP53,VEGFA
Phosphatidylcholine Biosynthesis I	2.52	0.857	0.816	CEPT1,CHKA,CHKB,CHPT1,PCYT1B,PHKA1
FAT10 Cancer Signaling Pathway	2.51	0.48	0.626	ACVR1,AKT1,AKT2,AKT3,CHUK,CTNNB1,EEF1A1,GSK3B,IKBKB,IKBKE,IKBKG,MAD2L1,MAD2L2,NFKB1,NFKB2,PCNA,RELA,SMAD2,SMAD4,STAT3,TCF7L2,TGFB1,TGFBR2,TP53
Methionine Degradation I (to Homocysteine)	2.49	0.556	0.302	AHCYL1,AHCYL2,ALKBH8,EEF1AKMT1,Eef1akmt4,EHMT1,FTSJ1,MAT2A,MAT2B,PRMT1,PRMT3,PRMT5,SUV39H1,SUV39H2,THUMPD3
Folate Transformations I	2.48	0.778	-1.134	MTHFD1,MTHFD1L,MTHFD2,MTHFD2L,MTR,SHMT1,SHMT2
Regulation Of The Epithelial Mesenchymal Transition By Growth Factors Pathway	2.45	0.38	0.585	AKT1,AKT2,AKT3,ARAF,BRAF,CHUK,EGFR,ERBB2,FGFR1,FRS2,GAB1,GRB2,GSK3B,HRAS,HSF1,IKBKB,IKBKE,IKBKG,IL6R,JAK1,JAK2,JAK3,KRAS,LATS1,LATS2,MAP2K1,MAP2K2,MAP2K7,MAPK1,MAPK11,MAPK12,MAPK14,MAPK3,MAPK8,MAPK9,MET,MRAS,NFKB1,NFKB2,NRAS,OCLN,PDGFA,PDGFC,PIK3C2A,PIK3C3,PIK3CA,PIK3CB,PIK3R1,PIK3R4,PTPN11,RAC1,RAF1,RALA,RAP1A,RELA,RHOA,RRAS2,SHC1,SMAD2,SMAD4,SMURF1,SOS1,SOS2,STAT3,TCF3,TGFB1,TGFBR2,TYK2,VIM,WWT…
Regulation of the Epithelial-Mesenchymal Transition Pathway	2.45	0.379	#NUM!	ADAM17,AKT1,AKT2,AKT3,APC,APH1A,ARAF,AXIN1,BRAF,CTNNB1,DVL1,DVL2,DVL3,EGFR,FGFR1,FRS2,FZD6,GAB1,GRB2,GSK3B,HIF1A,HRAS,JAG1,JAG2,JAK1,JAK2,JAK3,KRAS,MAML1,MAP2K1,MAP2K2,MAP2K7,MAPK1,MAPK3,MET,MRAS,NCSTN,NFKB1,NFKB2,NOTCH1,NRAS,PIK3C2A,PIK3C3,PIK3CA,PIK3CB,PIK3R1,PIK3R4,PSEN1,PSENEN,PTPN11,PYGO2,RAF1,RALA,RAP1A,RBPJ,RELA,RHOA,RRAS2,SMAD2,SMAD4,SMO,SMURF1,SOS1,SOS2,STAT3,TCF3,TCF4,TCF7L2,TGFB1,TGFBR…
Gα12/13 Signaling	2.4	0.398	-0.555	AKT1,AKT2,AKT3,ARHGEF1,CHUK,CTNNB1,ELP1,GNA13,HRAS,IKBKB,IKBKE,IKBKG,KRAS,MAP2K1,MAP2K2,MAP2K7,MAPK1,MAPK12,MAPK3,MAPK7,MAPK8,MAPK9,MEF2A,MEF2C,MEF2D,MRAS,MYL12A,MYL12B,MYL6,NFKB1,NFKB2,NRAS,PIK3C2A,PIK3C3,PIK3CA,PIK3CB,PIK3R1,PIK3R4,PTK2,PTK2B,PXN,RAF1,RALA,RAP1A,RASA1,RELA,RHOA,ROCK1,ROCK2,RRAS2,SRC,TEC,VAV3
VEGF Family Ligand-Receptor Interactions	2.39	0.429	-0.507	AKT1,AKT2,AKT3,FLT1,GRB2,HRAS,KRAS,MAP2K1,MAP2K2,MAPK1,MAPK3,MRAS,NRAS,NRP2,PIK3C2A,PIK3C3,PIK3CA,PIK3CB,PIK3R1,PIK3R4,PLA2G12A,PLA2G6,PLCG1,PRKCA,PRKCD,PRKCI,PRKD3,RAF1,RALA,RAP1A,RRAS2,SHC1,SOS1,SOS2,VEGFA,VEGFB
TR/RXR Activation	2.39	0.429	#NUM!	ACACA,AKT1,AKT2,AKT3,ENO1,EP300,FASN,GPS2,HDAC3,HIF1A,LDLR,MDM2,MED1,NCOA1,NCOA2,NCOA3,NCOA4,NCOR1,NCOR2,PFKP,PIK3C2A,PIK3C3,PIK3CA,PIK3CB,PIK3R1,PIK3R4,RXRB,SCARB1,SLC16A3,SLC2A1,SREBF1,SREBF2,STRBP,TBL1XR1,THRA,UCP2
Apelin Pancreas Signaling Pathway	2.32	0.478	0	DDIT3,EIF2AK3,ERN1,MAPK12,MAPK8,MAPK9,NFKB1,NFKB2,PIK3C2A,PIK3C3,PIK3CA,PIK3CB,PIK3R1,PIK3R4,PRKAA1,PRKAB1,PRKACB,PRKAG1,PRKAG2,PRKAR1A,PRKAR2B,RELA
Neutrophil Extracellular Trap Signaling Pathway	2.32	0.348	0.254	AKT1,AKT2,AKT3,ATP5F1A,ATP5F1B,ATP5F1C,ATP5F1D,ATP5MC1,ATP5PB,CASP1,CASP2,CASP3,CASP8,CD14,CERT1,CHP1,COL16A1,COL18A1,COL4A5,COL5A1,COL7A1,CYC1,DOCK1,FRK,FYN,HIF1A,ITGA3,ITGB1,ITPR1,ITPR2,LYN,MAP2K1,MAP2K2,MAP2K7,MAPK1,MAPK11,MAPK12,MAPK14,MAPK3,MAPK8,MAPK9,MLKL,NDUFA10,NDUFA11,NDUFA12,NDUFA3,NDUFA4,NDUFA5,NDUFA6,NDUFA7,NDUFA9,NDUFAB1,NDUFAF1,NDUFB1,NDUFB10,NDUFB2,NDUFB4,NDUFB5,NDUFB7,NDUFB8,NDUF…
Opioid Signaling Pathway	2.32	0.361	0.426	ADCY6,ADCY7,ADCY9,AKT1,AKT2,AKT3,AP2A1,Ap2b1,AP2M1,ARRB1,ARRB2,ATF2,ATF4,BAD,BRAF,CACNB3,Calm1 (includes others),CAMK1,CAMK2D,CAMK2G,CDKN1B,CLTA,CLTB,CLTC,CREB1,CREB5,CREBBP,CTNNB1,EP300,FOSB,FRK,FYN,GNA11,GNA13,GNAI2,GNAO1,GNAS,GNB1,GNB2,GNB4,GNG10,GNG12,GNG5,GRINA,GRK2,GRK6,GSK3B,HRAS,ITPR1,ITPR2,KRAS,LYN,MAP2K1,MAP2K2,MAP2K7,MAPK1,MAPK12,MAPK3,MAPK6,MAPK7,MRAS,MYC,NFKB1,NFKB2,NRAS,PDK1,PLCB1,P…
Role of OCT4 in Mammalian Embryonic Stem Cell Pluripotency	2.32	0.478	1	AQR,ASH2L,CCNF,IGF2BP1,JARID2,KDM5B,MEF2A,NR2F2,NR6A1,PCGF6,PHC1,PHC3,PPP1R8,RARA,REST,RXRB,SH3GLB1,SPP1,TASOR,TDRD7,TP53,WWP2
Xenobiotic Metabolism General Signaling Pathway	2.31	0.392	-1.905	AKT1,AKT2,AKT3,ARNT,CREBBP,CUL3,EIF2AK3,EP300,FTL,GSTO1,GSTP1,GSTZ1,HRAS,KEAP1,KRAS,MAP2K1,MAP2K2,MAP2K7,MAP3K10,MAP3K11,MAP3K12,MAP3K13,MAP3K2,MAP3K4,MAP3K6,Map3k7,MAP3K8,MAPK1,MAPK11,MAPK12,MAPK14,MAPK3,MAPK7,MAPK8,MAPK9,MGST2,MRAS,NFE2L2,NQO2,NR1H2,NR1H4,NRAS,PIK3C2A,PIK3C3,PIK3CA,PIK3CB,PIK3R1,PIK3R4,PRKCA,PRKCD,PRKCI,PRKD3,RAF1,RALA,RAP1A,RRAS2
BMP signaling pathway	2.26	0.418	0.169	ACVR1,ATF2,BMP1,BMPR1A,CREB1,CREBBP,GRB2,HRAS,KRAS,MAGED1,MAP2K1,MAP2K2,MAPK1,MAPK11,MAPK12,MAPK14,MAPK3,MAPK8,MAPK9,MRAS,NFKB1,NFKB2,NRAS,PRKACB,PRKAG1,PRKAG2,PRKAR1A,PRKAR2B,RAF1,RALA,RAP1A,RELA,RRAS2,SMAD4,SMAD5,SMURF1,SOS1,XIAP
Colanic Acid Building Blocks Biosynthesis	2.21	0.643	0.333	GALE,GALT,GFUS,GMPPA,GMPPB,GPI,PMM2,UGDH,UGP2
DNA Double-Strand Break Repair by Non-Homologous End Joining	2.21	0.643	#NUM!	ATM,DCLRE1C,LIG3,LIG4,MRE11,WRN,XRCC1,XRCC4,XRCC6
Ephrin A Signaling	2.18	0.468	#NUM!	ADAM10,BCAR1,CFL1,CFL2,EPHA2,EPHA4,FYN,LIMK1,PAK1,PIK3C2A,PIK3C3,PIK3CA,PIK3CB,PIK3R1,PIK3R4,PTK2,PTPN11,RAC1,RHOA,ROCK1,ROCK2,VAV3
N-acetylglucosamine Degradation II	2.16	1	1	AMDHD2,GNPDA1,GNPDA2,NAGK
Circadian Rhythm Signaling	2.14	0.358	#NUM!	ADCY6,ADCY7,ADCY9,AKT1S1,ARAF,ATF2,ATF4,BHLHE40,BMAL1,BRAF,BTRC,CACNB3,CAMK2D,CAMK2G,CLOCK,CREB1,CREB5,CREBBP,CSNK1D,CSNK1E,CSNK2A1,CSNK2A2,EIF4E,EIF4EBP1,EIF4EBP2,FBXL21P,FBXL3,FRK,FYN,GNA11,GNAI2,GNAS,GNB1,GNB2,GNB4,GNG10,GNG12,GNG5,GRINA,GSK3A,GSK3B,H3-3A/H3-3B,HIF1A,HRAS,HSF1,ITPR1,ITPR2,KRAS,LYN,MAP2K1,MAP2K2,MAP2K7,MAPK1,MAPK3,MDM2,MKNK1,MKNK2,MLST8,MRAS,MYC,NR1D2,NR3C1,NRAS,NT5C,PDIA3,PER1…
Cysteine Biosynthesis III (mammalia)	2.11	0.517	0.302	AHCYL1,AHCYL2,ALKBH8,EEF1AKMT1,Eef1akmt4,EHMT1,FTSJ1,MAT2A,MAT2B,PRMT1,PRMT3,PRMT5,SUV39H1,SUV39H2,THUMPD3
TWEAK Signaling	2.08	0.486	0.943	APAF1,BID,BIRC2,CASP3,CASP8,CHUK,IKBKB,IKBKE,IKBKG,NFKB1,NFKB2,RELA,RIPK1,TNFRSF12A,TRAF1,TRAF2,TRAF3,XIAP
TGF-β Signaling	2.07	0.406	0	ACVR1,BCL2,BMPR1A,CREBBP,EP300,GRB2,HRAS,KRAS,MAP2K1,MAP2K2,MAPK1,MAPK11,MAPK12,MAPK14,MAPK3,MAPK8,MAPK9,MRAS,NRAS,RAF1,RALA,RAP1A,RNF111,RRAS2,SERPINE1,SKI,SMAD2,SMAD4,SMAD5,SMURF1,SMURF2,SOS1,SOS2,TFE3,TGFB1,TGFBR2,TGIF1,TRAF6,ZFYVE9
Inositol Pyrophosphates Biosynthesis	2.04	0.75	0	IP6K1,IP6K2,IPMK,IPPK,PPIP5K1,PPIP5K2
RAR Activation	2.04	0.341	0.166	ACTB,ACVR1,ADAM10,ADAM17,ADCY6,ADCY7,ADCY9,AKT1,AKT2,AKT3,APEX1,ARID1A,ARID2,ATF2,ATF4,BRD7,CAMK2D,CAMK2G,CARM1,CCNH,Cdc42,CDK7,CDKN1A,CDKN1B,CITED2,CLCF1,CREB1,CREB5,CREBBP,CSK,CSNK2A1,CSNK2A2,CSNK2B,DPF1,DUSP1,EP300,ERCC2,ERCC3,F11R,FABP5,FNBP1,GDPD3,GNA11,GNB1,GTF2H1,GTF2H2,GTF2H3,GTF2H4,GTF2H5,HIF1A,HLTF,HOXA1,IL18,IL3RA,JAK2,KAT2B,LAMB1,LIF,LIPE,MAP2K1,MAPK1,MAPK11,MAPK12,MAPK14,MAPK3,MAPK8,…
Thyroid Cancer Signaling	2.04	0.418	0.87	AKT1,AKT2,AKT3,BRAF,CCND1,CTNNB1,GSK3B,HRAS,INSR,KRAS,MAP2K1,MAP2K2,MAPK1,MAPK3,MRAS,MYC,NRAS,PDK1,PIK3C2A,PIK3C3,PIK3CA,PIK3CB,PIK3R1,PIK3R4,PTEN,RALA,RAP1A,RRAS2,SHC1,TCF3,TCF4,TCF7L2,TP53
Sphingosine-1-phosphate Signaling	2.03	0.392	-0.949	ACER3,ADCY6,ADCY7,ADCY9,AKT1,AKT2,AKT3,ASAH1,ASAH2,CASP1,CASP2,CASP3,CASP8,Cdc42,FNBP1,GNA13,GNAI2,MAPK1,MAPK3,NAAA,PDGFA,PDGFC,PDIA3,PIK3C2A,PIK3C3,PIK3CA,PIK3CB,PIK3R1,PIK3R4,PLCB1,PLCB3,PLCB4,PLCG1,PLCL2,PTK2,PTK2B,RAC1,RHOA,RHOBTB1,RHOBTB2,RHOC,RHOD,RHOT1,RHOT2,RND2,RND3,SMPD4
HOTAIR Regulatory Pathway	1.98	0.374	1.033	AEBP2,AGO1,AKT1,AKT2,AKT3,ATG3,ATG7,ATXN1,CD44,CDKN1A,CREBBP,CTNNB1,DZIP3,EED,ELAVL1,EP300,ERBB2,EZH2,H3-3A/H3-3B,HDAC2,HSF1,JARID2,KDM1A,KMT2A,KMT2C,MDM2,MET,MRTFA,MTF2,MYC,NFKB1,NFKB2,PIK3C2A,PIK3C3,PIK3CA,PIK3CB,PIK3R1,PIK3R4,PTEN,RBBP4,RBBP7,RBM38,RCOR1,RELA,REST,RHOC,ROCK1,ROCK2,SETDB1,SPP1,STAT3,STK38,SUZ12,TCF3,TCF4,TCF7L2,TGFB1,VIM,WNT7B,XIAP,YY1
Axonal Guidance Signaling	1.98	0.335	#NUM!	ABL1,ABLIM1,ACE,ACTR2,ACTR3,ADAM10,ADAM15,ADAM17,ADAM8,ADAM9,ADAMTS4,ADAMTS6,ADAMTS7,AFG3L2,AKT1,AKT2,AKT3,ARHGEF11,ARHGEF12,ARHGEF7,ARPC1B,ARPC2,ARPC4,ARPC5,ARPC5L,BAIAP2,BCAR1,BMP1,BRCC3,CFL1,CFL2,CHP1,COPS5,CRK,DOCK1,EIF3F,EIF4E,EPHA2,EPHA4,EPHB2,EPHB4,ERBB2,FARP2,FES,FYN,FZD6,GIT1,GLIS2,GNA11,GNA13,GNAI2,GNAO1,GNAS,GNB1,GNB2,GNB4,GNG10,GNG12,GNG5,GRB2,GSK3B,HERC2,HRAS,ITGA3,ITGA6,ITGAV,ITGB1,…
Role of NANOG in Mammalian Embryonic Stem Cell Pluripotency	1.96	0.387	-0.667	ACVR1,AKT1,AKT2,AKT3,APC,AXIN1,BMP1,BMPR1A,CTNNB1,DVL1,FZD6,GAB1,GRB2,GSK3B,HRAS,IL6ST,JAK1,JAK2,JAK3,KRAS,LIF,MAP2K1,MAP2K2,MAPK1,MAPK3,MRAS,NRAS,PIK3C2A,PIK3C3,PIK3CA,PIK3CB,PIK3R1,PIK3R4,RAF1,RALA,RAP1A,RIF1,RRAS2,SHC1,SMAD4,SMAD5,SMO,SOS1,SOS2,STAT3,TP53,TYK2,WNT7B
Role of p14/p19ARF in Tumor Suppression	1.94	0.5	1.069	E2F1,MDM2,NPM1,PIK3C2A,PIK3C3,PIK3CA,PIK3CB,PIK3R1,PIK3R4,POLR3D,RAC1,SENP3,SF3A1,TP53,UBTF
Telomere Extension by Telomerase	1.94	0.6	#NUM!	HNRNPA2B1,MRE11,POT1,TERF1,TERF2,TINF2,TNKS,TNKS2,XRCC6
Glycolysis I	1.91	0.52	0.832	ALDOA,ALDOC,ENO1,ENO2,ENO3,GAPDH,GPI,PFKL,PFKM,PFKP,PGK1,PKM,TPI1
Valine Degradation I	1.9	0.55	-1.508	ACAD8,ACADSB,ALDH6A1,AUH,BCAT1,BCAT2,BCKDHB,ECHS1,HADHA,HADHB,HIBADH
SPINK1 General Cancer Pathway	1.89	0.42	-0.186	AKT1,AKT2,AKT3,EGFR,HRAS,IL6R,JAK1,JAK2,JAK3,KRAS,MAP2K1,MAP2K2,MAPK1,MAPK3,MRAS,Mt1,NRAS,PIK3C2A,PIK3C3,PIK3CA,PIK3CB,PIK3R1,PIK3R4,RAF1,RALA,RAP1A,RRAS2,STAT3,TYK2
Toll-like Receptor Signaling	1.86	0.41	-0.426	CD14,CHUK,ECSIT,IKBKB,IKBKG,IL18,IRAK1,IRAK2,IRAK4,MAP4K4,MAPK1,MAPK11,MAPK12,MAPK14,MAPK8,MYD88,NFKB1,NFKB2,RELA,RPS27A,SIGIRR,TAB2,TIRAP,TLR3,TLR5,TNFAIP3,TOLLIP,TRAF1,TRAF4,TRAF6,Ubb,UBC
UDP-N-acetyl-D-galactosamine Biosynthesis II	1.85	0.615	0.707	GALE,GNPDA1,GNPDA2,GNPNAT1,GPI,HK1,PGM3,UAP1
Guanosine Nucleotides Degradation III	1.85	0.615	1.134	LACC1,NT5C,NT5C2,NT5C3A,NT5C3B,NT5M,PNP,XDH
Interferon Signaling	1.84	0.472	-1.807	BAK1,BAX,BCL2,IFI35,IFNAR2,IRF9,JAK1,JAK2,MED14,PIAS1,PSMB8,PTPN2,RELA,SOCS1,STAT1,STAT2,TYK2
G Beta Gamma Signaling	1.82	0.38	0.149	AKT1,AKT2,AKT3,CACNB3,CAV1,CAV2,DNM2,EGFR,GNA11,GNA13,GNAI2,GNAO1,GNAS,GNB1,GNB2,GNB4,GNG10,GNG12,GNG5,GRB2,HBEGF,HRAS,ITPR1,ITPR2,KRAS,MAPK1,MAPK3,MRAS,NRAS,PAK1,PDPK1,PLCG1,PRKACB,PRKAG1,PRKAG2,PRKAR1A,PRKAR2B,PRKCA,PRKCD,PRKCI,PRKD3,RAF1,RALA,RAP1A,RRAS2,SHC1,SOS1,SOS2,SRC
Glutaryl-CoA Degradation	1.81	0.556	-1.265	ACAT1,ACAT2,CDYL,GCDH,HADH,HADHA,HADHB,HSD17B10,L3HYPDH,PARK7
Pyrimidine Deoxyribonucleotides De Novo Biosynthesis I	1.81	0.522	0.577	AK1,AK4,CMPK1,DTYMK,DUT,NME1,NME2,NME6,NME7,RRM1,RRM2,TYMS
Sonic Hedgehog Signaling	1.79	0.484	1.155	ARRB2,CCNB1,CDK1,DYRK1A,GLIS2,GRK2,GSK3B,PRKACB,PRKAG1,PRKAG2,PRKAR1A,PRKAR2B,PTCH1,SMO,SUFU
Leptin Signaling in Obesity	1.78	0.408	-0.243	ADCY6,ADCY7,ADCY9,AKT1,AKT2,AKT3,GRB2,JAK2,MAP2K1,MAP2K2,MAPK1,MAPK3,PDIA3,PIK3C2A,PIK3C3,PIK3CA,PIK3CB,PIK3R1,PIK3R4,PLCB1,PLCB3,PLCB4,PLCG1,PLCL2,PRKACB,PRKAG1,PRKAG2,PRKAR1A,PRKAR2B,PTPN11,STAT3
Superpathway of Methionine Degradation	1.77	0.452	0.258	AHCYL1,AHCYL2,ALKBH8,EEF1AKMT1,Eef1akmt4,EHMT1,FTSJ1,GOT1,GOT2,MAT2A,MAT2B,MTR,PCCB,PRMT1,PRMT3,PRMT5,SUV39H1,SUV39H2,THUMPD3
Pentose Phosphate Pathway	1.77	0.636	0.378	H6PD,PGD,PGLS,RPE,RPIA,TALDO1,TKT
α-Adrenergic Signaling	1.75	0.385	-0.2	ADCY6,ADCY7,ADCY9,Calm1 (includes others),GNA11,GNA13,GNAI2,GNAO1,GNAS,GNB1,GNB2,GNB4,GNG10,GNG12,GNG5,HRAS,ITPR1,ITPR2,KRAS,MAP2K1,MAP2K2,MAPK1,MAPK3,MRAS,NRAS,PHKA2,PHKB,PHKG2,PLCG1,PRKACB,PRKAG1,PRKAG2,PRKAR1A,PRKAR2B,PRKCA,PRKCD,PRKCI,PRKD3,RAF1,RALA,RAP1A,RRAS2
Xenobiotic Metabolism Signaling	1.75	0.346	#NUM!	ABCB1,ABCC3,AIP,ALDH16A1,ALDH18A1,ALDH2,ALDH3A1,ALDH3A2,ALDH4A1,ALDH6A1,ALDH7A1,ANKRA2,ARNT,CAMK1,CAMK2D,CAMK2G,CHST12,CITED2,CREBBP,CUL3,DNAJC7,EIF2AK3,EP300,ESD,FTL,GSTO1,GSTP1,GSTZ1,HDAC4,HDAC5,HRAS,HS2ST1,HSP90AA1,HSP90AB1,HSP90B1,KEAP1,KRAS,MAP2K1,MAP2K2,MAP2K7,MAP3K10,MAP3K11,MAP3K12,MAP3K13,MAP3K2,MAP3K4,MAP3K6,Map3k7,MAP3K8,MAPK1,MAPK11,MAPK12,MAPK14,MAPK3,MAPK7,MAPK8,MAPK9,MED1,MGST2,MRA…
Role of JAK1, JAK2 and TYK2 in Interferon Signaling	1.74	0.5	-1.89	IFNAR2,JAK1,JAK2,NFKB1,NFKB2,PTPN2,RAF1,RELA,SOCS1,STAT1,STAT2,STAT3,TYK2
D-myo-inositol (1,4,5)-Trisphosphate Biosynthesis	1.74	0.5	-0.832	CDIPT,PI4K2A,PI4K2B,PI4KA,PI4KB,PIKFYVE,PIP4K2C,PIP5K1A,PIP5K1C,PLCB1,PLCB3,PLCB4,PLCG1
Activation of IRF by Cytosolic Pattern Recognition Receptors	1.73	0.415	-0.577	ADAR,ATF2,CHUK,CREBBP,ELP1,IFIH1,IKBKB,IKBKE,IKBKG,IRF3,IRF9,MAPK12,MAPK8,MAPK9,MAVS,NFKB1,NFKB2,PPIB,RELA,RIGI,RIPK1,SIKE1,STAT1,STAT2,TANK,TRAF3,TRAF6
Apelin Muscle Signaling Pathway	1.72	0.438	1.508	AKT1,AKT2,AKT3,GNA11,GNA13,GNAI2,GNAO1,GNAS,GNB1,GNB2,GNB4,GNG10,GNG12,GNG5,MRAS,NRF1,PRKAA1,PRKAB1,PRKAG1,PRKAG2,TFAM
Phosphatidylethanolamine Biosynthesis II	1.69	0.667	-0.816	CEPT1,CHKA,CHKB,ETNK1,PCYT2,SELENOI
Leucine Degradation I	1.69	0.667	-0.816	ACADM,AUH,BCAT1,BCAT2,IVD,MCCC1
Heme Biosynthesis II	1.69	0.667	-0.816	ALAD,ALAS1,FECH,HMBS,PPOX,UROS
Dopamine Receptor Signaling	1.69	0.4	0	ADCY6,ADCY7,ADCY9,COMT,PPP1CA,PPP1CB,Ppp1cc,PPP1CC,PPP1R10,PPP1R11,PPP1R12A,PPP1R14B,PPP2CA,PPP2R1A,PPP2R1B,PPP2R2A,PPP2R2D,PPP2R3A,PPP2R5A,PPP2R5B,PPP2R5D,PPP2R5E,PRKACB,PRKAG1,PRKAG2,PRKAR1A,PRKAR2B,PTPA,PTS,QDPR,SMOX,SPR
Antiproliferative Role of Somatostatin Receptor 2	1.69	0.403	0.408	BRAF,CDKN1A,CDKN1B,GNB1,GNB2,GNB4,GNG10,GNG12,GNG5,HRAS,KRAS,MAP2K1,MAP2K2,MAPK1,MAPK3,MRAS,NRAS,NT5C,PIK3C2A,PIK3C3,PIK3CA,PIK3CB,PIK3R1,PIK3R4,PTPN11,RALA,RAP1A,RRAS2,SLC39A7,SMARCC2,SRC
Pulmonary Healing Signaling Pathway	1.69	0.357	0.593	ARAF,BMPR1A,BRAF,CCNB1,CCND1,CDC25C,CFL1,CFL2,CTNNB1,EGFR,EP300,ETV5,FGFR1,FRK,FYN,FZD6,GRB2,HBEGF,HIF1A,HRAS,IDH2,JAG1,KRAS,LYN,MAPK1,MAPK11,MAPK12,MAPK14,MAPK3,MAPK8,MAPK9,MRAS,MYC,MYD88,NFATC1,NFKB1,NFKB2,NOTCH1,NRAS,PDGFC,PRKAA1,PRKAB1,PRKAG1,PRKAG2,PRKCA,PRKCD,PRKCI,PRKD3,RAC1,RAF1,RALA,RAP1A,RBPJ,RRAS2,SMAD5,SMO,SOS1,SOS2,SRC,STAT3,STAT5A,TCF3,TCF4,TCF7L2,TGFB1,VEGFA,VEGFB,WNT7B,WWTR1,YAP1,…
Bladder Cancer Signaling	1.68	0.379	-0.258	ABL1,CCND1,CDK4,CDKN1A,DAPK1,E2F1,E2F3,E2F4,E2F6,EGFR,ERBB2,HDAC10,HDAC2,HDAC3,HDAC4,HDAC5,HDAC6,HDAC7,HRAS,KRAS,MAP2K1,MAP2K2,MAPK1,MAPK3,MDM2,MRAS,MYC,NRAS,PA2G4,PDGFC,RAF1,RALA,RAP1A,RASSF1,RBL1,RBL2,RPS6KA5,RRAS2,SIN3A,SUV39H1,TFDP1,TP53,VEGFA,VEGFB
Role Of Chondrocytes In Rheumatoid Arthritis Signaling Pathway	1.64	0.369	1.664	ADAMTS4,AKT1S1,ASIC1,CAMKK2,CAPN2,CASP1,CASP3,CASP8,CEBPG,CEBPZ,CFLAR,CHP1,CHUK,FN1,IL17RA,IL17RC,IL18,IL1RAP,IL6R,IL6ST,IRAK1,IRAK4,ITGB1,JAK2,LRP1,MAPK1,MAPK11,MAPK12,MAPK14,MAPK3,MAPK9,MLKL,MLST8,NFKB1,NFKB2,PDGFC,PGAM5,PPP3CA,PPP3CB,PPP3CC,PPP3R1,PRKAA1,PRKAB1,PRKAG1,PRKAG2,RIPK1,RIPK3,RPTOR,STAT3,TRAF6,VEGFA,VEGFB
WNT/Ca+ pathway	1.63	0.409	-0.577	ATF2,ATF4,AXIN1,CREB1,CREB5,CREBBP,DVL1,DVL2,DVL3,FZD6,GSK3B,NFAT5,NFATC1,NFATC2,NFATC3,NFKB1,NFKB2,PDIA3,PLCB1,PLCB3,PLCB4,PLCG1,PLCL2,PPP3CA,PRKCA,RELA,SMO
Melatonin Signaling	1.62	0.403	-0.784	ARAF,BRAF,Calm1 (includes others),CAMK2D,CAMK2G,GNAI2,GNAO1,MAP2K1,MAP2K2,MAP2K7,MAPK1,MAPK3,PDIA3,PLCB1,PLCB3,PLCB4,PLCG1,PLCL2,PRKACB,PRKAG1,PRKAG2,PRKAR1A,PRKAR2B,PRKCA,PRKCD,PRKCI,PRKD3,RAF1,RORC
Role of RIG1-like Receptors in Antiviral Innate Immunity	1.62	0.435	-0.471	CASP8,CHUK,CREBBP,EP300,IFIH1,IKBKB,IKBKE,IKBKG,IRF3,MAVS,NFKB1,NFKB2,RELA,RIGI,RIPK1,TANK,TRAF2,TRAF3,TRAF6,TRIM25
Serotonin Receptor Signaling	1.62	0.33	0.884	ACAT1,ADCY6,ADCY7,ADCY9,ADRA1B,AKT1,AKT2,AKT3,APP,ARAF,ARFGEF1,ARRB1,ARRB2,ATF2,ATF4,BCL2,BRAF,BST1,CACNB3,Calm1 (includes others),CAMK2D,CAMK2G,CASP3,CAV1,CAV2,CCNE1,CCNE2,CD44,Cdc42,CDK2,COPS5,CREB1,CREB5,CREBBP,EIF4EBP1,FNBP1,FRK,FYN,G6PC3,GNA11,GNA13,GNAI2,GNAO1,GNAS,GNB1,GNB2,GNB4,GNG10,GNG12,GNG5,GSK3B,H3-3A/H3-3B,HIF1A,HRAS,ITGB1,JAK2,KALRN,KCNN4,KRAS,LIPE,LYN,MAP1LC3B,MAP2K1,MAP2K2,MAP2K7…
Diphthamide Biosynthesis	1.62	1	#NUM!	DPH5,DPH6,EEF2
5-aminoimidazole Ribonucleotide Biosynthesis I	1.62	1	#NUM!	GART,PFAS,PPAT
Coenzyme A Biosynthesis	1.62	1	#NUM!	COASY,PPCDC,PPCS
Inosine-5'-phosphate Biosynthesis II	1.62	1	#NUM!	ADSL,ATIC,PAICS
Uridine-5'-phosphate Biosynthesis	1.62	1	#NUM!	CAD,DHODH,UMPS
Hypusine Biosynthesis	1.62	1	#NUM!	DHPS,DOHH,EIF5A
Adenine and Adenosine Salvage I	1.62	1	#NUM!	APRT,LACC1,PNP
N-acetylglucosamine Degradation I	1.62	1	#NUM!	AMDHD2,GNPDA1,GNPDA2
p38 MAPK Signaling	1.61	0.375	0.324	ATF1,ATF2,ATF4,CDC25B,CREB1,CREB5,CREBBP,DDIT3,DUSP1,EEF2K,H3-3A/H3-3B,HMGN1,HSPB1,HSPB2,IL18,IL1RAP,IRAK1,IRAK2,IRAK4,MAPK11,MAPK12,MAPK14,MAPKAPK3,MAPKAPK5,MAX,MEF2A,MEF2C,MEF2D,MKNK1,MKNK2,MYC,PLA2G12A,PLA2G6,RPS6KA1,RPS6KA5,RPS6KB1,RPS6KB2,RPS6KC1,STAT1,TAB2,TGFB1,TGFBR2,TP53,TRAF2,TRAF6
Mevalonate Pathway I	1.61	0.571	0.707	ACAT1,ACAT2,HADHA,HADHB,HMGCR,HMGCS1,IDI1,MVK
Purine Nucleotides Degradation II (Aerobic)	1.61	0.526	1	IMPDH1,IMPDH2,LACC1,NT5C,NT5C2,NT5C3A,NT5C3B,NT5M,PNP,XDH
Role of MAPK Signaling in the Pathogenesis of Influenza	1.6	0.393	#NUM!	AKT1,AKT2,AKT3,ATF2,BAX,BCL2,CASP3,HRAS,KRAS,MAP2K1,MAP2K2,MAP2K7,MAPK1,MAPK11,MAPK12,MAPK14,MAPK3,MAPK8,MAPK9,MRAS,NRAS,PLA2G12A,PLA2G6,PLA2G7,PNPLA2,PNPLA8,PRDX6,PRKCA,RABGEF1,RAF1,RALA,RAP1A,RRAS2
Superpathway of Serine and Glycine Biosynthesis I	1.58	0.8	-1	PHGDH,PSAT1,SHMT1,SHMT2
Tetrapyrrole Biosynthesis II	1.58	0.8	-1	ALAD,ALAS1,HMBS,UROS
CMP-N-acetylneuraminate Biosynthesis I (Eukaryotes)	1.58	0.8	0	CMAS,GNE,NAGK,NANS
Myo-inositol Biosynthesis	1.58	0.8	1	IMPA1,IMPA2,INPP5F,ISYNA1
Arsenate Detoxification I (Glutaredoxin)	1.58	0.8	#NUM!	GLRX2,GSTO1,LACC1,PNP
Sperm Motility	1.49	0.342	-0.539	AATK,ABL1,ABL2,AXL,Calm1 (includes others),CLK1,CLK2,CLK3,CLK4,CSK,DDR1,DDR2,DYRK1A,EGFR,EPHA2,EPHA4,EPHB2,EPHB4,ERBB2,FER,FES,FGFR1,FLT1,FLT3LG,FRK,FYN,GNA11,GNA13,GNAI2,GNAO1,GNAS,GNB1,GNB2,GNB4,GNG10,GNG12,GNG5,IGF1R,INSR,ITPR1,ITPR2,JAK1,JAK2,JAK3,LYN,MAP2K1,MAP2K7,MAP3K11,MERTK,MET,MRAS,PDE4A,PDIA3,PEAK1,PLA2G12A,PLA2G6,PLA2G7,PLCB1,PLCB3,PLCB4,PLCG1,PLCL2,PNPLA2,PNPLA8,PRDX6,PRKACB,PRKAG1,P…
Cardiac Hypertrophy Signaling (Enhanced)	1.49	0.325	-0.312	ACE,ACVR1,ADCY6,ADCY7,ADCY9,ADRA1B,AKAP13,AKT1,AKT2,AKT3,APEX1,ATF2,ATF6,ATP2A2,CACNB3,Calm1 (includes others),CAMK2D,CAMK2G,CHP1,CHUK,CLCF1,CTNNB1,DIAPH1,Diaph2,DIAPH3,DLG1,DVL1,DVL2,DVL3,EIF2B2,EIF2B3,EIF2B4,EIF4E,EIF4EBP1,EP300,FGFR1,FZD6,GDPD3,GNA11,GNA13,GNAI2,GNAS,GNB1,GNB2,GNB4,GNG10,GNG12,GNG5,GSK3A,GSK3B,HDAC10,HDAC2,HDAC3,HDAC4,HDAC5,HDAC6,HDAC7,HRAS,HSPB1,HSPB2,IGF1R,IKBKB,IKBKE,IKBKG,…
IL-13 Signaling Pathway	1.48	0.371	-0.457	AKT1,AKT2,AKT3,ANO1,BCL2L1,CTNNB1,DUSP1,FOSL2,FRK,FYN,HBEGF,IL17RA,IL17RC,IL4R,JAK1,JAK2,LYN,MAPK1,MAPK11,MAPK12,MAPK14,MAPK3,PDGFA,PIK3C2A,PIK3C3,PIK3CA,PIK3CB,PIK3R1,PIK3R4,PRKCD,RHOA,ROCK1,ROCK2,SOCS1,SRC,STAT1,STAT3,STAT6,TGFB1,TP53,TRAF6,TYK2,YES1
Growth Hormone Signaling	1.46	0.394	-0.962	IGF1R,JAK2,MAPK1,MAPK3,PDPK1,PIK3C2A,PIK3C3,PIK3CA,PIK3CB,PIK3R1,PIK3R4,PLCG1,PRKCA,PRKCD,PRKCI,PRKD3,RPS6KA1,RPS6KA5,RPS6KB1,RPS6KB2,RPS6KC1,SOCS1,SOCS5,SOCS6,SOCS7,STAT1,STAT3,STAT5A
Coronavirus Replication Pathway	1.43	0.422	-0.688	ACE,ARCN1,COPA,COPB1,COPB2,COPE,COPG1,COPG2,COPZ1,DDX1,GSK3A,GSK3B,PI4KB,TUBA1C,TUBA4A,TUBB,TUBB4B,TUBB6,ZCRB1
Inflammasome pathway	1.43	0.5	0	AIM2,CASP1,CASP8,CTSB,IL18,MYD88,NEK7,NFKB1,NFKB2,PANX1
IL-10 Signaling	1.43	0.357	0.405	AKT1,AKT2,AKT3,ATF2,ATF4,BCL2,BCL2L1,BHLHE40,BLVRA,CCND1,CDKN1A,CDKN2D,CHUK,CREB1,CREB5,CREBBP,DUSP1,ELP1,GSK3B,HIF1A,HLA-A,HLA-E,IKBKB,IKBKE,IKBKG,IL10RB,IL18,IL1RAP,IL4R,IL6R,IL6ST,INPP5D,JAK1,MAP4K4,MAPK1,MAPK11,MAPK12,MAPK14,MAPK8,NFKB1,NFKB2,PBX1,PKM,PRKAA1,PRKAB1,PRKAG1,PRKAG2,RELA,SIRT1,SP1,STAT1,STAT3,STAT5A,TRAF6,TYK2
TNFR1 Signaling	1.41	0.412	0	APAF1,BID,BIRC2,CASP2,CASP3,CASP8,CHUK,IKBKB,IKBKE,IKBKG,MADD,MAPK8,NFKB1,NFKB2,PAK1,RELA,RIPK1,TANK,TNFAIP3,TRAF2,XIAP
Dopamine-DARPP32 Feedback in cAMP Signaling	1.4	0.349	0.384	ADCY6,ADCY7,ADCY9,ATF1,ATF2,ATF4,ATP2A2,CACNB3,Calm1 (includes others),CAMKK1,CAMKK2,CHP1,CREB1,CREB5,CREBBP,CSNK1A1,CSNK1D,CSNK1E,CSNK1G1,CSNK1G2,CSNK1G3,GNAI2,GNAS,GRINA,ITPR1,ITPR2,PDIA3,PLCB1,PLCB3,PLCB4,PLCG1,PLCL2,PPP1CA,PPP1CB,Ppp1cc,PPP1CC,PPP1R10,PPP1R11,PPP1R12A,PPP1R14B,PPP2CA,PPP2R1A,PPP2R1B,PPP2R2A,PPP2R2D,PPP2R3A,PPP2R5A,PPP2R5B,PPP2R5D,PPP2R5E,PPP3CA,PPP3CB,PPP3CC,PPP3R1,PRKACB,PRK…
Xenobiotic Metabolism AHR Signaling Pathway	1.38	0.379	-0.174	ABCG2,AIP,ALDH16A1,ALDH18A1,ALDH2,ALDH3A1,ALDH3A2,ALDH4A1,ALDH6A1,ALDH7A1,ANKRA2,ARNT,CREBBP,EP300,GSTO1,GSTP1,GSTZ1,HDAC4,HDAC5,HSP90AA1,HSP90AB1,HSP90B1,MGST2,NCOA1,NCOA2,NFKB1,NFKB2,NQO2,NRIP1,PTGES3,RELA,SENP1,SUMO1
Leukocyte Extravasation Signaling	1.37	0.347	-1.89	ABL1,ACTB,ACTG1,ACTN1,ACTN4,AFDN,ARHGAP1,ARHGAP12,ARHGAP35,ARHGAP5,ARHGAP6,BCAR1,CD44,CLDN12,CRK,CTNNA1,CTNNB1,CTNND1,CTTN,EZR,F11R,FER,GNAI2,ITGA3,ITGB1,MAP2K2,MAP3K4,MAPK1,MAPK11,MAPK12,MAPK14,MAPK8,MAPK9,MSN,MYL6,PIK3C2A,PIK3C3,PIK3CA,PIK3CB,PIK3R1,PIK3R4,PLCG1,PRKCA,PRKCD,PRKCI,PRKD3,PTK2,PTK2B,PTPN11,PXN,RAC1,RAP1A,RAP1GAP,RAPGEF3,RDX,RHOA,ROCK1,ROCK2,SIPA1,SRC,TEC,TIMP1,TIMP2,VASP,VAV3,VCL,…
Role of Osteoblasts, Osteoclasts and Chondrocytes in Rheumatoid Arthritis	1.37	0.342	#NUM!	ACVR1,ADAM17,ADAMTS4,AKT1,AKT2,AKT3,APC,AXIN1,BAD,BCL2,BIRC2,BMP1,BMPR1A,Calm1 (includes others),CBL,CHP1,CHUK,CSF1,CSNK1A1,CSNK1D,CSNK1E,CSNK1G1,CSNK1G2,CSNK1G3,CTNNB1,DVL1,ELP1,FZD6,GSK3B,GSN,IKBKB,IKBKE,IKBKG,IL18,IL1RAP,LRP1,LRP5,LRP6,MAP2K7,MAPK1,MAPK12,MAPK14,MAPK3,MAPK8,MAPK9,NFAT5,NFATC1,NFATC2,NFATC3,NFKB1,PIK3C2A,PIK3C3,PIK3CA,PIK3CB,PIK3R1,PIK3R4,PPP3CA,PPP3CB,PPP3CC,PPP3R1,PTK2B,RELA,…
IL-17A Signaling in Gastric Cells	1.35	0.462	1.265	EGFR,IL17RA,IL17RC,MAPK1,MAPK11,MAPK12,MAPK14,MAPK3,MAPK8,MAPK9,NFKB1,RELA
IL-23 Signaling Pathway	1.33	0.413	-0.943	AKT1,AKT2,AKT3,HIF1A,IL12RB1,JAK2,NFKB1,NFKB2,PIK3C2A,PIK3C3,PIK3CA,PIK3CB,PIK3R1,PIK3R4,RELA,RORC,RUNX1,STAT3,TYK2
Superpathway of Geranylgeranyldiphosphate Biosynthesis I (via Mevalonate)	1.33	0.5	1	ACAT1,ACAT2,FDPS,HADHA,HADHB,HMGCR,HMGCS1,IDI1,MVK
Acute Phase Response Signaling	1.3	0.346	-0.516	AKT1,AKT2,AKT3,CHUK,CP,ECSIT,ELP1,FN1,FTL,GRB2,HMOX2,HNRNPK,HRAS,IKBKB,IKBKE,IKBKG,IL18,IL1RAP,IL6R,IL6ST,IRAK1,JAK2,KRAS,MAP2K1,MAP2K2,MAP2K7,MAPK1,MAPK11,MAPK12,MAPK14,MAPK3,MAPK8,MAPK9,MRAS,MYD88,NFKB1,NFKB2,NR3C1,NRAS,PDPK1,PIK3CA,PIK3CB,PIK3R1,PTPN11,RAF1,RALA,RAP1A,RELA,RIPK1,RRAS2,SERPINE1,SHC1,SOCS1,SOCS5,SOCS6,SOCS7,SOD2,SOS1,SOS2,STAT3,TCF3,TCF4,TRAF2,TRAF6
TNFR2 Signaling	1.29	0.438	-0.832	BIRC2,CHUK,IKBKB,IKBKE,IKBKG,MAPK8,NFKB1,NFKB2,RELA,TANK,TNFAIP3,TRAF1,TRAF2,XIAP
Cholesterol Biosynthesis I	1.29	0.538	2.646	DHCR7,FDFT1,LBR,LSS,MSMO1,SC5D,SQLE
Cholesterol Biosynthesis II (via 24,25-dihydrolanosterol)	1.29	0.538	2.646	DHCR7,FDFT1,LBR,LSS,MSMO1,SC5D,SQLE
Cholesterol Biosynthesis III (via Desmosterol)	1.29	0.538	2.646	DHCR7,FDFT1,LBR,LSS,MSMO1,SC5D,SQLE
IL-9 Signaling	1.28	0.429	-0.775	IL2RG,JAK1,JAK3,NFKB1,NFKB2,PIK3C2A,PIK3C3,PIK3CA,PIK3CB,PIK3R1,PIK3R4,RELA,STAT1,STAT3,STAT5A
Notch Signaling	1.26	0.421	-1.732	ADAM17,APH1A,DTX2,DTX3,FURIN,JAG1,JAG2,MAML1,NCSTN,NOTCH1,NUMB,NUMBL,PSEN1,PSENEN,RBPJ,RFNG
IL-17A Signaling in Fibroblasts	1.26	0.421	#NUM!	CHUK,GSK3B,IKBKB,IKBKE,IKBKG,IL17RA,IL17RC,MAPK1,MAPK11,MAPK12,MAPK14,MAPK3,NFKB1,NFKB2,RELA,TRAF6
nNOS Signaling in Neurons	1.24	0.404	0.707	Calm1 (includes others),CAPN1,CAPN10,CAPN2,CAPN5,CAPN7,CAPNS1,CHP1,DLG4,GRINA,PFKM,PPP3CA,PPP3CB,PPP3CC,PPP3R1,PRKCA,PRKCD,PRKCI,PRKD3
Adenosine Nucleotides Degradation II	1.22	0.5	1.134	LACC1,NT5C,NT5C2,NT5C3A,NT5C3B,NT5M,PNP,XDH
Selenocysteine Biosynthesis II (Archaea and Eukaryotes)	1.21	0.667	0	PSTK,SARS1,SEPHS1,SEPSECS
UDP-N-acetyl-D-glucosamine Biosynthesis II	1.21	0.667	0	GFPT1,GNPNAT1,PGM3,UAP1
GDP-mannose Biosynthesis	1.21	0.667	0	GMPPA,GMPPB,GPI,PMM2
Pentose Phosphate Pathway (Non-oxidative Branch)	1.21	0.667	1	RPE,RPIA,TALDO1,TKT
Regulation Of The Epithelial Mesenchymal Transition In Development Pathway	1.18	0.368	0.378	ADAM17,APC,APH1A,AXIN1,CTNNB1,DVL1,DVL2,DVL3,FZD6,GLIS2,GSK3B,HIF1A,JAG1,JAG2,MAML1,NCSTN,NFKB1,NFKB2,NOTCH1,PSEN1,PSENEN,PTCH1,PYGO2,RBPJ,RELA,S100A4,SMO,SUFU,TCF3,TCF4,TCF7L2,WNT7B
Human Embryonic Stem Cell Pluripotency	1.17	0.338	0.485	ACVR1,AKT1,AKT2,AKT3,APC,ARAF,AXIN1,BMP1,BMPR1A,BRAF,CTNNB1,DVL1,FGFR1,FZD6,GRB2,GSK3B,HRAS,HSP90AA1,HSP90AB1,HSP90B1,ID1,ID3,JAK1,JAK2,JAK3,KRAS,LIF,MAP2K1,MAP2K2,MAP2K7,MAPK1,MRAS,MYC,NFYA,NFYB,NFYC,NRAS,PDGFA,PDGFC,PDPK1,PIK3C2A,PIK3C3,PIK3CA,PIK3CB,PIK3R1,PIK3R4,PRKCA,PRKCD,PRKCI,PRKD3,RAF1,RALA,RAP1A,REST,RIF1,RRAS2,SMAD2,SMAD4,SMAD5,SMO,SOS1,SOS2,STAT3,TCF3,TGFB1,TGFBR2,TYK2,WNT7B
Role of IL-17A in Arthritis	1.15	0.386	#NUM!	ATF2,IL17RA,IL17RC,MAP2K1,MAP2K2,MAPK1,MAPK11,MAPK12,MAPK14,MAPK3,MAPK8,MAPK9,NFKB1,NFKB2,PIK3C2A,PIK3C3,PIK3CA,PIK3CB,PIK3R1,PIK3R4,RELA,RPS6KA1
Role Of Osteoclasts In Rheumatoid Arthritis Signaling Pathway	1.13	0.327	-0.816	ADAM10,ADAM15,ADAM17,ADAM8,ADAM9,AKT1,AKT2,AKT3,ARAF,ATF2,ATF4,BAD,BCL2,BIRC2,BRAF,Calm1 (includes others),CBL,CCND1,Cdc42,CERT1,CHP1,CHUK,COL16A1,COL18A1,COL4A5,COL5A1,COL7A1,CREB1,CREB5,CREBBP,CSF1,CTNNA1,CTNNB1,ELP1,FNBP1,GRB2,GSK3B,GSN,HRAS,IKBKB,IKBKE,IKBKG,IL18,IL1RAP,KRAS,MAP2K1,MAP2K2,MAP2K7,MAPK1,MAPK11,MAPK12,MAPK14,MAPK3,MAPK8,MAPK9,MITF,MRAS,NFATC1,NFKB1,NRAS,PIK3C2A,PIK3C3,PIK3CA,PIK…
D-glucuronate Degradation I	1.13	0.75	#NUM!	AKR1A1,AKR1B1,DCXR
Proline Biosynthesis I	1.13	0.75	#NUM!	ALDH18A1,PYCR1,PYCR2
Oxidized GTP and dGTP Detoxification	1.13	0.75	#NUM!	DDX6,NUDT1,RUVBL2
Molybdenum Cofactor Biosynthesis	1.13	0.75	#NUM!	GPHN,MOCS2,NFS1
IL-33 Signaling Pathway	1.12	0.339	-0.391	AKT1,AKT2,AKT3,ATF2,ATF4,BCL2L1,CASP1,CASP2,CASP3,CASP8,CHUK,CREB1,CREB5,CREBBP,ELP1,FBXL19,H2AZ1,H2AZ2,H2BC17,IKBKB,IKBKE,IKBKG,IL18,IL1RAP,IRAK1,IRAK4,IRF3,JAK2,LPIN1,MACROH2A1,MAP2K1,MAP2K2,MAP3K8,MAPK1,MAPK11,MAPK12,MAPK14,MAPK3,MAPK8,MAPK9,MYD88,NFATC1,NFKB1,NFKB2,PIK3C2A,PIK3C3,PIK3CA,PIK3CB,PIK3R1,PIK3R4,PRKACB,PRKAG1,PRKAG2,PRKAR1A,PRKAR2B,RPS6KA1,RPS6KB1,RPS6KC1,SIGIRR,STAT3,SYK,TMED1,TR…
Gluconeogenesis I	1.12	0.44	0.905	ALDOA,ALDOC,ENO1,ENO2,ENO3,GAPDH,GPI,MDH1,MDH2,ME2,PGK1
Phenylalanine Degradation IV (Mammalian, via Side Chain)	1.11	0.5	0.378	AASDH,ACSF3,ALDH2,ALDH3A2,GOT1,GOT2,SMOX
Fatty Acid β-oxidation I	1.08	0.412	0	ACAA1,ACADM,ACSL3,ACSL4,AUH,ECHS1,ECI2,HADH,HADHA,HADHB,HSD17B10,IVD,SCP2,SLC27A1
UDP-D-xylose and UDP-D-glucuronate Biosynthesis	1.08	1	#NUM!	UGDH,UXS1
Epoxysqualene Biosynthesis	1.08	1	#NUM!	FDFT1,SQLE
Spermine Biosynthesis	1.08	1	#NUM!	AMD1,SMS
Spermidine Biosynthesis I	1.08	1	#NUM!	AMD1,SRM
Xanthine and Xanthosine Salvage	1.08	1	#NUM!	LACC1,PNP
Cardiolipin Biosynthesis II	1.08	1	#NUM!	PGS1,PTPMT1
Formaldehyde Oxidation II (Glutathione-dependent)	1.08	1	#NUM!	ADH5,ESD
Glycine Biosynthesis I	1.08	1	#NUM!	SHMT1,SHMT2
Sucrose Degradation V (Mammalian)	1.07	0.556	2.236	ALDOA,ALDOC,KHK,TKFC,TPI1
Endothelin-1 Signaling	1.06	0.335	-0.254	ADCY6,ADCY7,ADCY9,ARAF,BRAF,CASP1,CASP2,CASP3,CASP8,GAB1,GNA11,GNA13,GNAI2,GNAO1,GNAS,GRB2,HRAS,ITPR1,ITPR2,KRAS,MAPK1,MAPK11,MAPK12,MAPK14,MAPK3,MAPK6,MAPK7,MAPK8,MAPK9,MRAS,MYC,NRAS,PDIA3,PIK3C2A,PIK3C3,PIK3CA,PIK3CB,PIK3R1,PIK3R4,PLA2G12A,PLA2G6,PLA2G7,PLCB1,PLCB3,PLCB4,PLCG1,PLCL2,PLD1,PLD2,PNPLA2,PNPLA8,PRDX6,PRKCA,PRKCD,PRKCI,PRKD3,PTGS1,RAF1,RALA,RAP1A,RRAS2,SHC1,SHF,SOS1,SRC
Activin Inhibin Signaling Pathway	1.05	0.332	0.707	ABHD5,ACVR1,AKT1,AKT2,AKT3,ATF2,BMPR1A,CCN2,CDKN1A,CDKN1B,CHUK,COL18A1,CREBBP,CTNNB1,EP300,FOSB,FOSL1,FOSL2,GATA2,GSK3B,IKBKB,IKBKE,IKBKG,IL18,IL1RAP,LIMK1,LIMK2,LIPE,MAP2K1,MAP2K2,MAP2K7,MAPK1,MAPK11,MAPK12,MAPK14,MAPK3,MAPK6,MAPK7,MAPK8,MAPK9,MAX,MDM2,MYD88,NFATC1,NFKB1,NFKB2,PAX9,PIK3C2A,PIK3C3,PIK3CA,PIK3CB,PIK3R1,PIK3R4,PNPLA2,RHOA,ROCK1,ROCK2,SERPINE1,SKI,SKIL,SMAD2,SMAD4,SMAD5,STAT3,TCF3,T…
Apelin Cardiac Fibroblast Signaling Pathway	1.02	0.435	0.632	AKT1,AKT2,AKT3,CCN2,PRKAA1,PRKAB1,PRKAG1,PRKAG2,SERPINE1,TGFB1
Role of IL-17F in Allergic Inflammatory Airway Diseases	0.988	0.383	0	ATF2,ATF4,CREB1,CREB5,CREBBP,IL17RA,IL17RC,MAP2K1,MAP2K2,MAPK1,MAPK3,NFKB1,NFKB2,RAF1,RELA,RPS6KA1,RPS6KA5,TRAF6
Transcriptional Regulatory Network in Embryonic Stem Cells	0.976	0.335	-0.135	ACVR1,AKT1,AKT2,AKT3,BMPR1A,CDYL,CTNNB1,FGFR1,FZD6,GSK3B,HRAS,IGF1R,IGF2R,IL6ST,JAK1,JAK2,JAK3,KAT6A,KRAS,LIF,MAP2K1,MAP2K2,MAPK1,MAPK3,MRAS,MYC,NRAS,PIK3C2A,PIK3C3,PIK3CA,PIK3CB,PIK3R1,PIK3R4,RALA,RAP1A,REST,RIF1,RRAS2,SET,SETDB1,SKIL,SMAD2,SMAD4,SMAD5,SMARCAD1,SMO,STAT3,TCF3,TGFB1,TGFBR2,TP53,TRIM24,TYK2,WNT7B,ZFHX3
Aspartate Degradation II	0.955	0.571	0	GOT1,GOT2,MDH1,MDH2
Ceramide Degradation	0.955	0.571	1	ACER3,ASAH1,ASAH2,NAAA
PD-1, PD-L1 cancer immunotherapy pathway	0.946	0.346	0.686	AKT1,AKT2,AKT3,BCL2L1,CBLB,CDK2,CDKN1B,CIP2A,CSK,CSNK2A1,CSNK2A2,CSNK2B,GSK3B,HLA-A,HLA-E,IL2RG,JAK1,JAK2,JAK3,LATS1,LATS2,MR1,PDCD4,PIK3C2A,PIK3C3,PIK3CA,PIK3CB,PIK3R1,PIK3R4,PLCG1,PTEN,PTPN11,SKP2,STAT5A,TGFB1,TYK2,YAP1
eNOS Signaling	0.911	0.333	1.265	ADCY6,ADCY7,ADCY9,AKT1,AKT2,AKT3,AQP11,AQP3,AQP5,Calm1 (includes others),CASP3,CASP8,CAV1,CCNA2,CHRNB2,DNM2,FLT1,GNAS,HSP90AA1,HSP90AB1,HSP90B1,HSPA14,HSPA4,HSPA5,HSPA8,HSPA9,ITPR1,ITPR2,PDGFC,PDPK1,PIK3C2A,PIK3C3,PIK3CA,PIK3CB,PIK3R1,PIK3R4,PLCG1,PRKAA1,PRKAB1,PRKACB,PRKAG1,PRKAG2,PRKAR1A,PRKAR2B,PRKCA,PRKCD,PRKCI,PRKD3,SLC7A1,STUB1,VEGFA,VEGFB
DHCR24 Signaling Pathway	0.895	0.336	0.59	AKT1,AKT2,AKT3,APP,BACE1,CASP3,CLU,DHCR7,GGA3,GSK3B,HMGCR,HRAS,KLF5,KRAS,MDM2,MRAS,NFKB1,NFKB2,NR1H2,NR1H4,NRAS,PDGFA,PDGFC,PIK3C2A,PIK3C3,PIK3CA,PIK3CB,PIK3R1,PIK3R4,PLTP,PON3,PRKCA,PRKCD,PRKCI,PRKD3,RALA,RAP1A,REST,RRAS2,RXRB,SC5D,SCARB1,SREBF1,SREBF2,THRA,TP53
Oxytocin In Brain Signaling Pathway	0.886	0.327	1	AKT1,AKT2,AKT3,ATF2,ATF4,CACNB3,Calm1 (includes others),CAMKK1,CAMKK2,CASP1,CREB1,CREB5,CREBBP,DDIT3,EGFR,EIF2A,GNA11,GNAI2,GNAO1,GNB1,GNB2,GNB4,GNG10,GNG12,GNG5,HRAS,ITPR1,ITPR2,KRAS,MAP2K1,MAP2K2,MAPK1,MAPK3,MAPK7,MEF2A,MEF2C,MEF2D,MRAS,NFKB1,NFKB2,NRAS,PIK3C2A,PIK3C3,PIK3CA,PIK3CB,PIK3R1,PIK3R4,PLA2G12A,PLA2G6,PLA2G7,PLCB3,PNPLA2,PNPLA8,PRDX6,PRKCA,PRKCD,PRKCI,PRKD3,PTGS1,PTPN1,RAF1,RALA,RAP1A…
Ketolysis	0.884	0.5	0.447	ACAT1,ACAT2,HADHA,HADHB,OXCT1
HMGB1 Signaling	0.864	0.329	1.286	AKT1,AKT2,AKT3,Cdc42,CLCF1,FNBP1,HAT1,HRAS,IL18,KAT2A,KAT2B,KAT6A,Kat6b,KAT7,KRAS,LIF,MAP2K1,MAP2K2,MAP2K7,MAPK1,MAPK11,MAPK12,MAPK14,MAPK3,MAPK8,MAPK9,MRAS,NFKB1,NFKB2,NRAS,PIK3C2A,PIK3C3,PIK3CA,PIK3CB,PIK3R1,PIK3R4,PLAT,RAC1,RALA,RAP1A,RBBP7,RELA,RHOA,RHOBTB1,RHOBTB2,RHOC,RHOD,RHOT1,RHOT2,RND2,RND3,RRAS2,SERPINE1,SP1,TGFB1
Pentose Phosphate Pathway (Oxidative Branch)	0.831	0.6	#NUM!	H6PD,PGD,PGLS
Lysine Degradation II	0.831	0.6	#NUM!	AASDH,AASDHPPT,ALDH7A1
Lysine Degradation V	0.831	0.6	#NUM!	AASDH,AASDHPPT,ALDH7A1
dTMP De Novo Biosynthesis	0.831	0.6	#NUM!	SHMT1,SHMT2,TYMS
Granzyme B Signaling	0.829	0.438	-0.378	APAF1,BID,CASP3,CASP8,DFFA,LMNB2,NUMA1
Parkinson's Signaling	0.829	0.438	#NUM!	CASP3,MAPK1,MAPK11,MAPK12,MAPK14,MAPK8,PARK7
Tryptophan Degradation III (Eukaryotic)	0.81	0.4	-1.265	ACAT1,ACAT2,CDYL,GCDH,HADH,HADHA,HADHB,HSD17B10,L3HYPDH,PARK7
Apelin Adipocyte Signaling Pathway	0.796	0.341	0.186	ADCY6,ADCY7,ADCY9,GNA11,GNAI2,GPX1,GPX8,GSTP1,GSTZ1,HIF1A,LIPE,MAPK1,MAPK11,MAPK12,MAPK14,MAPK3,MAPK6,MAPK7,MAPK8,MAPK9,MGST2,PRDX6,PRKAA1,PRKAB1,PRKACB,PRKAG1,PRKAG2,PRKAR1A,PRKAR2B,RAC1,SOD1
Macrophage Alternative Activation Signaling Pathway	0.785	0.323	0.384	ACADM,ACLY,AKT1S1,AKT2,ATF2,ATF4,CREB1,CREB5,CREBBP,CSF1,DUSP1,EIF4EBP1,GRB2,H3-3A/H3-3B,IL10RB,IL18,IL2RG,IL4R,IRF5,JAK1,JAK2,JAK3,LAMTOR1,LLGL1,LPL,MAPK1,MAPK11,MAPK12,MAPK14,MAPK3,MLST8,MYC,NFKB1,NFKB2,NR1H2,NR1H4,NR3C1,PIK3C2A,PIK3C3,PIK3CA,PIK3CB,PIK3R1,PIK3R4,PPARD,RELA,RPS6KA1,RPS6KA5,RPS6KB1,RPS6KC1,RPTOR,RXRB,SCARB1,SOCS1,SREBF1,STAT1,STAT3,STAT6,SYK,TGFB1,TSC22D3,TYK2
IL-12 Signaling and Production in Macrophages	0.763	0.318	-1.963	AKT1,AKT2,AKT3,Calm1 (includes others),CAMKK2,CD47,CHUK,CLU,COL18A1,DDR2,ELP1,EP300,H3-3A/H3-3B,HDAC3,IFIH1,IKBKB,IKBKE,IKBKG,IL10RB,IL12RB1,IL18,IL6ST,IRF3,IRF5,IRF8,JAK2,JMJD6,MAP2K1,MAP2K2,MAP3K8,MAPK1,MAPK11,MAPK12,MAPK14,MAPK3,MAPK8,MYD88,NCOA1,NFAT5,NFATC1,NFATC2,NFATC3,NFKB1,NFKB2,PIAS2,PIK3C2A,PIK3C3,PIK3CA,PIK3CB,PIK3R1,PIK3R4,POU2F1,PRKAA1,PRKAB1,PRKAG1,PRKAG2,PRKCA,PRKCD,PRKCI,PRKD3,RA…
Histidine Degradation III	0.762	0.5	0	MTHFD1,MTHFD1L,MTHFD2,MTHFD2L
Erythropoietin Signaling Pathway	0.748	0.322	-1.457	AKT1,AKT2,AKT3,APAF1,ARNT,BAD,BCL2L1,BIRC2,CCND1,CLCF1,CTNNB1,GRB2,GSK3B,HIF1A,HRAS,IL18,ITPR1,ITPR2,JAK2,KRAS,LIF,MAP2K1,MAP2K2,MAPK1,MAPK3,MDM2,MRAS,NFKB1,NFKB2,NRAS,PDPK1,PIK3C2A,PIK3C3,PIK3CA,PIK3CB,PIK3R1,PIK3R4,PLCG1,PRKCA,PRKCD,PRKCI,PRKD3,RAC1,RAF1,RALA,RAP1A,RELA,RPS6KB1,RRAS2,SHC1,SOS1,SOS2,SRC,STAT5A,TGFB1,TP53,XIAP
Dolichyl-diphosphooligosaccharide Biosynthesis	0.734	0.455	-0.447	ALG6,DPAGT1,DPM1,DPM2,DPM3
Ketogenesis	0.734	0.455	0.447	ACAT1,ACAT2,HADHA,HADHB,HMGCS1
Vitamin-C Transport	0.718	0.391	-1.134	GLRX,GSTO1,LRRC8A,LRRC8D,SLC23A2,SLC2A1,STOM,TXNRD1,TXNRD2
Pyroptosis Signaling Pathway	0.708	0.333	0.18	AIM2,BAX,CASP1,CASP3,CASP8,DHX9,ELAVL1,GAS5,GBP4,GBP7,GSDME,IL18,IRF2,MAPK1,MAPK11,MAPK12,MAPK14,NEK7,NFKB1,NFKB2,PANX1,PRKACB,PRKAG1,PRKAG2,PRKAR1A,PRKAR2B,RHOA,TLR3,TLR5,TRAF3,TXNIP
Amyotrophic Lateral Sclerosis Signaling	0.701	0.328	2	AKT3,ALS2,APAF1,BAX,BCL2,BCL2L1,BID,BIRC2,CACNB3,CAPN1,CAPN10,CAPN2,CAPN5,CAPN7,CAPNS1,CASP1,CASP3,GPX1,GRINA,PAK1,PDGFC,PIK3C2A,PIK3C3,PIK3CA,PIK3CB,PIK3R1,PIK3R4,PPP3CA,RAB5A,RAB5B,RAB5C,RAC1,SOD1,SSR4,TP53,VEGFA,VEGFB,XIAP
NADH Repair	0.697	0.667	#NUM!	GAPDH,NAXD
Methylglyoxal Degradation I	0.697	0.667	#NUM!	GLO1,HAGH
Serine Biosynthesis	0.697	0.667	#NUM!	PHGDH,PSAT1
Guanine and Guanosine Salvage I	0.697	0.667	#NUM!	LACC1,PNP
Proline Degradation	0.697	0.667	#NUM!	ALDH4A1,PRODH
Glutathione Biosynthesis	0.697	0.667	#NUM!	GCLM,GSS
Ascorbate Recycling (Cytosolic)	0.697	0.667	#NUM!	GLRX,GSTO1
Tetrahydrobiopterin Biosynthesis I	0.697	0.667	#NUM!	PTS,SPR
Biotin-carboxyl Carrier Protein Assembly	0.697	0.667	#NUM!	ACACA,HLCS
1D-myo-inositol Hexakisphosphate Biosynthesis V (from Ins(1,3,4)P3)	0.697	0.667	#NUM!	IPMK,IPPK
Tetrahydrobiopterin Biosynthesis II	0.697	0.667	#NUM!	PTS,SPR
Glutamate Degradation II	0.697	0.667	#NUM!	GOT1,GOT2
S-adenosyl-L-methionine Biosynthesis	0.697	0.667	#NUM!	MAT2A,MAT2B
Aspartate Biosynthesis	0.697	0.667	#NUM!	GOT1,GOT2
NOD1/2 Signaling Pathway	0.686	0.317	-1.838	ACAP1,ARHGEF7,ATG16L1,BIRC2,CASP1,CHUK,CLCF1,ELP1,ERBIN,ERN1,HSP90AA1,HSP90AB1,HSP90B1,HSPA14,HSPA4,HSPA5,HSPA8,HSPA9,IFNAR2,IKBKB,IKBKE,IKBKG,IL18,IRF3,IRF5,LIF,MAP2K1,MAP2K2,MAP2K7,MAP3K8,MAP4K4,MAPK1,MAPK11,MAPK12,MAPK14,MAPK3,MAPK8,MAPK9,MAVS,MYD88,NFKB1,NFKB2,RAC1,RBCK1,RELA,RIGI,RNF31,SHARPIN,SLC15A4,SUGT1,TAB2,TGFB1,TLR3,TLR5,TNFAIP3,TRAF2,TRAF3,TRAF6,TRIM27,XIAP
Nitric Oxide Signaling in the Cardiovascular System	0.674	0.325	0.493	AKT1,AKT2,AKT3,ATP2A2,CACNB3,Calm1 (includes others),CAV1,FLT1,HSP90AA1,HSP90AB1,HSP90B1,ITPR1,ITPR2,MAP2K1,MAP2K2,MAPK1,MAPK3,PDE5A,PDGFC,PIK3C2A,PIK3C3,PIK3CA,PIK3CB,PIK3R1,PIK3R4,PRKAA1,PRKACB,PRKAG1,PRKAG2,PRKAR1A,PRKAR2B,PRKCA,PRKCD,PRKCI,PRKD3,PRKG2,SLC7A1,VEGFA,VEGFB
Factors Promoting Cardiogenesis in Vertebrates	0.673	0.32	2.359	ACVR1,APC,ATF2,ATF4,AXIN1,BMP1,BMPR1A,CAMK2D,CAMK2G,CCND1,CREB1,CREB5,CREBBP,CTNNB1,DVL1,FZD6,GSK3B,LRP1,LRP5,LRP6,MAPK12,MAPK14,MAPK8,MAPK9,MEF2C,MYC,PDIA3,PLCB1,PLCB3,PLCB4,PLCG1,PLCL2,PRKCA,PRKCD,PRKCI,PRKD3,RHOA,ROCK1,ROCK2,SMAD2,SMAD4,SMAD5,SMO,TCF3,TCF4,TCF7L2,TGFB1,TGFBR2,WNT7B
GP6 Signaling Pathway	0.659	0.323	0.649	ADAM10,AKT1,AKT2,AKT3,APBB1IP,Calm1 (includes others),CERT1,COL16A1,COL18A1,COL4A5,COL5A1,COL7A1,FYN,GRB2,GSK3A,GSK3B,ITPR1,LAMB1,LAMB3,LAMC1,LAMC2,LYN,NCK1,PDPK1,PIK3C2A,PIK3C3,PIK3CA,PIK3CB,PIK3R1,PIK3R4,PLCG1,PRKCA,PRKCD,PRKCI,PRKD3,PTK2,RAC1,SCHIP1,SYK,TLN1,VAV3
Cardiac β-adrenergic Signaling	0.658	0.317	-0.169	ADCY6,ADCY7,ADCY9,AKAP1,AKAP10,AKAP11,AKAP13,AKAP5,AKAP7,AKAP8,APEX1,ATP2A2,CACNB3,GDPD3,GNA11,GNA13,GNAI2,GNAO1,GNAS,GNB1,GNB2,GNB4,GNG10,GNG12,GNG5,GRK2,MPPE1,MRAS,PDE4A,PDE5A,PDE7A,PKIG,PPP1CA,PPP1CB,Ppp1cc,PPP1CC,PPP1R10,PPP1R11,PPP1R12A,PPP1R14B,PPP2CA,PPP2R1A,PPP2R1B,PPP2R2A,PPP2R2D,PPP2R3A,PPP2R5A,PPP2R5B,PPP2R5D,PPP2R5E,PRKACB,PRKAG1,PRKAG2,PRKAR1A,PRKAR2B,PTPA,TDP2
VDR/RXR Activation	0.654	0.333	-1	CCNC,CD14,CDKN1A,CDKN1B,CSNK2A1,EP300,GTF2B,HR,LRP5,MED1,NCOA1,NCOA2,NCOA3,NCOR1,NCOR2,PDGFA,PPARD,PRKCA,PRKCD,PRKCI,PRKD3,PSMC5,RXRB,SP1,SPP1,YY1
NAD Salvage Pathway II	0.642	0.37	1.265	ACP1,ACP2,ACP6,NMNAT1,NT5C,NT5C2,NT5C3A,NT5C3B,NT5M,NUDT12
Tumoricidal Function of Hepatic Natural Killer Cells	0.634	0.375	-0.378	AIFM1,APAF1,BAX,BID,CASP3,CASP8,DFFA,M6PR,SERPINB9
Chondroitin and Dermatan Biosynthesis	0.631	0.5	#NUM!	CHPF,CHPF2,CSGALNACT2
Glycerol Degradation I	0.631	0.5	#NUM!	Gk,GK5,GPD2
Stearate Biosynthesis I (Animals)	0.621	0.333	-0.277	ACOT7,ACOT8,ACSL3,ACSL4,AKR1B10,DHRS11,DHRS7,ELOVL1,ELOVL6,FASN,LPCAT4,LPGAT1,MBOAT7,OSGEPL1,PLA2G6,PPT1,PTGR2,PTGR3,SIRT1,SIRT2,SIRT6,SLC27A1,TECR
Sphingosine and Sphingosine-1-phosphate Metabolism	0.614	0.444	1	ACER3,ASAH1,ASAH2,NAAA
Salvage Pathways of Pyrimidine Deoxyribonucleotides	0.614	0.444	#NUM!	APOBEC3B,TK1,TK2,UPP1
Choline Biosynthesis III	0.613	0.4	0.816	CEPT1,CHPT1,PCYT1B,PHKA1,PLD1,PLD2
Relaxin Signaling	0.612	0.316	0.898	ADCY6,ADCY7,ADCY9,AKT1,AKT2,AKT3,APEX1,BRAF,CREB1,GDPD3,GNA11,GNA13,GNAI2,GNAO1,GNAS,GNB1,GNB2,GNB4,GNG10,GNG12,GNG5,MAP2K1,MAPK1,MAPK3,MPPE1,MRAS,NFKB1,NFKB2,NT5C,PDE4A,PDE5A,PDE7A,PIK3C2A,PIK3C3,PIK3CA,PIK3CB,PIK3R1,PIK3R4,PRKACB,PRKAG1,PRKAG2,PRKAR1A,PRKAR2B,RAP1A,RELA,SLC39A7,SMARCC2,TDP2,VEGFA
Role of PI3K/AKT Signaling in the Pathogenesis of Influenza	0.609	0.333	0.688	AKT1,AKT2,AKT3,CRK,GNAI2,GSK3B,IRF3,KPNA3,MAP2K1,MAP2K2,MAPK1,MAPK3,MLH1,NFKB1,NFKB2,PIK3C2A,PIK3C3,PIK3CA,PIK3CB,PIK3R1,PIK3R4,RELA
SNARE Signaling Pathway	0.583	0.316	-0.762	ADCY6,ADCY7,ADCY9,BET1L,CACNB3,Calm1 (includes others),CAMK2D,CAMK2G,DNAJC5,GOSR2,GPAA1,HSPA8,MYH9,MYL6,MYO10,MYO18A,NAPA,NAPG,NSF,PRKACB,PRKAG1,PRKAG2,PRKAR1A,PRKAR2B,RAB11A,RAB1A,RAB22A,RAB3A,RAB6A,RAB7A,RAB8A,SGTA,SNAP23,STX16,STXBP1,STXBP2,STXBP3,STXBP5,STXBP6,SYT8,VAMP2,VTI1A,VTI1B
Type II Diabetes Mellitus Signaling	0.573	0.314	-1.183	ACSL3,ACSL4,ADIPOR1,ADIPOR2,AKT1,AKT2,AKT3,CACNB3,CHUK,IKBKB,IKBKE,IKBKG,INSR,ITPR1,ITPR2,MAP2K7,MAPK1,MAPK12,MAPK3,MAPK8,MAPK9,NFKB1,NFKB2,NSMAF,PDPK1,PIK3C2A,PIK3C3,PIK3CA,PIK3CB,PIK3R1,PIK3R4,PKM,PRKAA1,PRKAB1,PRKAG1,PRKAG2,PRKCA,PRKCD,PRKCI,PRKD3,RELA,SLC27A1,SMPD4,SOCS1,SOCS5,SOCS6,SOCS7,TRAF2
Antioxidant Action of Vitamin C	0.542	0.316	0.192	CHUK,GLRX,GSTO1,IKBKB,IKBKE,IKBKG,JAK2,MAPK1,MAPK11,MAPK12,MAPK14,MAPK3,MAPK8,MAPK9,NFKB1,NFKB2,PDIA3,PLA2G12A,PLA2G6,PLA2G7,PLCB1,PLCB3,PLCB4,PLCG1,PLCL2,PLD1,PLD2,PNPLA2,PNPLA8,PRDX6,RELA,SLC23A2,SLC2A1,STAT5A,TXNRD1,TXNRD2
Acyl Carrier Protein Metabolism	0.541	1	#NUM!	AASDHPPT
Acetyl-CoA Biosynthesis III (from Citrate)	0.541	1	#NUM!	ACLY
Methylglyoxal Degradation VI	0.541	1	#NUM!	LDHD
Asparagine Biosynthesis I	0.541	1	#NUM!	ASNS
Adenine and Adenosine Salvage VI	0.541	1	#NUM!	ADK
Phosphatidylethanolamine Biosynthesis III	0.541	1	#NUM!	PTDSS2
Lanosterol Biosynthesis	0.541	1	#NUM!	LSS
UDP-N-acetyl-D-galactosamine Biosynthesis I	0.541	1	#NUM!	GALE
Alanine Biosynthesis III	0.541	1	#NUM!	NFS1
Neuropathic Pain Signaling In Dorsal Horn Neurons	0.531	0.317	-0.354	CAMK1,CAMK2D,CAMK2G,CREB1,GRINA,ITPR1,ITPR2,KCNN4,MAPK1,MAPK3,PDIA3,PIK3C2A,PIK3C3,PIK3CA,PIK3CB,PIK3R1,PIK3R4,PLCB1,PLCB3,PLCB4,PLCG1,PLCL2,PRKACB,PRKAG1,PRKAG2,PRKAR1A,PRKAR2B,PRKCA,PRKCD,PRKCI,PRKD3,SRC
Oleate Biosynthesis II (Animals)	0.508	0.385	0.447	ALDH6A1,CYB5A,FADS1,Scd2,UFSP2
NAD Phosphorylation and Dephosphorylation	0.508	0.385	0.447	ACP1,ACP2,ACP6,NADK,NADK2
Role of JAK2 in Hormone-like Cytokine Signaling	0.499	0.323	0	BCL2,BCL2L1,CCND1,CCND3,HLTF,JAK1,JAK2,PDGFC,PTPN1,PTPN11,SH2B1,SH2B3,SHC1,SOCS1,STAT1,STAT3,STAT5A,TYK2,VEGFA,VEGFB
Prostanoid Biosynthesis	0.497	0.4	0	HPGDS,PTGES2,PTGES3,PTGS1
Calcium Transport I	0.497	0.4	0	ANXA5,ATP2A2,ATP2B1,ATP2C1
Acetyl-CoA Biosynthesis I (Pyruvate Dehydrogenase Complex)	0.487	0.429	#NUM!	DLAT,PDHA1,PDHB
Glycogen Biosynthesis II (from UDP-D-Glucose)	0.487	0.429	#NUM!	GBE1,GYG1,UGP2
Role of MAPK Signaling in Inhibiting the Pathogenesis of Influenza	0.485	0.316	0.626	ARAF,ATF2,BAX,BRAF,CASP3,MAP2K1,MAP2K2,MAP2K7,MAPK1,MAPK11,MAPK12,MAPK14,MAPK3,MAPK8,MAPK9,MYD88,NFKB1,NFKB2,PLA2G12A,PLA2G6,PLA2G7,PNPLA2,PNPLA8,PRDX6,RAF1
2-ketoglutarate Dehydrogenase Complex	0.485	0.5	#NUM!	DLST,OGDH
Heme Degradation	0.485	0.5	#NUM!	BLVRA,HMOX2
Heme Biosynthesis from Uroporphyrinogen-III I	0.485	0.5	#NUM!	FECH,PPOX
Spermine and Spermidine Degradation I	0.485	0.5	#NUM!	SAT1,SMOX
Phenylethylamine Degradation I	0.485	0.5	#NUM!	ALDH2,ALDH3A2
Glutathione Redox Reactions II	0.485	0.5	#NUM!	GLRX,PDIA3
L-cysteine Degradation I	0.485	0.5	#NUM!	GOT1,GOT2
PCP (Planar Cell Polarity) Pathway	0.447	0.317	0.243	ATF2,CELSR1,DAAM1,DVL1,DVL2,DVL3,FZD6,LGR4,MAPK12,MAPK8,MAPK9,PFN1,RAC1,RHOA,ROCK1,ROCK2,SMO,VANGL1,WNT7B
Retinoic acid Mediated Apoptosis Signaling	0.447	0.317	0.943	APAF1,BID,CASP3,CASP8,CFLAR,DAP3,PARP10,PARP16,PARP2,PARP3,PARP6,PARP8,PARP9,RARA,RARG,RXRB,TNFRSF10A,TNKS,TNKS2
Tryptophan Degradation X (Mammalian, via Tryptamine)	0.433	0.333	1.134	AKR1A1,Akr1b10,AKR1B10,ALDH2,ALDH3A1,ALDH3A2,ALDH4A1,ALDH7A1,SMOX
Corticotropin Releasing Hormone Signaling	0.426	0.303	0.493	ADCY6,ADCY7,ADCY9,ARPC5,ATF2,ATF4,BRAF,CACNB3,Calm1 (includes others),CREB1,CREB5,CREBBP,GNAI2,GNAO1,GNAS,ITPR1,ITPR2,MAP2K1,MAP2K2,MAPK1,MAPK11,MAPK12,MAPK14,MAPK3,MEF2A,MEF2C,MEF2D,NR4A1,NT5C,PLCG1,PRKACB,PRKAG1,PRKAG2,PRKAR1A,PRKAR2B,PRKCA,PRKCD,PRKCI,PRKD3,PTCH1,RAF1,RAP1A,SLC39A7,SMARCC2,SMO,VEGFA
Glycogen Degradation III	0.424	0.357	-0.447	AGL,GAA,PGM1,PGM2,PGM3
MSP-RON Signaling In Macrophages Pathway	0.401	0.303	0	ATF2,ATF4,CHUK,CREB1,CREB5,CREBBP,ETV3,GRB2,HRAS,IKBKB,IKBKE,IKBKG,JAK2,KRAS,MAPK1,MAPK3,MRAS,NFKB1,NFKB2,NRAS,PIK3C2A,PIK3C3,PIK3CA,PIK3CB,PIK3R1,PIK3R4,RALA,RAP1A,RELA,RRAS2,SBNO2,SOCS1,SOS1,SOS2,STAT1,STAT3
Dilated Cardiomyopathy Signaling Pathway	0.395	0.3	0.324	ACTB,ACTG1,ADCY6,ADCY7,ADCY9,AKT1,AKT2,AKT3,ATP2A2,BAD,BAX,BCL2,CACNB3,CAMK1,CAMK2D,CAMK2G,DAG1,DSC2,DSG2,GAB1,GNAS,GSK3B,ILK,ITPR1,ITPR2,KDM1A,KDM5A,LMNA,MAPK1,MAPK11,MAPK12,MAPK14,MAPK3,MYH9,MYL6,MYO10,MYO18A,PRKACB,PRKAG1,PRKAG2,PRKAR1A,PRKAR2B,PTPN11,RBM20,UTRN
Calcium Signaling	0.368	0.295	1.718	AKAP5,ASPH,ATF2,ATF4,ATP2A2,ATP2B1,ATP2C1,CABIN1,CACNB3,Calm1 (includes others),CALR,CAMK1,CAMK2D,CAMK2G,CAMKK1,CAMKK2,CHP1,CHRNB2,CREB1,CREB5,CREBBP,EP300,GRINA,HDAC10,HDAC2,HDAC3,HDAC4,HDAC5,HDAC6,HDAC7,ITPR1,ITPR2,LETM1,MAPK1,MAPK3,MEF2A,MEF2C,MEF2D,MICU1,MYH9,MYL6,MYO10,MYO18A,NFAT5,NFATC1,NFATC2,NFATC3,PPP3CA,PPP3CB,PPP3CC,PPP3R1,PRKACB,PRKAG1,PRKAG2,PRKAR1A,PRKAR2B,RAP1A,RCAN1,RCAN3,SLC8B1,…
Neuroinflammation Signaling Pathway	0.359	0.293	0.325	ACVR1,AKT1,AKT2,AKT3,APH1A,APP,ATF2,ATF4,BACE1,BCL2,BIRC2,BIRC5,BIRC6,CASP1,CASP3,CASP8,CFLAR,CHP1,CHUK,CREB1,CREB5,CREBBP,CTNNB1,ELP1,GABBR1,GLS,GRINA,GSK3B,HLA-A,HLA-E,IDE,IKBKB,IKBKE,IKBKG,IL18,IL6R,IRAK1,IRAK2,IRAK4,IRF3,JAK1,JAK2,JAK3,MAPK1,MAPK11,MAPK12,MAPK14,MAPK3,MAPK6,MAPK7,MAPK8,MAPK9,MFGE8,MR1,MYD88,NCSTN,NFAT5,NFATC1,NFATC2,NFATC3,NFE2L2,NFKB1,NFKB2,PIK3C2A,PIK3C3,PIK3CA,PIK3CB,PIK3R…
Proline Biosynthesis II (from Arginine)	0.35	0.4	#NUM!	PYCR1,PYCR2
Protein Citrullination	0.35	0.4	#NUM!	PADI3,PADI4
Creatine-phosphate Biosynthesis	0.35	0.4	#NUM!	CKB,MAP4K4
Trans, trans-farnesyl Diphosphate Biosynthesis	0.35	0.4	#NUM!	FDPS,IDI1
Galactose Degradation I (Leloir Pathway)	0.35	0.4	#NUM!	GALE,GALT
Endocannabinoid Neuronal Synapse Pathway	0.344	0.295	0.822	ABHD6,ADCY6,ADCY7,ADCY9,CACNB3,CHP1,DAGLA,GNA11,GNAI2,GNAO1,GNB1,GNB2,GNB4,GNG10,GNG12,GNG5,GRINA,ITPR1,ITPR2,MAPK1,MAPK11,MAPK12,MAPK14,MAPK3,MAPK6,MAPK7,MAPK8,MAPK9,NDUFS2,PDIA3,PLCB1,PLCB3,PLCB4,PLCG1,PLCL2,PPP3CA,PPP3CB,PPP3CC,PPP3R1,PRKACB,PRKAG1,PRKAG2,PRKAR1A,PRKAR2B
Putrescine Degradation III	0.341	0.318	0.378	ALDH2,ALDH3A1,ALDH3A2,ALDH4A1,ALDH7A1,SAT1,SMOX
TREM1 Signaling	0.336	0.299	0.209	AKT1,AKT2,AKT3,CASP1,GRB2,IL18,IRAK1,ITGB1,JAK2,LAT2,MAPK1,MAPK3,MYD88,NFKB1,NFKB2,NLRC3,PLCG1,RELA,SIGIRR,STAT3,STAT5A,TLR3,TLR5
GDP-glucose Biosynthesis	0.328	0.333	-1	HK1,PGM1,PGM2,PGM3
Glycogen Degradation II	0.328	0.333	0	AGL,PGM1,PGM2,PGM3
Gαs Signaling	0.32	0.294	0.186	ADCY6,ADCY7,ADCY9,ADD1,ADD2,ATF2,ATF4,BRAF,CREB1,CREB5,CREBBP,GNA11,GNA13,GNAI2,GNAO1,GNAS,GNB1,GNB2,GNB4,GNG10,GNG12,GNG5,MAP2K1,MAP2K2,MAPK1,MAPK3,MRAS,PRKACB,PRKAG1,PRKAG2,PRKAR1A,PRKAR2B,RAP1A,RAPGEF2,RAPGEF3,RGS2,SRC
Role of WNT/GSK-3β Signaling in the Pathogenesis of Influenza	0.31	0.295	1	APC,AXIN1,CSNK1A1,CSNK1D,CSNK1E,CSNK1G1,CSNK1G2,CSNK1G3,CTNNB1,DVL1,DVL2,DVL3,FZD6,GSK3B,NCOA1,NCOA2,NCOA3,NCOA4,SMO,TCF3,TCF4,TCF7L2,WNT7B
Dolichol and Dolichyl Phosphate Biosynthesis	0.307	0.5	#NUM!	DHDDS
β-alanine Degradation I	0.307	0.5	#NUM!	ALDH6A1
Lipoate Biosynthesis and Incorporation II	0.307	0.5	#NUM!	LIAS
All-trans-decaprenyl Diphosphate Biosynthesis	0.307	0.5	#NUM!	PDSS1
Choline Degradation I	0.307	0.5	#NUM!	ALDH7A1
L-DOPA Degradation	0.307	0.5	#NUM!	COMT
S-methyl-5-thio-α-D-ribose 1-phosphate Degradation	0.307	0.5	#NUM!	MRI1
Flavin Biosynthesis IV (Mammalian)	0.307	0.5	#NUM!	FLAD1
4-hydroxyproline Degradation I	0.307	0.5	#NUM!	ALDH4A1
Thyroid Hormone Biosynthesis	0.307	0.5	#NUM!	CTSD
Glycerol-3-phosphate Shuttle	0.307	0.5	#NUM!	GPD2
L-glutamine Biosynthesis II (tRNA-dependent)	0.307	0.5	#NUM!	QRSL1
Fatty Acid Biosynthesis Initiation II	0.307	0.5	#NUM!	FASN
Glycine Degradation (Creatine Biosynthesis)	0.307	0.5	#NUM!	GATM
GDP-L-fucose Biosynthesis I (from GDP-D-mannose)	0.307	0.5	#NUM!	GFUS
Putrescine Biosynthesis III	0.307	0.5	#NUM!	ODC1
Glutamine Degradation I	0.307	0.5	#NUM!	GLS
Glutamate Biosynthesis II	0.307	0.5	#NUM!	GLUD1
Glutamate Degradation X	0.307	0.5	#NUM!	GLUD1
Citrulline Biosynthesis	0.297	0.333	#NUM!	ALDH18A1,GLS,PRODH
Purine Ribonucleosides Degradation to Ribose-1-phosphate	0.297	0.333	#NUM!	LACC1,PGM2,PNP
MIF Regulation of Innate Immunity	0.289	0.295	0.832	CD14,MAPK1,MAPK12,MAPK3,MAPK8,MAPK9,MIF,NFKB1,NFKB2,PLA2G12A,PLA2G6,RELA,TP53
Netrin Signaling	0.286	0.292	0.229	ABLIM1,CACNB3,CHP1,ITPR1,ITPR2,NCK1,NFAT5,NFATC1,NFATC2,NFATC3,PPP3CA,PPP3CB,PPP3CC,PPP3R1,PRKACB,PRKAG1,PRKAG2,PRKAR1A,PRKAR2B,RAC1,UNC5B
Glucose and Glucose-1-phosphate Degradation	0.266	0.308	-1	HK1,PGM1,PGM2,PGM3
Arginine Biosynthesis IV	0.257	0.333	#NUM!	ASL,GLUD1
Arginine Degradation VI (Arginase 2 Pathway)	0.257	0.333	#NUM!	PYCR1,PYCR2
Zymosterol Biosynthesis	0.257	0.333	#NUM!	LBR,MSMO1
NAD Biosynthesis III	0.257	0.333	#NUM!	NAMPT,NMNAT1
Glycine Biosynthesis III	0.194	0.333	#NUM!	MGAT4A
S-methyl-5'-thioadenosine Degradation II	0.194	0.333	#NUM!	LACC1
1,25-dihydroxyvitamin D3 Biosynthesis	0.194	0.333	#NUM!	POR
Palmitate Biosynthesis I (Animals)	0.194	0.333	#NUM!	FASN
L-cysteine Degradation III	0.194	0.333	#NUM!	GOT1
Anandamide Degradation	0.194	0.333	#NUM!	NAAA
4-aminobutyrate Degradation I	0.194	0.333	#NUM!	SUCLG2
Glutathione-mediated Detoxification	0	0.162	-2.236	GSTO1,GSTP1,GSTZ1,HPGDS,LANCL1,MGST2
SPINK1 Pancreatic Cancer Pathway	0	0.0833	-2.236	CTSA,CTSB,SMAD2,TGFB1,TGFBR2
p70S6K Signaling	0	0.114	-1.953	AKT1,AKT2,AKT3,BAD,EEF2,EEF2K,EGFR,GNAI2,GRB2,HRAS,IL2RG,IL4R,JAK1,KRAS,LYN,MAP2K1,MAP2K2,MAPK1,MAPK3,MRAS,NRAS,PDIA3,PDPK1,PIK3C2A,PIK3C3,PIK3CA,PIK3CB,PIK3R1,PIK3R4,PLCB1,PLCB3,PLCB4,PLCG1,PLCL2,PLD1,PPP2CA,PPP2R1A,PPP2R1B,PPP2R2A,PPP2R2D,PPP2R3A,PPP2R5A,PPP2R5B,PPP2R5D,PPP2R5E,PRKCA,PRKCD,PRKCI,PRKD3,PTPA,RAF1,RALA,RAP1A,RPS6,RPS6KB1,RRAS2,SHC1,SOS1,SOS2,SRC,SYK,YWHAE,YWHAG,YWHAH,YWHAQ,YWHAZ
Phagosome Formation	0	0.194	-1.901	ACTR2,ACTR3,ADGRE5,ADGRF5,ADGRG1,ADGRG3,ADGRG6,ADORA1,ADRA1B,AKT1,AKT2,AKT3,AP1B1,AP1G1,AP1G2,AP1M1,AP1S1,AP1S2,APBB1IP,ARFIP2,ARPC1B,ARPC2,ARPC4,ARPC5,ARPC5L,BCAR1,CD14,CELSR1,CFL1,CFL2,CLIP1,DIAPH1,DOCK1,ELMO2,FN1,FYN,FZD6,GABBR1,GPR107,GPR108,GPR137,GPR146,GPR89A/GPR89B,GRB2,HRAS,HRH1,ITGA3,ITGA6,ITGAV,ITGB1,ITGB5,ITPR1,ITPR2,KRAS,LGR4,LIMK1,LIMK2,LYN,MALT1,MAP2K1,MAP2K2,MAP2K7,MAPK1,MAPK12,MA…
Regulation of IL-2 Expression in Activated and Anergic T Lymphocytes	0	0.102	-1.896	Calm1 (includes others),CHP1,CHUK,ELP1,FYN,GRB2,HRAS,IKBKB,IKBKE,IKBKG,KRAS,MALT1,MAP2K1,MAP2K2,MAP2K7,MAPK1,MAPK12,MAPK3,MAPK8,MAPK9,MRAS,NFAT5,NFATC1,NFATC2,NFATC3,NFKB1,NFKB2,NRAS,PABPC4,PLCG1,PPP3CA,PPP3CB,PPP3CC,PPP3R1,RAC1,RAF1,RALA,RAP1A,RELA,RRAS2,SMAD2,SMAD4,SOS1,SOS2,TGFB1,TGFBR2,VAV3
Heparan Sulfate Biosynthesis (Late Stages)	0	0.2	-1.807	AARS1,ALDH2,CHST12,DTD2,EXT1,EXT2,EXTL2,EXTL3,GLCE,HS2ST1,LIPE,NDST1,NDST2,PPME1,PRDX6,TARS2
Heparan Sulfate Biosynthesis	0	0.207	-1.698	AARS1,ALDH2,B3GAT3,B4GALT7,CHST12,DTD2,EXT1,EXT2,EXTL2,EXTL3,GLCE,HS2ST1,LIPE,NDST1,NDST2,PPME1,PRDX6,TARS2
PKCθ Signaling in T Lymphocytes	0	0.1	-1.664	CACNB3,CAMK2D,CAMK2G,CHP1,CHUK,FYN,GRB2,HLA-A,HRAS,IKBKB,IKBKE,IKBKG,ITPR1,ITPR2,KRAS,MALT1,MAP3K10,MAP3K11,MAP3K12,MAP3K13,MAP3K2,MAP3K4,MAP3K6,Map3k7,MAP3K8,MAPK1,MAPK3,MAPK8,MRAS,NFAT5,NFATC1,NFATC2,NFATC3,NFKB1,NFKB2,NRAS,PIK3C2A,PIK3C3,PIK3CA,PIK3CB,PIK3R1,PIK3R4,PLCG1,POU2F1,PPP3CA,PPP3CB,PPP3CC,PPP3R1,RAC1,RALA,RAP1A,RELA,RRAS2,SOS1,SOS2,VAV3
Th2 Pathway	0	0.226	-1.616	ACVR1,APH1A,CHD4,CRLF2,GRB2,HLA-A,IL12RB1,IL2RG,IL4R,JAG1,JAG2,JAK1,JAK2,JAK3,NCSTN,NFATC2,NFKB1,NOTCH1,PIK3C2A,PIK3C3,PIK3CA,PIK3CB,PIK3R1,PIK3R4,PSEN1,PSENEN,STAT5A,STAT6,TGFB1,TGFBR2,TYK2
Systemic Lupus Erythematosus In B Cell Signaling Pathway	0	0.139	-1.493	AKT1,AKT2,AKT3,BAD,BCL2,BCL2L1,BCL2L11,Calm1 (includes others),CBL,CCND1,CCND3,CHP1,CLCF1,CSK,CTNNB1,FYN,GAB1,GRB2,GSK3B,HRAS,IFIH1,IFNAR2,IL18,IL6R,IL6ST,INPP5D,INPP5F,INPP5K,INPPL1,IRAK1,IRAK4,IRF3,IRF5,IRF9,ISG20,JAK1,JAK2,KRAS,LIF,LYN,MALT1,MAP2K1,MAP2K2,MAP4K4,MAPK1,MAPK3,MAVS,MRAS,MYC,MYD88,NFAT5,NFATC1,NFATC2,NFATC3,NFKB1,NFKB2,NRAS,PDPK1,PIK3C2A,PIK3C3,PIK3CA,PIK3CB,PIK3R1,PIK3R4,PPP3CA,P…
CD28 Signaling in T Helper Cells	0	0.101	-1.414	ACTR2,ACTR3,AKT1,AKT2,AKT3,ARPC1B,ARPC2,ARPC4,ARPC5,ARPC5L,Calm1 (includes others),CHP1,CHUK,CSK,ELP1,FYN,GRB2,HLA-A,IKBKB,IKBKE,IKBKG,ITPR1,ITPR2,MALT1,MAP2K1,MAP2K2,MAPK12,MAPK8,MAPK9,NFAT5,NFATC1,NFATC2,NFATC3,NFKB1,NFKB2,PAK1,PDPK1,PIK3C2A,PIK3C3,PIK3CA,PIK3CB,PIK3R1,PIK3R4,PLCG1,PPP3CA,PPP3CB,PPP3CC,PPP3R1,PTPN11,RAC1,RELA,SYK
Macrophage Classical Activation Signaling Pathway	0	0.28	-1.372	ACO2,AEBP2,CD14,CHUK,CLCF1,DLAT,EED,EZH2,GBP4,HIF1A,IFNAR2,IKBKB,IKBKG,IL18,IRAK1,IRAK4,IRF3,IRF5,IRF8,IRF9,JAK1,JAK2,JARID2,LIF,MERTK,MTF2,MYD88,NDUFS1,NFKB1,NFKB2,PARP9,PDHA1,PDHB,PDHX,PKM,RBBP4,RBBP7,RELA,SDHA,SDHB,SDHC,SOCS1,STAT1,STAT2,STAT3,STAT6,STK38,SUZ12,TGFB1,TRAF6,TYK2,UQCRC2,YY1
Ubiquinol-10 Biosynthesis (Eukaryotic)	0	0.161	-1.342	COQ2,CYP26B1,ECHDC1,MICAL2,MICAL3
Estrogen Biosynthesis	0	0.149	-1.342	Akr1b10,AKR1B10,DHRS11,HSD17B10,HSD17B11,HSD17B12,POR
Th1 Pathway	0	0.238	-1.3	APH1A,GRB2,HAVCR2,HLA-A,IL10RB,IL12RB1,IL18,IL6R,JAK1,JAK2,JAK3,NCSTN,NFATC1,NFATC2,NFATC3,NFKB1,NOTCH1,PIK3C2A,PIK3C3,PIK3CA,PIK3CB,PIK3R1,PIK3R4,PSEN1,PSENEN,SOCS1,STAT1,STAT3,TYK2
Retinol Biosynthesis	0	0.213	-1.134	Akr1b10,AKR1B10,DAGLB,DDHD2,DHRS7,ESD,LIPE,LPL,PNPLA2,RDH13
Type I Diabetes Mellitus Signaling	0	0.0766	-1.061	APAF1,BCL2,BID,CASP3,CASP8,CHUK,CYC1,HLA-A,HLA-E,HSPD1,ICA1,IKBKB,IKBKE,IKBKG,IL1RAP,IRAK1,JAK1,JAK2,MAP2K7,MAPK1,MAPK11,MAPK12,MAPK14,MAPK8,MAPK9,MYD88,NFKB1,NFKB2,PIAS1,PTPRN,RELA,RIPK1,SOCS1,SOCS5,SOCS6,SOCS7,STAT1,TRAF2,TRAF6
Systemic Lupus Erythematosus In T Cell Signaling Pathway	0	0.145	-1.054	AKT1,AKT1S1,AKT2,AKT3,ATF2,ATF4,CASP1,CASP2,CASP3,CASP8,CBL,CD44,Cdc42,CHP1,CREB1,CREB5,CREBBP,DNMT1,ELF1,EZR,FNBP1,GNA13,GNAI2,GRB2,H2-T10,HLA-A,HLA-E,HRAS,ITPR1,KRAS,MAP2K1,MAP2K2,MAP2K7,MAPK1,MAPK3,MLST8,MR1,MRAS,MSN,NFATC2,NRAS,ORAI1,PDK1,PIK3C2A,PIK3C3,PIK3CA,PIK3CB,PIK3R1,PIK3R4,PLCG1,PPP2CA,PPP2R1A,PPP2R1B,PPP2R2A,PPP2R2D,PPP2R3A,PPP2R5A,PPP2R5B,PPP2R5D,PPP2R5E,PPP3CA,PPP3CB,PPP3CC,PPP3R1,…
Dermatan Sulfate Biosynthesis (Late Stages)	0	0.0833	-1	CHST12,HS2ST1,NDST1,NDST2
TEC Kinase Signaling	0	0.121	-0.962	ACTB,ACTG1,Cdc42,FNBP1,FRK,FYN,GNA11,GNA13,GNAI2,GNAO1,GNAS,GNB1,GNB2,GNB4,GNG10,GNG12,GNG5,GTF2I,ITGA3,ITGA6,ITGAV,ITGB1,ITGB5,JAK1,JAK2,JAK3,LYN,MAPK12,MAPK8,MAPK9,MRAS,NFKB1,NFKB2,PAK1,PIK3C2A,PIK3C3,PIK3CA,PIK3CB,PIK3R1,PIK3R4,PLCG1,PRKCA,PRKCD,PRKCI,PRKD3,PTK2,PTK2B,RAC1,RELA,RHOA,RHOBTB1,RHOBTB2,RHOC,RHOD,RHOT1,RHOT2,RND2,RND3,SRC,STAT1,STAT2,STAT3,STAT5A,STAT6,TEC,TNFRSF10A,TNFRSF21,TYK2,V…
Xenobiotic Metabolism CAR Signaling Pathway	0	0.281	-0.962	ABCB1,ABCC1,ABCC3,ALDH16A1,ALDH18A1,ALDH2,ALDH3A1,ALDH3A2,ALDH4A1,ALDH6A1,ALDH7A1,CHST12,CITED2,CREBBP,DNAJC7,EGFR,EP300,GSTO1,GSTP1,GSTZ1,HS2ST1,HSP90AA1,HSP90AB1,HSP90B1,MAP2K1,MAP2K2,MAP2K7,MAPK1,MAPK3,MED1,MGST2,NCOA1,NDST1,NDST2,NRIP1,PPP2CA,PPP2R1A,PPP2R1B,PPP2R2A,PPP2R2D,PPP2R3A,PPP2R5A,PPP2R5B,PPP2R5D,PPP2R5E,PRKCA,PRKCD,PRKCI,PRKD3,PTPA,RACK1,SNW1,SRA1,SRC
Xenobiotic Metabolism PXR Signaling Pathway	0	0.285	-0.944	ABCB1,ABCC3,ALDH16A1,ALDH18A1,ALDH2,ALDH3A1,ALDH3A2,ALDH4A1,ALDH6A1,ALDH7A1,CAMK2D,CAMK2G,CDK2,CHST12,CITED2,CREBBP,DNAJC7,EP300,ESD,GSTO1,GSTP1,GSTZ1,HS2ST1,HSP90AA1,HSP90AB1,HSP90B1,MED1,MGST2,NCOA1,NCOR1,NCOR2,NDST1,NDST2,NRIP1,PPM1A,PPP1CA,PPP1CB,Ppp1cc,PPP1CC,PPP1R10,PPP1R11,PPP1R12A,PPP1R14B,PRKACB,PRKAG1,PRKAG2,PRKAR1A,PRKAR2B,PRKCA,PRKCD,PRKCI,PRKD3,SMOX,SNW1,SRA1
Gαi Signaling	0	0.286	-0.898	ADCY6,ADCY7,ADCY9,ADORA1,CAV1,GABBR1,GNA11,GNA13,GNAI2,GNAO1,GNAS,GNB1,GNB2,GNB4,GNG10,GNG12,GNG5,GRB2,HRAS,KRAS,MAPK1,MAPK3,MRAS,NRAS,PRKACB,PRKAG1,PRKAG2,PRKAR1A,PRKAR2B,RAF1,RALA,RALGDS,RAP1A,RAP1GAP,RRAS2,SHC1,SOS1,SOS2,SRC,STAT3
G-Protein Coupled Receptor Signaling	0	0.232	-0.862	ADCY6,ADCY7,ADCY9,ADGRE5,ADGRF5,ADGRG1,ADGRG3,ADGRG6,ADORA1,ADRA1B,AKT1,AKT2,AKT3,AMOT,APEX1,ARRB1,ARRB2,ATF2,ATF4,BRAF,Calm1 (includes others),CAMK2D,CAMK2G,CARD10,CCND1,CELSR1,CHP1,CHUK,CREB1,CREB5,CREBBP,CRK,CTNNB1,DUSP1,DUSP6,ELP1,FYN,FZD6,GABBR1,GDPD3,GNA11,GNA13,GNAI2,GNAO1,GNAS,GNB1,GNB2,GNB4,GNG10,GNG12,GNG5,GPR107,GPR108,GPR137,GPR146,GPR89A/GPR89B,GRB2,GRK2,GRK6,GSK3B,HRAS,HRH1,IKBKB,IK…
NF-κB Signaling	0	0.124	-0.843	AKT1,AKT2,AKT3,ARAF,AZI2,BMPR1A,BRAF,BTRC,CARD10,CASP8,CHUK,CREBBP,CSNK2A1,CSNK2A2,CSNK2B,EGFR,EP300,FGFR1,FLT1,GSK3B,HDAC2,HRAS,IGF1R,IGF2R,IKBKB,IKBKG,IL18,INSR,IRAK1,IRAK4,KRAS,MALT1,MAP2K7,MAP3K8,MAP4K4,MAPK8,MRAS,MYD88,NFKB1,NFKB2,NRAS,PELI1,PIK3C2A,PIK3C3,PIK3CA,PIK3CB,PIK3R1,PIK3R4,PRKACB,RAF1,RALA,RAP1A,RELA,RIPK1,RRAS2,SIGIRR,TAB2,TANK,TDP2,TGFBR2,TIRAP,TLR3,TLR5,TNFAIP3,TNIP1,TRAF2,TRAF…
B Cell Receptor Signaling	0	0.15	-0.834	ABL1,AKT1,AKT2,AKT3,APBB1IP,ATF2,ATF4,BAD,BCL2L1,Calm1 (includes others),CAMK2D,CAMK2G,CARD10,CFL1,CFL2,CHUK,CREB1,CREB5,CREBBP,CSK,ELP1,GAB1,GRB2,GSK3A,GSK3B,HRAS,IKBKB,IKBKE,IKBKG,INPP5D,INPP5F,INPP5K,INPPL1,KRAS,LYN,MALT1,MAP2K1,MAP2K2,MAP2K7,MAP3K10,MAP3K11,MAP3K12,MAP3K13,MAP3K2,MAP3K4,MAP3K6,Map3k7,MAP3K8,MAPK1,MAPK11,MAPK12,MAPK14,MAPK3,MAPK8,MAPK9,MEF2C,MRAS,NFAT5,NFATC1,NFATC2,NFATC3,NFK…
Glutathione Redox Reactions I	0	0.214	-0.816	GPX1,GPX8,GSTP1,GSTZ1,MGST2,PRDX6
Methylglyoxal Degradation III	0	0.258	-0.816	AKR1A1,AKR1B1,Akr1b10,AKR1B10,DHRS11,DHRS7,PTGR2,PTGR3
ICOS-ICOSL Signaling in T Helper Cells	0	0.0848	-0.801	AKT1,AKT2,AKT3,BAD,Calm1 (includes others),CAMK2D,CAMK2G,CHP1,CHUK,CSK,GRB2,HLA-A,IKBKB,IKBKE,IKBKG,IL2RG,INPP5D,ITPR1,ITPR2,NFAT5,NFATC1,NFATC2,NFATC3,NFKB1,NFKB2,PDPK1,PIK3C2A,PIK3C3,PIK3CA,PIK3CB,PIK3R1,PIK3R4,PLCG1,PLEKHA1,PLEKHA2,PPP3CA,PPP3CB,PPP3CC,PPP3R1,PTEN,RAC1,RELA,SHC1
LXR/RXR Activation	0	0.203	-0.775	ACACA,CD14,CLU,ECHS1,FASN,FDFT1,HADH,HMGCR,IL18,IL1RAP,IRF3,LDLR,LPL,NCOR1,NCOR2,NFKB1,NFKB2,NR1H2,NR1H4,PLTP,PON3,RELA,RXRB,SREBF1,TLR3
Role of Hypercytokinemia/hyperchemokinemia in the Pathogenesis of Influenza	0	0.174	-0.775	CASP1,IFNAR2,IL18,IRF3,IRF9,ISG20,JAK1,MYD88,NFKB1,NFKB2,RIGI,STAT1,STAT2,TLR3,TYK2
T Cell Receptor Signaling	0	0.127	-0.688	AKT1,AKT1S1,AKT2,AKT3,ATF2,Calm1 (includes others),CBL,CDKN1B,CHP1,CHUK,CSK,CTNNB1,DUSP6,ELP1,FYN,GRB2,GSK3A,GSK3B,H2-T10,HLA-A,HLA-E,HRAS,IKBKB,IKBKE,IKBKG,ITGA3,ITGB1,KRAS,MALT1,MAP2K1,MAP2K2,MAP2K7,MAPK1,MAPK11,MAPK12,MAPK14,MAPK3,MAPK8,MLST8,MR1,MRAS,NCK1,NFAT5,NFATC1,NFATC2,NFATC3,NFKB1,NFKB2,NRAS,PDK1,PIK3C2A,PIK3C3,PIK3CA,PIK3CB,PIK3R1,PIK3R4,PLCG1,PPP3CA,PPP3CB,PPP3CC,PPP3R1,PTK2B,PTPN11,…
CDX Gastrointestinal Cancer Signaling Pathway	0	0.267	-0.687	AKT1,AKT2,AKT3,BLM,BMP1,BRAF,CCND1,CDK2,CHUK,CLCF1,CTNNB1,EGFR,FZD6,GSK3B,HBEGF,IKBKB,IKBKE,IKBKG,IL18,IL6R,JAK1,JAK2,JAK3,KLF5,LIF,MAP2K1,MAP2K2,MAPK1,MAPK11,MAPK12,MAPK14,MAPK3,NFKB1,NFKB2,NR1H4,PIK3C2A,PIK3C3,PIK3CA,PIK3CB,PIK3R1,PIK3R4,PNN,PTEN,RAC1,RELA,SMAD4,SMO,STAT3,TCF3,TCF4,TCF7L2,TGFB1,TYK2,WNT7B
IL-4 Signaling	0	0.106	-0.64	AKT1,AKT1S1,AKT2,AKT3,ANO1,ATF2,ATF4,BCL2L1,CERT1,COL16A1,COL18A1,COL4A5,COL5A1,COL7A1,CREB1,CREB5,CREBBP,EIF4EBP1,GAB1,GNAI2,GRB2,HRAS,IL2RG,IL4R,JAK1,JAK3,KRAS,MAPK1,MAPK11,MAPK12,MAPK14,MAPK3,MAPKAP1,MLST8,MRAS,NFATC2,NFKB1,NFKB2,NR3C1,NRAS,PIK3C2A,PIK3C3,PIK3CA,PIK3CB,PIK3R1,PIK3R4,RALA,RAP1A,RICTOR,RPS6KA1,RPS6KB1,RPS6KB2,RPTOR,RRAS2,SOCS1,SOS1,SOS2,STAT3,STAT6,TGFB1,TRPC1
tRNA Splicing	0	0.239	-0.632	APEX1,GDPD3,MPPE1,PDE4A,PDE5A,PDE7A,TDP2,TSEN15,TSEN2,TSEN34,TSEN54
Phospholipases	0	0.217	-0.577	LPL,PDIA3,PLA2G12A,PLA2G6,PLA2G7,PLCB1,PLCB3,PLCB4,PLCG1,PLCL2,PLD1,PLD2,PNPLA2,PNPLA8,PRDX6
Gustation Pathway	0	0.143	-0.557	ADCY6,ADCY7,ADCY9,ASIC1,CACNB3,DAGLB,ITPR1,ITPR2,KCNN4,LDAH,LIPA,LIPE,LIPH,LIPN,LPL,LRRC8A,LRRC8D,ORAI1,ORAI2,P2RX4,P2RY2,PANX1,PRKACB,PRKAG1,PRKAG2,PRKAR1A,PRKAR2B,SCN8A,STIM1
FAK Signaling	0	0.14	-0.497	ACTR2,ACTR3,ACVR1,ADGRE5,ADGRF5,ADGRG1,ADGRG3,ADGRG6,ADORA1,ADRA1B,AKT1,AKT2,AKT3,APC,ARHGAP35,ARHGEF7,ARPC1B,ARPC2,ARPC4,ARPC5,ARPC5L,ASAP1,BAD,BCAR1,CAPN1,CAPN10,CAPN2,CAPN5,CAPN7,CAPNS1,CCND1,CELSR1,COL18A1,CRK,CSK,CTNNB1,DOCK1,ECM1,EGFR,ELF1,ELF2,ELF4,ELK3,ERBB2,ETV4,FLT1,FYN,FZD6,GABBR1,GIT1,GIT2,GPR107,GPR108,GPR137,GPR146,GPR89A/GPR89B,GRB2,GSK3A,GSK3B,HRAS,HRH1,IGF1R,IL10RB,IL11RA,IL12RB1…
PXR/RXR Activation	0	0.277	-0.471	ABCB1,ABCB9,ABCC3,AKT1,AKT2,AKT3,ALAS1,ALDH3A2,INSR,NCOA1,NR3C1,PCK2,PRKACB,PRKAG1,PRKAG2,PRKAR1A,PRKAR2B,RELA
CTLA4 Signaling in Cytotoxic T Lymphocytes	0	0.128	-0.459	AKT1,AKT2,AKT3,AP1B1,AP1G1,AP1G2,AP1M1,AP1S1,AP1S2,AP2A1,Ap2b1,AP2M1,ARF1,BCL2L1,CBLB,CLTA,CLTB,CLTC,FRK,FYN,GRB2,GSK3A,GSK3B,H2-T10,HLA-A,HLA-E,HRAS,ITGA3,ITGB1,KRAS,LYN,MALT1,MAPK1,MAPK11,MAPK12,MAPK14,MAPK3,MAPK8,MAPK9,MR1,MRAS,NCK1,NFAT5,NFATC1,NFATC2,NFATC3,NFKB1,NFKB2,NRAS,PIK3C2A,PIK3C3,PIK3CA,PIK3CB,PIK3R1,PIK3R4,PLCG1,PLD1,PLD2,PPP2CA,PPP2R1A,PPP2R1B,PPP2R2A,PPP2R2D,PPP2R3A,PPP2R5A,PPP2R…
IL-15 Signaling	0	0.0852	-0.447	AKT1,AKT1S1,AKT2,AKT3,BCL2L1,HRAS,IL15RA,IL2RG,JAK1,JAK2,JAK3,KRAS,MAP2K1,MAP2K2,MAPK1,MAPK11,MAPK12,MAPK14,MAPK3,MLST8,MRAS,MYC,NFKB1,NFKB2,NRAS,PIK3C2A,PIK3C3,PIK3CA,PIK3CB,PIK3R1,PIK3R4,RAF1,RALA,RAP1A,RELA,RPS6KB1,RPS6KB2,RPTOR,RRAS2,SHC1,STAT3,STAT5A,STAT6,SYK,TYK2
SAPK/JNK Signaling	0	0.0996	-0.447	ATF2,CRK,GAB1,GNA13,GNB1,GNB2,GNB4,GNG10,GNG12,GNG5,GRB2,HNRNPK,HRAS,KRAS,MAP2K7,MAP3K10,MAP3K11,MAP3K12,MAP3K13,MAP3K2,MAP3K20,MAP3K4,MAP4K3,MAP4K4,MAP4K5,MAPK12,MAPK8,MAPK8IP3,MAPK9,MINK1,MRAS,NFATC1,NFATC3,NRAS,PIK3C2A,PIK3C3,PIK3CA,PIK3CB,PIK3R1,PIK3R4,RAC1,RALA,RAP1A,RIPK1,RRAS2,SHC1,SOS1,SOS2,TP53,TRAF2
Th17 Activation Pathway	0	0.0517	-0.408	HIF1A,HSP90AA1,HSP90AB1,HSP90B1,IL12RB1,IL6R,IRAK1,IRAK2,IRAK4,JAK1,JAK2,JAK3,MYD88,NFAT5,NFATC1,NFATC2,NFATC3,NFKB1,NFKB2,RELA,RORC,RUNX1,STAT3,TRAF6,TYK2
PI3K Signaling in B Lymphocytes	0	0.115	-0.372	ABL1,AKT1,AKT2,AKT3,ATF1,ATF2,ATF4,ATF6,ATF7,Calm1 (includes others),CAMK2D,CAMK2G,CARD10,CBL,CD81,CHP1,CHUK,CREB1,FYN,HRAS,IKBKB,IKBKE,IKBKG,IL4R,INPP5D,ITPR1,ITPR2,KRAS,LYN,MALT1,MAP2K1,MAP2K2,MAPK1,MAPK3,MRAS,NFAT5,NFATC1,NFATC2,NFATC3,NFKB1,NFKB2,NRAS,PDIA3,PDPK1,PIK3CA,PIK3CB,PIK3R1,PLCB1,PLCB3,PLCB4,PLCG1,PLCL2,PLEKHA1,PLEKHA2,PPP3CA,PPP3CB,PPP3CC,PPP3R1,PRKCI,PTEN,RAC1,RAF1,RALA,RAP1A,RELA…
Chondroitin Sulfate Biosynthesis	0	0.153	-0.333	B3GAT3,B4GALT7,CHPF,CHPF2,CHST12,CSGALNACT2,HS2ST1,NDST1,NDST2
Dermatan Sulfate Biosynthesis	0	0.148	-0.333	B3GAT3,B4GALT7,CHPF,CHPF2,CHST12,CSGALNACT2,HS2ST1,NDST1,NDST2
CDC42 Signaling	0	0.108	-0.302	ACTR2,ACTR3,APC,ARPC1B,ARPC2,ARPC4,ARPC5,ARPC5L,ATF2,BAIAP2,CDC42BPA,CDC42SE1,CFL1,CFL2,CLIP1,DIAPH1,DIAPH3,EXOC1,EXOC2,EXOC3,EXOC4,EXOC5,EXOC6,EXOC6B,FGD1,FGD3,GSK3B,H2-T10,HLA-A,HLA-E,IQGAP1,ITGA3,ITGA6,ITGAV,ITGB1,ITGB5,LIMK1,LIMK2,LLGL1,MAP3K11,MAPK1,MAPK11,MAPK12,MAPK14,MAPK8,MAPK9,MPRIP,MYL12A,MYL12B,MYL6,MYLK,PAK1,PARD3,PPP1CB,PPP1R12A,Ppp1r12b,PRKCI,RAF1,RALA,RASA1,SRC,TNK2
T Cell Exhaustion Signaling Pathway	0	0.106	-0.302	ACVR1,AKT1,AKT2,AKT3,HAVCR2,HLA-A,HLA-E,HRAS,IFNAR2,IL10RB,IL12RB1,IL6R,IRF9,JAK1,JAK2,JAK3,KRAS,MAPK1,MAPK12,MAPK3,MAPK8,MAPK9,MGAT5,MRAS,NFAT5,NFATC1,NFATC2,NFATC3,NRAS,PDK1,PIK3C2A,PIK3C3,PIK3CA,PIK3CB,PIK3R1,PIK3R4,PLCG1,PPP2CA,PPP2R1A,PPP2R1B,PPP2R2A,PPP2R2D,PPP2R3A,PPP2R5A,PPP2R5B,PPP2R5D,PPP2R5E,PTPA,PTPN11,RALA,RAP1A,RRAS2,SMAD2,STAT1,STAT2,STAT3,TGFB1,TGFBR2,TYK2,VEGFA
Chaperone Mediated Autophagy Signaling Pathway	0	0.191	-0.271	AKT1,APP,ATP6AP1,ATP6V0A1,ATP6V0A2,ATP6V0A4,ATP6V0B,ATP6V0C,ATP6V0E1,ATP6V1A,ATP6V1B2,ATP6V1C1,ATP6V1D,ATP6V1E1,ATP6V1H,BAG1,BBC3,BMAL1,CASP1,CCND1,CHEK1,CHP1,CHUK,CIP2A,CREBBP,CTSA,DDX3X,EEF1A1,EIF2AK3,EIF4A1,EIF4H,EP300,EPS8,HDAC10,HDAC2,HDAC6,HIF1A,HSP90AA1,HSP90AB1,HSP90B1,HSPA14,HSPA4,HSPA5,HSPA8,HSPA9,HSPBP1,HTT,IDH1,IDH2,IGF1R,IKBKB,IL17RA,IL17RC,IL18,ITCH,KAT2B,LAMP2,MAPK1,MAPK11,MAPK12,M…
Breast Cancer Regulation by Stathmin1	0	0.229	-0.262	ADGRE5,ADGRF5,ADGRG1,ADGRG3,ADGRG6,ADORA1,ADRA1B,ANKHD1/ANKHD1-EIF4EBP3,ARHGEF1,ARHGEF10,ARHGEF11,ARHGEF12,ARHGEF17,ARHGEF18,ARHGEF2,ARHGEF3,ARHGEF5,ARHGEF7,ATF2,ATF4,CAMK1,CAMK2D,CAMK2G,CCND1,CCND3,CDK1,CDK2,CDK4,CDK6,CDKN1B,CELSR1,CREB1,CREB5,CREBBP,E2F1,E2F3,E2F4,E2F6,E2F7,E2F8,FZD6,GABBR1,GNA13,GNB1,GNB2,GNB4,GNG10,GNG12,GNG5,GPR107,GPR108,GPR137,GPR146,GPR89A/GPR89B,GRB2,HIF1A,HRAS,HRH1,KRAS…
Wound Healing Signaling Pathway	0	0.238	-0.258	ACVR1,CERT1,CHUK,CLCF1,COL16A1,COL18A1,COL4A5,COL5A1,COL7A1,EGFR,FN1,GRB2,HBEGF,HRAS,IKBKB,IL18,IL1RAP,ITGA3,ITGA6,ITGB1,JAK1,JAK2,KRAS,LAMB1,LAMB3,LAMC1,LAMC2,LIF,MAP2K1,MAP2K2,MAP2K7,MAPK1,MAPK12,MAPK3,MAPK8,MAPK9,MRAS,NFKB1,NFKB2,NRAS,PDGFA,PDGFC,PRKCA,RAC1,RAF1,RALA,RAP1A,RRAS2,SHC1,SOS1,SOS2,STAT1,TGFB1,TGFBR2,TRAF2,TRAF6,TYK2,VEGFA,VEGFB,VIM
Role Of Osteoblasts In Rheumatoid Arthritis Signaling Pathway	0	0.258	-0.258	ACVR1,AKT1,AKT2,AKT3,APC,AXIN1,BCL2,BMPR1A,CLCF1,CSNK1A1,CSNK1D,CSNK1E,CSNK1G1,CSNK1G2,CSNK1G3,CTNNB1,CTSA,CTSB,CTSD,CTSV,DVL1,FZD6,GSK3B,IGF1R,IGF2R,IL18,IL6R,IL6ST,JAK1,JAK2,JAK3,LIF,LRP1,LRP5,LRP6,MAPK1,MAPK3,PDGFC,PIK3C2A,PIK3C3,PIK3CA,PIK3CB,PIK3R1,PIK3R4,SMAD4,SMAD5,SMO,SMURF1,SMURF2,SRC,STAT1,STAT2,STAT3,STAT5A,STAT6,TCF3,TCF4,TCF7L2,TGFB1,TYK2,VEGFA,VEGFB,WNT7B
Triacylglycerol Degradation	0	0.281	-0.258	AARS1,ABHD2,ABHD6,ALDH2,DAGLA,DAGLB,DDHD2,DTD2,LIPE,LPL,NDST1,NDST2,PNPLA2,PPME1,PRDX6,TARS2
GPCR-Mediated Integration of Enteroendocrine Signaling Exemplified by an L Cell	0	0.253	-0.229	ADCY6,ADCY7,ADCY9,GNA11,GNAI2,GNAS,ITPR1,ITPR2,PDIA3,PLCB1,PLCB3,PLCB4,PLCG1,PLCL2,PRKACB,PRKAG1,PRKAG2,PRKAR1A,PRKAR2B
CREB Signaling in Neurons	0	0.18	-0.216	ADCY6,ADCY7,ADCY9,ADGRE5,ADGRF5,ADGRG1,ADGRG3,ADGRG6,ADORA1,ADRA1B,AKT1,AKT2,AKT3,ATF2,ATF4,BMPR1A,CACNB3,Calm1 (includes others),CAMK2D,CAMK2G,CELSR1,CREB1,CREB5,CREBBP,EGFR,EP300,FGFR1,FLT1,FZD6,GABBR1,GNA11,GNA13,GNAI2,GNAO1,GNAS,GNB1,GNB2,GNB4,GNG10,GNG12,GNG5,GPR107,GPR108,GPR137,GPR146,GPR89A/GPR89B,GRB2,GTF2B,HRAS,HRH1,IGF1R,IGF2R,INSR,ITPR1,ITPR2,KRAS,LGR4,MAP2K1,MAP2K2,MAPK1,MAPK3,MRAS,N…
Pathogen Induced Cytokine Storm Signaling Pathway	0	0.181	-0.122	AIM2,BHLHE40,CASP1,CASP3,CASP8,Ccl2,CCL25,CERT1,CGAS,CLCF1,COL16A1,COL18A1,COL4A5,COL5A1,COL7A1,CXCL2,FTH1,FTL,GSDME,HMGCR,IFIH1,IFNAR2,IL12RB1,IL18,IL1RAP,IL6R,IL6ST,IRF3,IRF9,JAK1,JAK2,LIF,LYST,MAPK1,MAPK11,MAPK12,MAPK14,MAPK3,MAPK6,MAPK7,MAPK8,MAPK9,MLKL,MYC,MYD88,NFKB1,NFKB2,NLRC3,PDGFC,RIGI,RIPK1,RIPK3,RORC,SLC2A1,STAT1,STAT3,STAT5A,STING1,STX11,STXBP2,SYK,TGFB1,TLR3,TLR5,UNC13D,VEGFA,VEGFB
Dendritic Cell Maturation	0	0.0805	0	AKT1,AKT2,AKT3,ATF2,ATF4,CHUK,COL18A1,CREB1,CREB5,CREBBP,DDR2,ELP1,HLA-A,HLA-E,IKBKB,IKBKE,IKBKG,IL18,IRF8,JAK2,MAPK1,MAPK11,MAPK12,MAPK14,MAPK3,MAPK8,MAPK9,MR1,MYD88,NFKB1,NFKB2,PDIA3,PIK3C2A,PIK3C3,PIK3CA,PIK3CB,PIK3R1,PIK3R4,PLCB1,PLCB3,PLCB4,PLCG1,PLCL2,RELA,STAT1,STAT2,TLR3,TRAF6
Neuroprotective Role of THOP1 in Alzheimer's Disease	0	0.157	0	ACE,APP,CREB1,HLA-A,HLA-E,HTRA1,HTRA2,IDE,LONP1,NFYA,PRKACB,PRKAG1,PRKAG2,PRKAR1A,PRKAR2B,PRSS23,THOP1,TPP1,YWHAE
Retinoate Biosynthesis I	0	0.119	0	AKR1B1,Akr1b10,AKR1B10,RDH13,RDH5
Nicotine Degradation III	0	0.102	0	AOX1,B3GAT3,B4GAT1,EXT2,LARGE1,POR
Superpathway of Citrulline Metabolism	0	0.267	0	ALDH18A1,ASL,GLS,PRODH
Nicotine Degradation II	0	0.0896	0	AOX1,B3GAT3,B4GAT1,EXT2,LARGE1,POR
Chondroitin Sulfate Biosynthesis (Late Stages)	0	0.118	0	CHPF,CHST12,CSGALNACT2,HS2ST1,NDST1,NDST2
Superpathway of Melatonin Degradation	0	0.0882	0	B3GAT3,B4GAT1,EXT2,LARGE1,POR,SMOX
Inhibition of Matrix Metalloproteases	0	0.179	0	ADAM10,ADAM17,HSPG2,LRP1,SDC1,TIMP1,TIMP2
Apelin Liver Signaling Pathway	0	0.222	0	COL18A1,GSK3A,GSK3B,MAPK12,MAPK8,MAPK9
GPCR-Mediated Nutrient Sensing in Enteroendocrine Cells	0	0.229	0.192	ADCY6,ADCY7,ADCY9,CACNB3,GNA11,GNAI2,GNAS,GNG10,GNG12,GNG5,ITPR1,ITPR2,PDIA3,PLCB1,PLCB3,PLCB4,PLCG1,PLCL2,PRKACB,PRKAG1,PRKAG2,PRKAR1A,PRKAR2B,PRKCA,PRKCD,PRKCI,PRKD3
FcγRIIB Signaling in B Lymphocytes	0	0.0525	0.2	AKT1,CACNB3,DOK1,GRB2,HRAS,INPP5D,ITPR1,ITPR2,KRAS,LYN,MAPK12,MAPK8,MAPK9,MRAS,NRAS,PDPK1,PIK3C2A,PIK3C3,PIK3CA,PIK3CB,PIK3R1,PIK3R4,RALA,RAP1A,RRAS2,SHC1,SOS1,SYK
LPS/IL-1 Mediated Inhibition of RXR Function	0	0.188	0.229	ABCB1,ABCB9,ABCC3,ABCC4,ACOX1,ACSL3,ACSL4,ALAS1,ALDH16A1,ALDH18A1,ALDH2,ALDH3A1,ALDH3A2,ALDH4A1,ALDH6A1,ALDH7A1,CD14,CHST12,CRAT,ECSIT,FABP5,GSTO1,GSTP1,GSTZ1,HMGCS1,HS2ST1,IL18,IL1RAP,IRAK1,MAP2K7,MAPK8,MAPK9,MGST2,MYD88,NCOA1,NDST1,NDST2,NR1H2,NR1H4,PLTP,RARA,SCARB1,SLC27A1,SMOX,SREBF1,TRAF2,TRAF6,XPO1
Multiple Sclerosis Signaling Pathway	0	0.279	0.254	AEBP2,AIFM1,ASIC1,BAX,BID,BRAF,CAPN1,CAPN10,CAPN2,CAPN5,CAPN7,CAPNS1,CASP1,CASP8,CLCF1,DUSP1,DUSP6,EED,EZH2,GAS5,GRINA,HLA-A,HLA-E,IL17RA,IL17RC,IL18,JARID2,LIF,MAPK1,MAPK11,MAPK12,MAPK14,MAPK3,MGAT1,MTF2,NCOA3,NFATC2,NFKB1,NFKB2,P2RX4,PARP10,PARP16,PARP2,PARP3,PARP6,PARP8,PARP9,PPARD,RBBP4,RBBP7,RNF213,SLC8B1,STAT1,STK38,SUZ12,TGFB1,TLR3,TLR5,TNKS,TNKS2,UBR2,YY1
CCR5 Signaling in Macrophages	0	0.0561	0.258	CACNB3,Calm1 (includes others),GNA11,GNA13,GNAI2,GNAO1,GNAS,GNB1,GNB2,GNB4,GNG10,GNG12,GNG5,ITPR1,ITPR2,MAPK1,MAPK11,MAPK12,MAPK14,MAPK8,MAPK9,MRAS,PLCG1,PRKCA,PRKCD,PRKCI,PRKD3,PTK2B
Tumor Microenvironment Pathway	0	0.279	0.283	AKT1,AKT2,AKT3,ARAF,BAD,BCL2,BRAF,CCND1,CD44,CFLAR,CSF1,FN1,HIF1A,HLA-A,HLA-E,HRAS,IL6R,JAK2,KRAS,MAP2K1,MAP2K2,MAPK1,MAPK3,MRAS,MYC,NFKB1,NFKB2,NRAS,PDGFA,PDGFC,PIK3C2A,PIK3C3,PIK3CA,PIK3CB,PIK3R1,PIK3R4,RAC1,RAF1,RALA,RAP1A,RELA,RRAS2,SLC1A4,SLC2A1,SPP1,STAT3,TGFB1,TIAM1,VEGFA,VEGFB
OX40 Signaling Pathway	0	0.0293	0.302	BCL2,BCL2L1,H2-T10,HLA-A,HLA-E,MAPK12,MAPK8,MAPK9,NFKB1,NFKB2,RELA,TRAF2,TRAF3,TRAF5
Melatonin Degradation I	0	0.0794	0.447	B3GAT3,B4GAT1,EXT2,LARGE1,POR
Basal Cell Carcinoma Signaling	0	0.264	0.5	APC,AXIN1,BMP1,CTNNB1,DVL1,DVL2,DVL3,FZD6,GLIS2,GSK3B,KIF7,PTCH1,SMO,SUFU,TCF3,TCF4,TCF7L2,TP53,WNT7B
Synaptic Long Term Depression	0	0.268	0.59	CACNB3,GNA11,GNA13,GNAI2,GNAO1,GNAS,HRAS,IGF1R,ITPR1,ITPR2,KRAS,LYN,MAP2K1,MAP2K2,MAPK1,MAPK3,MRAS,NRAS,NT5C,PDIA3,PLA2G12A,PLA2G6,PLA2G7,PLCB1,PLCB3,PLCB4,PLCG1,PLCL2,PNPLA2,PNPLA8,PPP2CA,PPP2R1A,PPP2R1B,PPP2R2A,PPP2R2D,PPP2R3A,PPP2R5A,PPP2R5B,PPP2R5D,PPP2R5E,PRDX6,PRKCA,PRKCD,PRKCI,PRKD3,PRKG2,PTPA,RAF1,RALA,RAP1A,RRAS2,SLC39A7,SMARCC2
Role of NFAT in Regulation of the Immune Response	0	0.0839	0.593	AKAP5,AKT1,AKT2,AKT3,ATF2,CABIN1,Calm1 (includes others),CHP1,CHUK,CSNK1A1,CSNK1D,CSNK1E,CSNK1G1,CSNK1G2,CSNK1G3,ELP1,FYN,GNA11,GNA13,GNAI2,GNAO1,GNAS,GNB1,GNB2,GNB4,GNG10,GNG12,GNG5,GRB2,GSK3A,GSK3B,HLA-A,HRAS,IKBKB,IKBKE,IKBKG,IPO5,ITPR1,ITPR2,KPNA1,KPNA3,KPNA4,KPNB1,KRAS,LYN,MAP2K1,MAP2K2,MAPK1,MAPK3,MEF2A,MEF2C,MEF2D,MRAS,NFAT5,NFATC1,NFATC2,NFATC3,NFKB1,NFKB2,NRAS,ORAI1,PIK3C2A,PIK3C3,PIK3CA…
MIF-mediated Glucocorticoid Regulation	0	0.278	0.632	CD14,MAPK1,MAPK3,MIF,NFKB1,NFKB2,NR3C1,PLA2G12A,PLA2G6,RELA
S100 Family Signaling Pathway	0	0.202	0.641	ABCB1,ABCC1,ADAM10,ADGRE5,ADGRF5,ADGRG1,ADGRG3,ADGRG6,ADORA1,ADRA1B,AHNAK,AKT1,AKT2,AKT3,ANXA1,ANXA2,APP,ARAF,ARNT,ATF2,ATF4,ATP2A2,Atp5e,ATP5F1A,ATP5F1B,ATP5F1C,ATP5F1D,BCL2,BRAF,BSG,CACNB3,CACYBP,Calm1 (includes others),CAMK2D,CAMK2G,CASP3,CDKN1A,CELSR1,CHUK,COPS5,CREB1,CREB5,CREBBP,CTNNB1,CTSD,EGFR,ERBB2,ETV4,EZR,FGFR1,FZD6,GABBR1,GNA11,GPR107,GPR108,GPR137,GPR146,GPR89A/GPR89B,GSK3B,HBEGF,HIF…
cAMP-mediated signaling	0	0.237	0.729	ADCY6,ADCY7,ADCY9,ADORA1,AKAP1,AKAP10,AKAP11,AKAP13,AKAP5,AKAP7,AKAP8,APEX1,ATF2,ATF4,BRAF,Calm1 (includes others),CAMK1,CAMK2D,CAMK2G,CREB1,CREB5,CREBBP,DUSP1,DUSP6,GABBR1,GDPD3,GNAI2,GNAO1,GNAS,GRK2,LAMTOR3,MAP2K1,MAP2K2,MAPK1,MAPK3,MPPE1,PDE4A,PDE5A,PDE7A,PKIG,PPP3CA,PPP3CB,PPP3CC,PPP3R1,PRKACB,PRKAR1A,PRKAR2B,RAF1,RAP1A,RAP1GAP,RAPGEF3,RGS2,RPS6KA1,SRC,STAT3,TDP2
Neurovascular Coupling Signaling Pathway	0	0.198	0.745	ADORA1,APP,CACNB3,Calm1 (includes others),DAGLA,ENTPD4,ENTPD5,ENTPD6,GABBR1,GJA1,GRINA,ITPR1,ITPR2,KCNN4,MPRIP,NT5C,ORAI2,PLA2G12A,PLA2G6,PLA2G7,PLCB1,PLCB3,PLCB4,PLD2,PNPLA2,PNPLA8,PPP1CB,PPP1R12A,Ppp1r12b,PRDX6,PRKACB,PRKAG1,PRKAG2,PRKAR1A,PRKAR2B,PRKG2,PTGR2,PTGS1,RHOA,ROCK1,ROCK2,SLC39A7,SLCO2A1,SMARCC2,STIM1,TRPV4
Cytotoxic T Lymphocyte-mediated Apoptosis of Target Cells	0	0.0235	0.816	APAF1,BCL2,BID,CASP3,CASP8,CYC1,DFFA,HLA-A,HLA-E,MR1
IL-17 Signaling	0	0.246	0.885	AKT1,AKT2,AKT3,ATF2,CLCF1,GSK3B,HRAS,HSP90AA1,HSP90AB1,HSP90B1,IL17RA,IL17RC,IL18,JAK1,JAK2,KRAS,LIF,MAPK1,MAPK11,MAPK12,MAPK14,MAPK3,MAPK8,MAPK9,MRAS,NFKB1,NRAS,PDGFC,PIK3C2A,PIK3C3,PIK3CA,PIK3CB,PIK3R1,PIK3R4,RALA,RAP1A,RELA,RRAS2,SRSF1,TAB2,TGFB1,TRAF2,TRAF5,TRAF6,VEGFA,VEGFB
Calcium-induced T Lymphocyte Apoptosis	0	0.05	0.894	ATP2A2,CABIN1,Calm1 (includes others),CAPN2,CHP1,EP300,HDAC2,HLA-A,ITPR1,ITPR2,MEF2D,NFATC2,NR4A1,ORAI1,PLCG1,PPP3CA,PPP3CB,PPP3CC,PPP3R1,PRKCA,PRKCD,PRKCI,PRKD3
Role of Pattern Recognition Receptors in Recognition of Bacteria and Viruses	0	0.224	0.928	CASP1,CLCF1,CREB1,EIF2S1,IFIH1,IL18,IRF3,LIF,MAPK1,MAPK12,MAPK3,MAPK8,MAPK9,MAVS,MYD88,NFKB1,NFKB2,PIK3C2A,PIK3C3,PIK3CA,PIK3CB,PIK3R1,PIK3R4,PRKCA,PRKCD,PRKCI,PRKD3,RELA,RIGI,RNASEL,SYK,TGFB1,TLR3,TLR5,TRAF6
Cardiomyocyte Differentiation via BMP Receptors	0	0.222	1	ACVR1,ATF2,BMPR1A,MEF2C,SMAD4,SMAD5
Thyroid Hormone Metabolism II (via Conjugation and/or Degradation)	0	0.0976	1	B3GAT3,B4GAT1,EXT2,LARGE1
Chondroitin Sulfate Degradation (Metazoa)	0	0.25	1	CEMIP2,GALNS,HYAL2,OGA
Eicosanoid Signaling	0	0.157	1	HPGDS,LTA4H,PLA2G12A,PLA2G6,PLA2G7,PNPLA2,PNPLA8,PRDX6,PTGER1,PTGES2,PTGS1
NUR77 Signaling in T Lymphocytes	0	0.0663	1.095	APAF1,BCL2,CABIN1,Calm1 (includes others),CASP3,CHP1,EP300,H2-T10,HDAC2,HDAC7,HLA-A,HLA-E,MAP2K1,MAP2K2,MAP3K2,MAPK1,MAPK3,MAPK7,MEF2D,MR1,NFATC1,NR4A1,PCNA,PDK1,PPP3CA,PPP3CB,PPP3CC,PPP3R1,PRKCA,PRKCD,PRKCI,PRKD3,SIN3A,SIN3B
Dopamine Degradation	0	0.219	1.134	ALDH2,ALDH3A1,ALDH3A2,ALDH4A1,ALDH7A1,COMT,SMOX
γ-linolenate Biosynthesis II (Animals)	0	0.263	1.342	ACSL3,ACSL4,CYB5A,FADS1,SLC27A1
Histamine Degradation	0	0.238	1.342	ALDH2,ALDH3A1,ALDH3A2,ALDH4A1,ALDH7A1
Fatty Acid α-oxidation	0	0.238	1.342	ALDH2,ALDH3A1,ALDH3A2,ALDH4A1,ALDH7A1
Oxidative Ethanol Degradation III	0	0.105	1.342	ALDH2,ALDH3A1,ALDH3A2,ALDH4A1,ALDH7A1,DIP2A
Ethanol Degradation IV	0	0.24	1.342	ALDH2,ALDH3A1,ALDH3A2,ALDH4A1,ALDH7A1,DIP2A
Phospholipase C Signaling	0	0.099	1.348	ADCY6,ADCY7,ADCY9,AHNAK,ARHGEF1,ARHGEF10,ARHGEF11,ARHGEF12,ARHGEF17,ARHGEF18,ARHGEF2,ARHGEF3,ARHGEF5,ARHGEF7,ATF2,ATF4,Calm1 (includes others),Cdc42,CHP1,CREB1,CREB5,CREBBP,EP300,FNBP1,FYN,GNA13,GNAS,GNB1,GNB2,GNB4,GNG10,GNG12,GNG5,GRB2,HDAC10,HDAC2,HDAC3,HDAC4,HDAC5,HDAC6,HDAC7,HRAS,ITGA3,ITGA6,ITGAV,ITGB1,ITGB5,ITPR1,ITPR2,KRAS,LYN,MAP2K1,MAP2K2,MAPK1,MAPK3,MEF2A,MEF2C,MEF2D,MPRIP,MRAS,MYL12A,M…
Oxytocin In Spinal Neurons Signaling Pathway	0	0.229	1.414	CAMKK1,CAMKK2,GNA11,NT5C,PLCB3,PRKG2,SLC39A7,SMARCC2
Noradrenaline and Adrenaline Degradation	0	0.243	1.667	ADH5,AKR1A1,ALDH2,ALDH3A1,ALDH3A2,ALDH4A1,ALDH7A1,COMT,SMOX
White Adipose Tissue Browning Pathway	0	0.283	1.667	ADCY6,ADCY7,ADCY9,ATF2,ATF4,CACNB3,CAMKK2,CREB1,CREB5,CREBBP,CTBP1,CTBP2,FGFR1,GNAS,HIF1AN,ITPR1,ITPR2,LDHA,LDHD,LIPE,MAPK1,MAPK11,MAPK12,MAPK14,NRF1,PRKAA1,PRKAB1,PRKACB,PRKAG1,PRKAG2,PRKAR1A,PRKAR2B,PRKG2,RARA,RARG,RXRB,SIRT1,THRA,VEGFA
Osteoarthritis Pathway	0	0.28	1.722	ADAMTS4,ANKH,ANXA2,ANXA5,ATF2,ATF4,BMPR1A,CASP1,CASP2,CASP3,CASP8,CHUK,CREB1,CREB5,CREBBP,CTNNA1,CTNNB1,DDR2,FGFR1,FN1,FZD6,GLIS2,HDAC3,HDAC4,HIF1A,HTRA1,IL1RAP,ITGA3,ITGA6,ITGAV,ITGB1,ITGB5,JAG1,LRP1,MEF2C,MTF1,MYBBP1A,NAMPT,NFKB1,NFKB2,NOTCH1,PDGFC,PPARD,PRKAA1,PRKAB1,PRKAG1,PRKAG2,PTCH1,RAC1,RBPJ,RELA,SIK3,SIRT1,SMAD2,SMAD4,SMAD5,SMO,SP1,SPP1,TCF3,TCF4,TCF7L2,TGFB1,TGFBR2,VEGFA,VEGFB
Crosstalk between Dendritic Cells and Natural Killer Cells	0	0.187	1.732	ACTB,ACTG1,CAMK2D,CAMK2G,HLA-A,HLA-E,IL15RA,IL18,IL2RG,IL3RA,NECTIN2,NFKB1,NFKB2,RELA,TLN1,TLN2,TLR3
Serotonin Degradation	0	0.167	1.732	ADH5,AKR1A1,ALDH2,ALDH3A1,ALDH3A2,ALDH4A1,ALDH7A1,B3GAT3,B4GAT1,EXT2,LARGE1,SMOX
Ethanol Degradation II	0	0.229	1.89	ADH5,AKR1A1,ALDH2,ALDH3A1,ALDH3A2,ALDH4A1,ALDH7A1,DIP2A
G Protein Signaling Mediated by Tubby	0	0.0662	2.353	ABL1,GNA11,GNA13,GNAI2,GNAO1,GNAS,GNB1,GNB2,GNB4,GNG10,GNG12,GNG5,GRB2,IFT122,IFT140,IFT43,INSR,JAK2,MERTK,MRAS,MYC,NAMPT,NCK1,PLCB1,PLCB3,PLCB4,PLCG1,THRA,TTC21B,VAV3,WDR19
Antiproliferative Role of TOB in T Cell Signaling	0	0.0423	2.357	CCNA2,CCNE1,CCNE2,CDC34,CDK2,CDKN1B,CUL1,DPP7,MAPK1,PABPC1,PABPC4,RPS6KA1,SKP1,SKP2,SMAD2,SMAD4,TGFB1,TGFBR2
Coagulation System	0	0.0857	#NUM!	PLAT,PLAUR,SERPINE1
Hepatic Cholestasis	0	0.262	#NUM!	ABCB1,ABCC1,ABCC3,ADCY6,ADCY7,ADCY9,CD14,CHUK,CLCF1,ELP1,HSD3B7,IKBKB,IKBKE,IKBKG,IL18,IL1RAP,INSR,IRAK1,IRAK2,IRAK4,LIF,MAP3K4,MAPK12,MAPK8,MAPK9,MYD88,NFKB1,NFKB2,NR1H2,NR1H4,PPRC1,PRKACB,PRKAG1,PRKAG2,PRKAR1A,PRKAR2B,PRKCA,PRKCD,PRKCI,PRKD3,RARA,RELA,SLC4A2,SLCO3A1,SREBF1,TGFB1,TIRAP,TJP2,TRAF2,TRAF6
Hepatic Fibrosis / Hepatic Stellate Cell Activation	0	0.216	#NUM!	BAX,BCL2,CCN2,CD14,CERT1,COL16A1,COL18A1,COL4A5,COL5A1,COL7A1,CSF1,EGFR,FGFR1,FLT1,FN1,IFNAR2,IGF1R,IGFBP4,IL1RAP,IL4R,IL6R,KLF6,MET,MYH9,MYL6,MYO10,MYO18A,NFKB1,NFKB2,PDGFA,PDGFC,RELA,SERPINE1,SMAD2,SMAD4,STAT1,TGFB1,TGFBR2,TIMP1,TIMP2,VEGFA,VEGFB
FXR/RXR Activation	0	0.183	#NUM!	AKT1,AKT2,AKT3,CLU,CREBBP,FASN,G6PC3,IL18,LPL,MAPK12,MAPK8,MAPK9,MTTP,NR1H4,PCK2,PLTP,PON3,RARA,SCARB1,SDC1,SLC4A2,SREBF1,VLDLR
Airway Pathology in Chronic Obstructive Pulmonary Disease	0	0.0339	#NUM!	CLCF1,IL18,LIF,TGFB1
Airway Inflammation in Asthma	0	0.0303	#NUM!	TGFB1
T Helper Cell Differentiation	0	0.0297	#NUM!	HLA-A,IL10RB,IL12RB1,IL18,IL2RG,IL4R,IL6R,IL6ST,RORC,STAT1,STAT3,STAT6,TGFB1,TGFBR2
Role of Cytokines in Mediating Communication between Immune Cells	0	0.037	#NUM!	IL18,TGFB1
Cellular Effects of Sildenafil (Viagra)	0	0.253	#NUM!	ACTB,ACTG1,ADCY6,ADCY7,ADCY9,CACNB3,Calm1 (includes others),GNAS,ITPR1,ITPR2,KCNN4,MPRIP,MYH9,MYL12A,MYL12B,MYL6,MYLK,MYO10,MYO18A,PABPC4,PDE4A,PDE5A,PDIA3,PLCB1,PLCB3,PLCB4,PLCG1,PLCL2,PPP1CB,PPP1R12A,Ppp1r12b,PRKACB,PRKAG1,PRKAG2,PRKAR1A,PRKAR2B,PRKG2,SLC4A11
Lipid Antigen Presentation by CD1	0	0.0169	#NUM!	AP2A1,Ap2b1,AP2M1,CALR,CANX,PDIA3,PSAP
Maturity Onset Diabetes of Young (MODY) Signaling	0	0.114	#NUM!	CACNB3,CREBBP,EP300,GAPDH,INSR,NFKB1,NFKB2,OGDH,UCP2
Primary Immunodeficiency Signaling	0	0.119	#NUM!	DCLRE1C,IKBKG,IL2RG,JAK3,RFXAP,TAP2,UNG
Allograft Rejection Signaling	0	0.00616	#NUM!	H2-T10,HLA-A,HLA-E
Autoimmune Thyroid Disease Signaling	0	0.00437	#NUM!	HLA-A,HLA-E
Graft-versus-Host Disease Signaling	0	0.00673	#NUM!	HLA-A,HLA-E,IL18
Communication between Innate and Adaptive Immune Cells	0	0.00643	#NUM!	HLA-A,HLA-E,IL18,MR1,TLR3,TLR5
Systemic Lupus Erythematosus Signaling	0	0.0712	#NUM!	AKT1,AKT2,AKT3,CBL,CD2BP2,EFTUD2,GRB2,HLA-A,HLA-E,HNRNPA2B1,HNRNPC,HRAS,IL18,IL6R,INPP5D,KRAS,LSM1,LSM11,LSM14A,LSM14B,LSM2,LSM3,LSM4,LSM6,LSM7,LSM8,LYN,MAPK1,MAPK3,MRAS,NFAT5,NFATC1,NFATC2,NFATC3,NRAS,PIK3C2A,PIK3C3,PIK3CA,PIK3CB,PIK3R1,PIK3R4,PLCG1,PRPF18,PRPF19,PRPF3,PRPF31,PRPF38A,PRPF38B,PRPF39,PRPF4,PRPF40A,PRPF40B,PRPF4B,PRPF6,PRPF8,RALA,RAP1A,RNPC3,RRAS2,SART1,SNRNP200,SNRNP27,SNRNP48,SNR…
Altered T Cell and B Cell Signaling in Rheumatoid Arthritis	0	0.0128	#NUM!	CHUK,CSF1,HLA-A,IL18,NFKB1,NFKB2,RELA,SPP1,TGFB1,TLR3,TLR5,TRAF3
Atherosclerosis Signaling	0	0.143	#NUM!	CLU,COL18A1,CSF1,GLG1,IL18,LPL,NFKB1,NFKB2,PDGFA,PDGFC,PLA2G12A,PLA2G6,PLA2G7,PNPLA2,PNPLA8,PRDX6,RELA,TGFB1,TNFRSF12A
B Cell Development	0	0.00204	#NUM!	HLA-A
Role of Lipids/Lipid Rafts in the Pathogenesis of Influenza	0	0.0435	#NUM!	FDPS
MSP-RON Signaling Pathway	0	0.19	#NUM!	ACTB,ACTG1,CSF1,IL3RA,JAK2,PIK3C2A,PIK3C3,PIK3CA,PIK3CB,PIK3R1,PIK3R4
Intrinsic Prothrombin Activation Pathway	0	0.0238	#NUM!	COL18A1
Role of IL-17A in Psoriasis	0	0.143	#NUM!	IL17RA,IL17RC
Embryonic Stem Cell Differentiation into Cardiac Lineages	0	0.1	#NUM!	SP4
Hematopoiesis from Pluripotent Stem Cells	0	0.00674	#NUM!	CSF1,KITLG,LIF
Hematopoiesis from Multipotent Stem Cells	0	0.167	#NUM!	CSF1,KITLG
nNOS Signaling in Skeletal Muscle Cells	0	0.104	#NUM!	CACNB3,Calm1 (includes others),DAG1,ITPR1,ITPR2
NAD Biosynthesis from 2-amino-3-carboxymuconate Semialdehyde	0	0.286	#NUM!	NADSYN1,NMNAT1
Fatty Acid Activation	0	0.2	#NUM!	ACSL3,ACSL4,SLC27A1
Bupropion Degradation	0	0.04	#NUM!	POR
NAD biosynthesis II (from tryptophan)	0	0.154	#NUM!	NADSYN1,NMNAT1
Androgen Biosynthesis	0	0.05	#NUM!	HSD3B7
Trehalose Degradation II (Trehalase)	0	0.143	#NUM!	HK1
Pyruvate Fermentation to Lactate	0	0.167	#NUM!	LDHA
Acyl-CoA Hydrolysis	0	0.286	#NUM!	ACOT7,ACOT8,PLA2G6,PPT1
Urea Cycle	0	0.167	#NUM!	ASL
The Visual Cycle	0	0.217	#NUM!	Akr1b10,AKR1B10,DHRS7,RDH13,RDH5
Ceramide Biosynthesis	0	0.286	#NUM!	KDSR,SPTLC2
Branched-chain α-keto acid Dehydrogenase Complex	0	0.25	#NUM!	BCKDHB
Leukotriene Biosynthesis	0	0.133	#NUM!	LTA4H,MGST2
Thioredoxin Pathway	0	0.286	#NUM!	TXNRD1,TXNRD2
Eumelanin Biosynthesis	0	0.25	#NUM!	MIF
Methylmalonyl Pathway	0	0.25	#NUM!	PCCB
NAD Salvage Pathway III	0	0.143	#NUM!	NMNAT1
Dermatan Sulfate Degradation (Metazoa)	0	0.176	#NUM!	CEMIP2,HYAL2,OGA
Mitochondrial L-carnitine Shuttle Pathway	0	0.158	#NUM!	ACSL3,ACSL4,SLC27A1
Superoxide Radicals Degradation	0	0.25	#NUM!	SOD1,SOD2
Methionine Salvage II (Mammalian)	0	0.25	#NUM!	MTR
Bile Acid Biosynthesis, Neutral Pathway	0	0.125	#NUM!	HSD3B7,SCP2
Adenine and Adenosine Salvage III	0	0.286	#NUM!	LACC1,PNP
γ-glutamyl Cycle	0	0.231	#NUM!	GCLM,GGCT,GSS
2-oxobutanoate Degradation I	0	0.2	#NUM!	PCCB
Melatonin Degradation II	0	0.25	#NUM!	SMOX
Histidine Degradation VI	0	0.107	#NUM!	CYP26B1,MICAL2,MICAL3
Glycoaminoglycan-protein Linkage Region Biosynthesis	0	0.286	#NUM!	B3GAT3,B4GALT7
Arginine Degradation I (Arginase Pathway)	0	0.25	#NUM!	ALDH4A1
Citrulline-Nitric Oxide Cycle	0	0.2	#NUM!	ASL
Pregnenolone Biosynthesis	0	0.148	#NUM!	CYP26B1,FDX1,MICAL2,MICAL3
Acetone Degradation I (to Methylglyoxal)	0	0.143	#NUM!	AKR1B10,DHRS11,DHRS7,POR,PTGR2,PTGR3
Glucocorticoid Biosynthesis	0	0.0769	#NUM!	HSD3B7
Sphingomyelin Metabolism	0	0.25	#NUM!	SGMS1,SMPD4
Mineralocorticoid Biosynthesis	0	0.0833	#NUM!	HSD3B7
Glycine Betaine Degradation	0	0.182	#NUM!	SHMT1,SHMT2
Tyrosine Degradation I	0	0.2	#NUM!	GSTZ1
Phenylalanine Degradation I (Aerobic)	0	0.25	#NUM!	QDPR
Glutamate Degradation III (via 4-aminobutyrate)	0	0.2	#NUM!	SUCLG2
Acetate Conversion to Acetyl-CoA	0	0.2	#NUM!	DIP2A
Fatty Acid β-oxidation III (Unsaturated, Odd Number)	0	0.25	#NUM!	ECI2
Agranulocyte Adhesion and Diapedesis	0	0.0905	#NUM!	ACTB,ACTG1,Ccl2,CCL25,CLDN12,CXCL2,EZR,FN1,GLG1,GNAI2,HRH1,IL18,ITGB1,MSN,MYH9,MYL6,MYO10,MYO18A,RDX
Granulocyte Adhesion and Diapedesis	0	0.0794	#NUM!	Ccl2,CCL25,CLDN12,CXCL2,EZR,GLG1,GNAI2,HRH1,IL18,IL1RAP,ITGB1,MSN,RDX,SDC1,SDC3
GABA Receptor Signaling	0	0.235	#NUM!	ADCY6,ADCY7,ADCY9,AP2A1,Ap2b1,AP2M1,CACNB3,DNM1,GABARAP,GABBR1,GNA11,GNA13,GNAI2,GNAO1,GNAS,GNB1,GNB2,GNB4,GNG10,GNG12,GNG5,GPHN,ITPR1,ITPR2,KCNN4,MRAS,NSF,RPS27A,Ubb,UBC,UBQLN1
Antigen Presentation Pathway	0	0.282	#NUM!	CALR,CANX,HLA-A,HLA-E,MR1,PDIA3,PSMB5,PSMB6,PSMB8,TAP2,TAPBP
Phototransduction Pathway	0	0.111	#NUM!	GNB1,PRKACB,PRKAG1,PRKAG2,PRKAR1A,PRKAR2B
Glutamate Receptor Signaling	0	0.227	#NUM!	Calm1 (includes others),DLG4,GLS,GNB1,GNB2,GNB4,GNG10,GNG12,GNG5,GRINA,HOMER1,HOMER3,PICK1,SLC1A4,SLC38A1
Th1 and Th2 Activation Pathway	0	0.233	#NUM!	ACVR1,APH1A,CHD4,CRLF2,GRB2,HAVCR2,HLA-A,IL10RB,IL12RB1,IL18,IL2RG,IL4R,IL6R,JAG1,JAG2,JAK1,JAK2,JAK3,NCSTN,NFATC1,NFATC2,NFATC3,NFKB1,NOTCH1,PIK3C2A,PIK3C3,PIK3CA,PIK3CB,PIK3R1,PIK3R4,PSEN1,PSENEN,SOCS1,STAT1,STAT3,STAT5A,STAT6,TGFB1,TGFBR2,TYK2
Complement System	0	0.027	#NUM!	C1QBP
© 2000-2023 QIAGEN. All rights reserved.

## Sheet: 3Sphere_Smarcd1-OE_splicing_IPA
Ingenuity Canonical Pathways	-log(p-value)	Ratio	z-score	Molecules
EIF2 Signaling	12.8	0.123	0	CDK11A,EIF1AY,EIF2A,EIF3A,EIF4A2,EIF4G1,HSPA5,MAPK3,PIK3C2A,PPP1CA,PPP1CC,PTBP1,RPL13,RPL21,Rpl22l1,RPL39,RPL4,RPL41,RPL5,RPS12,RPS17,RPS2,RPS20,RPS23,RPS27A,RPS27L,RPS28,RPS3
mTOR Signaling	8.69	0.103	-0.632	EIF3A,EIF4A2,EIF4B,EIF4G1,MAPK3,PIK3C2A,PLD1,RAC1,RHOC,RHOT1,RHOT2,RPS12,RPS17,RPS2,RPS20,RPS23,RPS27A,RPS27L,RPS28,RPS3,STK11,TSC2
Regulation of eIF4 and p70S6K Signaling	7.74	0.105	-2	EIF1AY,EIF2A,EIF3A,EIF4A2,EIF4G1,ITGA3,ITGB1,MAPK3,MKNK1,PIK3C2A,RPS12,RPS17,RPS2,RPS20,RPS23,RPS27A,RPS27L,RPS28,RPS3
Coronavirus Pathogenesis Pathway	6.9	0.0931	-1.886	EIF2A,FURIN,HDAC3,KPNB1,MAPK3,MAPK8,PIKFYVE,RPS12,RPS17,RPS2,RPS20,RPS23,RPS27A,RPS27L,RPS28,RPS3,TFDP1,TNPO2,TYK2
Mitochondrial Dysfunction	6.74	0.0727	-1	ATP5F1C,ATP5MG,ATP5PD,BECN1,Calm1 (includes others),COX4I1,COX6A1,COX7B,GPX8,HSF1,MAPK8,NDUFA10,NDUFA5,NDUFAF1,NDUFB1,NDUFB4,NDUFV2,PIK3C2A,PPIF,PRDX6,PRKAR1A,RHOT1,RHOT2,SURF1,TOMM34
Molecular Mechanisms of Cancer	5.6	0.06	#NUM!	ADCY9,ARHGEF12,ARHGEF2,CDK11A,CDK7,CDKN1A,CDKN1B,CTNNA1,CTNND1,GNAO1,GNAS,GNB1,GNG5,HDAC3,ITGA3,ITGB1,MAPK3,MAPK8,PIK3C2A,PRKAR1A,RAC1,RALGDS,RHOC,RHOT1,RHOT2,TFDP1,TYK2
Oxidative Phosphorylation	5.24	0.108	1.732	ATP5F1C,ATP5MG,ATP5PD,COX4I1,COX6A1,COX7B,NDUFA10,NDUFA5,NDUFB1,NDUFB4,NDUFV2,SURF1
Signaling by Rho Family GTPases	5.14	0.0712	-1	ARHGEF12,ARHGEF2,GNAO1,GNAS,GNB1,GNG5,ITGA3,ITGB1,MAP3K10,MAPK3,MAPK8,PIK3C2A,PIKFYVE,PIP5K1A,PLD1,RAC1,RHOC,RHOT1,RHOT2
Sirtuin Signaling Pathway	5.11	0.0683	-2.5	ATG9A,ATP5F1C,BECN1,GABARAP,GTF3C2,HSF1,LDHA,MAPK3,NAMPT,NDUFA10,NDUFA5,NDUFAF1,NDUFB1,NDUFB4,NDUFV2,PFKM,POLR1A,PPIF,STK11,TOMM34
Protein Ubiquitination Pathway	5	0.0696	#NUM!	ANAPC5,CUL1,DNAJB2,DNAJB5,DNAJB6,HLA-A,HSPA5,HSPD1,PSMA6,PSMB1,PSMB5,PSMC1,PSMD13,PSMD4,RPS27A,Ubb,UBE2K,USP10,USP3
Huntington's Disease Signaling	4.25	0.0636	-0.707	ATP5F1C,GNB1,GNG5,HDAC3,HSPA5,MAP3K10,MAPK3,MAPK8,PIK3C2A,POLR2H,PSMA6,PSMB1,PSMB5,PSMC1,PSMD13,PSMD4,RPS27A,Ubb
Cardiac Hypertrophy Signaling	4.18	0.0651	-0.258	ADCY9,Calm1 (includes others),GNAO1,GNAS,GNB1,GNG5,IL6R,MAP3K10,MAPK3,MAPK8,MEF2C,PIK3C2A,PRKAR1A,RAC1,RHOC,RHOT1,RHOT2
BAG2 Signaling Pathway	4.05	0.107	#NUM!	CDKN1A,HSPA5,MAPK3,PSMA6,PSMB1,PSMB5,PSMC1,PSMD13,PSMD4
Gαq Signaling	4.02	0.0765	-0.302	Calm1 (includes others),GNAO1,GNAS,GNB1,GNG5,IKBKG,MAPK3,PIK3C2A,PLD1,RAC1,RHOC,RHOT1,RHOT2
Germ Cell-Sertoli Cell Junction Signaling	4.02	0.0765	#NUM!	CLINT1,CTNNA1,CTNND1,ITGA3,ITGB1,MAP3K10,MAPK3,MAPK8,PIK3C2A,RAC1,RHOC,RHOT1,RHOT2
Pancreatic Adenocarcinoma Signaling	3.99	0.0873	-1.414	CDKN1A,CDKN1B,HDAC3,MAPK3,MAPK8,PIK3C2A,PLD1,RAC1,RALGDS,TFDP1,TYK2
RHOGDI Signaling	3.97	0.0682	1.155	ARHGEF12,ARHGEF2,CD44,GNAO1,GNAS,GNB1,GNG5,ITGA3,ITGB1,PIKFYVE,PIP5K1A,RAC1,RHOC,RHOT1,RHOT2
Role of NFAT in Cardiac Hypertrophy	3.89	0.067	-1.387	ADCY9,Calm1 (includes others),CAMK1,GNAS,GNB1,GNG5,HDAC3,IL6R,LIF,MAPK3,MAPK8,MEF2C,PIK3C2A,PRKAR1A,RCAN1
FAT10 Signaling Pathway	3.68	0.125	#NUM!	NUB1,PSMA6,PSMB1,PSMB5,PSMC1,PSMD13,PSMD4
CDK5 Signaling	3.67	0.087	0.707	ADCY9,GNAS,ITGA3,ITGB1,LAMC1,MAPK3,MAPK8,PPP1CA,PPP1CC,PRKAR1A
Estrogen Receptor Signaling	3.54	0.0513	0	ADCY9,ATP5F1C,CAV1,CDKN1A,GNAO1,GNAS,GNB1,GNG5,HDAC3,IGF2R,MAPK3,NDUFA10,NDUFA5,NDUFAF1,NDUFB1,NDUFB4,NDUFV2,PIK3C2A,PRKAR1A,SRA1,TYK2
Colorectal Cancer Metastasis Signaling	3.48	0.059	-1.291	ADCY9,GNAO1,GNAS,GNB1,GNG5,IL6R,MAPK3,MAPK8,PIK3C2A,PRKAR1A,RAC1,RALGDS,RHOC,RHOT1,RHOT2,TYK2
CXCR4 Signaling	3.48	0.0714	-0.905	ADCY9,GNAO1,GNAS,GNB1,GNG5,MAPK3,MAPK8,PIK3C2A,RAC1,RHOC,RHOT1,RHOT2
Semaphorin Signaling in Neurons	3.45	0.115	#NUM!	ARHGEF12,ITGB1,MAPK3,RAC1,RHOC,RHOT1,RHOT2
Thrombin Signaling	3.34	0.0622	0	ADCY9,ARHGEF12,ARHGEF2,CAMK1,GNAO1,GNAS,GNB1,GNG5,MAPK3,PIK3C2A,RAC1,RHOC,RHOT1,RHOT2
Endocannabinoid Developing Neuron Pathway	3.32	0.0787	-1.667	ADCY9,CDKN1B,GNAO1,GNB1,GNG5,MAPK3,MAPK8,PIK3C2A,PRKAR1A,RAC1
HER-2 Signaling in Breast Cancer	3.3	0.0617	-0.277	CDKN1A,CDKN1B,COX4I1,COX6A1,COX7B,ELF2,IKBKG,ITGB1,KPNB1,MAPK3,NUP62,PIK3C2A,SURF1,TSC2
Glucocorticoid Receptor Signaling	3.3	0.0447	#NUM!	ATP5F1C,CAV1,CDK7,CDKN1A,GTF2E2,HLA-A,HSPA5,IKBKG,IL4R,IL6R,MAPK3,MAPK8,NDUFA10,NDUFA5,NDUFAF1,NDUFB1,NDUFB4,NDUFV2,PIK3C2A,PLA2G6,POLR2H,RAC1,RARA,SRA1,TSC22D3,TYK2
IL-8 Signaling	3.12	0.0619	-0.577	GNAO1,GNAS,GNB1,GNG5,IKBKG,MAPK3,MAPK8,PIK3C2A,PLD1,RAC1,RHOC,RHOT1,RHOT2
RAC Signaling	3.06	0.073	-2.53	CD44,ITGA3,ITGB1,MAPK3,MAPK8,PIK3C2A,PIKFYVE,PIP5K1A,PLD1,RAC1
Gαi Signaling	2.99	0.0714	-0.378	ADCY9,ADORA1,CAV1,GNAO1,GNAS,GNB1,GNG5,MAPK3,PRKAR1A,RALGDS
Production of Nitric Oxide and Reactive Oxygen Species in Macrophages	2.98	0.0628	-0.577	IKBKG,MAP3K10,MAPK3,MAPK8,PIK3C2A,PPP1CA,PPP1CC,RAC1,RHOC,RHOT1,RHOT2,TYK2
Glioma Invasiveness Signaling	2.97	0.0959	-0.816	CD44,MAPK3,PIK3C2A,RAC1,RHOC,RHOT1,RHOT2
Apelin Endothelial Signaling Pathway	2.97	0.0709	0	ADCY9,Calm1 (includes others),GNAO1,GNAS,GNB1,GNG5,MAPK3,MAPK8,MEF2C,PIK3C2A
IL-1 Signaling	2.92	0.0833	1	ADCY9,GNAO1,GNAS,GNB1,GNG5,IKBKG,MAPK8,PRKAR1A
Granzyme A Signaling	2.9	0.0933	-1.89	NDUFA10,NDUFA5,NDUFAF1,NDUFB1,NDUFB4,NDUFV2,Serpinb6b
Antiproliferative Role of Somatostatin Receptor 2	2.84	0.0909	-2.449	CDKN1A,CDKN1B,GNB1,GNG5,MAPK3,PIK3C2A,SLC39A7
PTEN Signaling	2.74	0.0662	1.897	CDKN1A,CDKN1B,IGF2R,IKBKG,ITGA3,ITGB1,MAGI1,MAPK3,MAST2,RAC1
HGF Signaling	2.61	0.0682	-2.121	CDKN1A,ELF2,ITGA3,ITGB1,MAP3K10,MAPK3,MAPK8,PIK3C2A,RAC1
GABA Receptor Signaling	2.61	0.0682	#NUM!	ADCY9,GABARAP,GNAO1,GNAS,GNB1,GNG5,GPHN,RPS27A,Ubb
Integrin Signaling	2.6	0.0566	-1.732	CAV1,ITGA3,ITGB1,LIMS1,MAPK3,MAPK8,PIK3C2A,PIKFYVE,RAC1,RHOC,RHOT1,RHOT2
α-Adrenergic Signaling	2.57	0.0734	#NUM!	ADCY9,Calm1 (includes others),GNAO1,GNAS,GNB1,GNG5,MAPK3,PRKAR1A
CCR3 Signaling in Eosinophils	2.56	0.0672	-1.342	Calm1 (includes others),GNAO1,GNAS,GNB1,GNG5,MAPK3,PIK3C2A,PLA2G6,RAC1
HIPPO signaling	2.56	0.0814	0	AMOT,CD44,CUL1,PPP1CA,PPP1CC,SCRIB,TJP2
STAT3 Pathway	2.54	0.0667	-1.134	CDKN1A,IGF2R,IL4R,IL6R,MAP3K10,MAPK3,MAPK8,RAC1,TYK2
Autophagy	2.53	0.0556	0	ATG9A,BECN1,Calm1 (includes others),CDKN1B,EIF2A,GABARAP,MAPK3,MAPK8,PIK3C2A,PRKAR1A,STK11,TSC2
Inhibition of ARE-Mediated mRNA Degradation Pathway	2.52	0.0617	0	CNOT8,EXOSC2,MAPK3,PRKAR1A,PSMA6,PSMB1,PSMB5,PSMC1,PSMD13,PSMD4
Neutrophil Extracellular Trap Signaling Pathway	2.5	0.0451	0	ATP5F1C,COL18A1,ITGA3,ITGB1,MAPK3,MAPK8,NDUFA10,NDUFA5,NDUFAF1,NDUFB1,NDUFB4,NDUFV2,PIK3C2A,PLA2G6,PPIF,PRDX6,RAC1,TOMM34
Reelin Signaling in Neurons	2.48	0.0652	-1.667	ARHGEF12,ARHGEF2,ITGA3,ITGB1,MAP3K10,MAPK3,MAPK8,PIK3C2A,RAC1
Serotonin Receptor Signaling	2.44	0.0426	-1.789	ADCY9,Calm1 (includes others),CAV1,CD44,GNAO1,GNAS,GNB1,GNG5,ITGB1,MAPK3,PIK3C2A,PLA2G6,PLD1,PRDX6,PRKAR1A,PTGS1,RAC1,RHOC,RHOT1,RHOT2
Cell Cycle: G1/S Checkpoint Regulation	2.44	0.0882	2	CDKN1A,CDKN1B,CUL1,HDAC3,RPL5,TFDP1
Regulation of Actin-based Motility by Rho	2.43	0.0696	-1.414	ITGA3,ITGB1,PIKFYVE,PIP5K1A,RAC1,RHOC,RHOT1,RHOT2
Apelin Adipocyte Signaling Pathway	2.42	0.0769	-1.633	ADCY9,GPX8,MAPK3,MAPK8,PRDX6,PRKAR1A,RAC1
Androgen Signaling	2.39	0.0592	0	Calm1 (includes others),CDK7,GNAO1,GNAS,GNB1,GNG5,GTF2E2,MAPK3,POLR2H,PRKAR1A
Oxytocin In Brain Signaling Pathway	2.35	0.0553	-1.508	Calm1 (includes others),EIF2A,GNAO1,GNB1,GNG5,MAPK3,MEF2C,PIK3C2A,PLA2G6,PRDX6,PTGS1
PI3K/AKT Signaling	2.33	0.055	-1.414	CDKN1A,CDKN1B,IKBKG,IL4R,IL6R,ITGA3,ITGB1,LIMS1,MAPK3,TSC2,TYK2
Ephrin B Signaling	2.31	0.0833	0	GNAO1,GNAS,GNB1,GNG5,MAPK3,RAC1
Glioma Signaling	2.21	0.064	-1.342	Calm1 (includes others),CAMK1,CDKN1A,HDAC3,IGF2R,MAPK3,PIK3C2A,TFDP1
Gαs Signaling	2.19	0.0635	-0.378	ADCY9,ADD1,GNAO1,GNAS,GNB1,GNG5,MAPK3,PRKAR1A
Relaxin Signaling	2.15	0.0581	-1.134	ADCY9,GNAO1,GNAS,GNB1,GNG5,MAPK3,PIK3C2A,PRKAR1A,SLC39A7
AMPK Signaling	2.14	0.0496	1.667	CDKN1A,EEF2K,GNAO1,GNAS,GNB1,GNG5,PFKM,PIK3C2A,PRKAR1A,RAB6A,STK11,TSC2
ERK/MAPK Signaling	2.1	0.0512	-1.508	ELF2,ITGA3,ITGB1,MAPK3,MKNK1,PIK3C2A,PLA2G6,PPP1CA,PPP1CC,PRKAR1A,RAC1
fMLP Signaling in Neutrophils	2.09	0.0611	-1.89	Calm1 (includes others),GNAO1,GNAS,GNB1,GNG5,MAPK3,PIK3C2A,RAC1
Cardiac Hypertrophy Signaling (Enhanced)	2.07	0.0387	-0.655	ADCY9,Calm1 (includes others),GNAS,GNB1,GNG5,HDAC3,IKBKG,IL4R,IL6R,ITGA3,ITGB1,LIF,MAP3K10,MAPK3,MAPK8,MEF2C,MKNK1,PIK3C2A,PRKAR1A,RCAN1,TSC2
GNRH Signaling	2.02	0.0524	-1	ADCY9,Calm1 (includes others),GNAS,GNB1,GNG5,MAP3K10,MAPK3,MAPK8,PRKAR1A,RAC1
Phagosome Maturation	2.01	0.0552	#NUM!	DCTN4,DYNC1LI1,DYNLL1,HLA-A,PIKFYVE,PRDX2,PRDX6,RAC1,VPS37C
tRNA Charging	2	0.103	-2	IARS1,LARS2,MARS1,NARS1
Endothelin-1 Signaling	1.98	0.0515	-0.333	ADCY9,GNAO1,GNAS,MAPK3,MAPK8,PIK3C2A,PLA2G6,PLD1,PRDX6,PTGS1
Cyclins and Cell Cycle Regulation	1.97	0.0706	-2	CDK7,CDKN1A,CDKN1B,CUL1,HDAC3,TFDP1
Insulin Receptor Signaling	1.93	0.0571	-1.134	MAPK3,MAPK8,PIK3C2A,PPP1CA,PPP1CC,PRKAR1A,STX4,TSC2
PDGF Signaling	1.92	0.069	-1.633	ABL2,CAV1,MAPK3,MAPK8,PIK3C2A,TYK2
Antioxidant Action of Vitamin C	1.9	0.0614	0.447	GSTO1,IKBKG,MAPK3,MAPK8,PLA2G6,PLD1,PRDX6
Glioblastoma Multiforme Signaling	1.89	0.0526	-1.667	CDKN1A,CDKN1B,MAPK3,PIK3C2A,RAC1,RHOC,RHOT1,RHOT2,TSC2
Aldosterone Signaling in Epithelial Cells	1.87	0.0523	-2	DNAJB2,DNAJB5,DNAJB6,HSPA5,HSPD1,MAPK3,PIK3C2A,PIKFYVE,PIP5K1A
Unfolded protein response	1.85	0.0667	#NUM!	DNAJB2,DNAJB5,DNAJB6,EIF2A,HSPA5,MAPK8
RANK Signaling in Osteoclasts	1.83	0.0659	-0.816	Calm1 (includes others),IKBKG,MAP3K10,MAPK3,MAPK8,PIK3C2A
IL-22 Signaling	1.83	0.125	#NUM!	MAPK3,MAPK8,TYK2
IL-17A Signaling in Airway Cells	1.81	0.0746	-2.236	IKBKG,MAPK3,MAPK8,PIK3C2A,TYK2
CD40 Signaling	1.81	0.0746	-2	IKBKG,MAPK3,MAPK8,PIK3C2A,PTGS1
Cholecystokinin/Gastrin-mediated Signaling	1.81	0.0588	0	MAPK3,MAPK8,MEF2C,RAC1,RHOC,RHOT1,RHOT2
ABRA Signaling Pathway	1.81	0.0652	0.816	ITGB1,LIF,MAPK8,MEF2C,PPP1CA,Tpm2
Endocannabinoid Cancer Inhibition Pathway	1.81	0.0544	1.414	ADCY9,CDKN1A,CDKN1B,EIF2A,GNAO1,MAPK3,PIK3C2A,PRKAR1A
Sertoli Cell-Sertoli Cell Junction Signaling	1.81	0.0485	#NUM!	CLINT1,CTNNA1,ITGA3,ITGB1,MAP3K10,MAPK3,MAPK8,PRKAR1A,RAC1,TJP2
Salvage Pathways of Pyrimidine Deoxyribonucleotides	1.81	0.222	#NUM!	TK2,UPP1
Actin Nucleation by ARP-WASP Complex	1.79	0.0645	-0.816	ITGA3,ITGB1,RAC1,RHOC,RHOT1,RHOT2
Sphingosine-1-phosphate Signaling	1.79	0.0583	-0.378	ADCY9,MAPK3,PIK3C2A,RAC1,RHOC,RHOT1,RHOT2
Agrin Interactions at Neuromuscular Junction	1.76	0.0725	-2	ITGB1,LAMC1,MAPK3,MAPK8,RAC1
Semaphorin Neuronal Repulsive Signaling Pathway	1.76	0.0533	-0.707	ARHGEF12,CD44,ITGA3,ITGB1,PIK3C2A,PRKAR1A,RAC1,STK11
Corticotropin Releasing Hormone Signaling	1.73	0.0526	0.816	ADCY9,Calm1 (includes others),GNAO1,GNAS,MAPK3,MEF2C,PRKAR1A,SLC39A7
Estrogen-mediated S-phase Entry	1.73	0.115	#NUM!	CDKN1A,CDKN1B,TFDP1
Apelin Muscle Signaling Pathway	1.69	0.0833	#NUM!	GNAO1,GNAS,GNB1,GNG5
PFKFB4 Signaling Pathway	1.69	0.0833	#NUM!	GNAS,MAPK3,PFKM,PRKAR1A
Opioid Signaling Pathway	1.68	0.0429	-0.302	ADCY9,Calm1 (includes others),CAMK1,CDKN1B,GNAO1,GNAS,GNB1,GNG5,MAPK3,PRKAR1A,RAC1,RGS17
Adenine and Adenosine Salvage VI	1.66	1	#NUM!	ADK
Aryl Hydrocarbon Receptor Signaling	1.63	0.0503	-1.633	ALDH6A1,CDKN1A,CDKN1B,GSTO1,MAPK3,MAPK8,RARA,TFDP1
G Beta Gamma Signaling	1.63	0.0543	-0.378	CAV1,GNAO1,GNAS,GNB1,GNG5,MAPK3,PRKAR1A
Hepatic Cholestasis	1.61	0.0471	#NUM!	ADCY9,IKBKG,LIF,MAPK8,PRKAR1A,RARA,SLC4A2,SLCO3A1,TJP2
Sumoylation Pathway	1.6	0.0583	-0.447	MAPK8,RAC1,RHOC,RHOT1,RHOT2,SUMO3
Leukocyte Extravasation Signaling	1.58	0.0466	-3	CD44,CTNNA1,CTNND1,ITGA3,ITGB1,MAPK8,PIK3C2A,RAC1,TEC
Sperm Motility	1.58	0.0428	0	ABL2,Calm1 (includes others),GNAO1,GNAS,GNB1,GNG5,PLA2G6,PRDX6,PRKAR1A,TEC,TYK2
RAR Activation	1.57	0.0374	-0.5	ADCY9,CDK7,CDKN1A,CDKN1B,GNB1,LIF,MAPK3,MAPK8,PIK3C2A,PRKAR1A,RAC1,RARA,RHOC,RHOT1,RHOT2,SRA1
Role of p14/p19ARF in Tumor Suppression	1.57	0.1	#NUM!	PIK3C2A,RAC1,UBTF
Assembly of RNA Polymerase I Complex	1.57	0.167	#NUM!	POLR1A,UBTF
Myelination Signaling Pathway	1.55	0.0398	-1.941	ADGRG6,Calm1 (includes others),CYTH1,HDAC3,IGF2R,ITGA3,ITGB1,LAMC1,MAPK3,PIK3C2A,PRKAR1A,RAC1,TSC2
NF-κB Activation by Viruses	1.55	0.0641	-1.342	IKBKG,ITGA3,ITGB1,MAPK3,PIK3C2A
Role of JAK family kinases in IL-6-type Cytokine Signaling	1.53	0.0633	-0.447	IL6R,LIF,MAPK3,MAPK8,TYK2
Renal Cell Carcinoma Signaling	1.53	0.0633	#NUM!	MAPK3,PIK3C2A,RAC1,RPS27A,Ubb
Natural Killer Cell Signaling	1.52	0.0455	-1	COL18A1,HLA-A,HSPA5,ITGB1,MAP3K10,MAPK3,PIK3C2A,RAC1,TYK2
HMGB1 Signaling	1.52	0.0479	-0.707	LIF,MAPK3,MAPK8,PIK3C2A,RAC1,RHOC,RHOT1,RHOT2
Guanosine Nucleotides Degradation III	1.5	0.154	#NUM!	NT5C2,NT5C3B
ILK Signaling	1.48	0.0448	-1.134	ITGB1,LIMS1,MAPK3,MAPK8,PIK3C2A,RAC1,RHOC,RHOT1,RHOT2
ID1 Signaling Pathway	1.48	0.0448	-0.333	CAV1,CDKN1A,CDKN1B,IL6R,LIF,MAPK3,PIK3C2A,RHOC,ZNF148
CSDE1 Signaling Pathway	1.47	0.0714	0	CDK11A,HNRNPC,PTBP1,RAC1
Kinetochore Metaphase Signaling Pathway	1.46	0.0541	-0.447	ANAPC5,CENPW,MAD1L1,PPP1CA,PPP1CC,ZWINT
IL-12 Signaling and Production in Macrophages	1.46	0.0424	1.265	Calm1 (includes others),COL18A1,HDAC3,IKBKG,IRF5,MAPK3,MAPK8,PIK3C2A,RAC1,TYK2
Assembly of RNA Polymerase III Complex	1.44	0.143	#NUM!	GTF3A,GTF3C2
Urate Biosynthesis/Inosine 5'-phosphate Degradation	1.44	0.143	#NUM!	NT5C2,NT5C3B
4-1BB Signaling in T Lymphocytes	1.43	0.0882	#NUM!	IKBKG,MAPK3,MAPK8
LPS-stimulated MAPK Signaling	1.42	0.0588	-1.342	IKBKG,MAPK3,MAPK8,PIK3C2A,RAC1
Prostate Cancer Signaling	1.41	0.0526	#NUM!	CDKN1A,CDKN1B,HDAC3,MAPK3,PIK3C2A,TFDP1
Role Of Osteoclasts In Rheumatoid Arthritis Signaling Pathway	1.4	0.0388	-1.155	Calm1 (includes others),COL18A1,CTNNA1,IKBKG,MAPK3,MAPK8,PIK3C2A,RAC1,RHOC,RHOT1,RHOT2,TEC
HIF1α Signaling	1.4	0.0433	-0.707	CAMK1,CDKN1A,HSPA5,IL6R,LDHA,MAPK3,MKNK1,PIK3C2A,RAC1
PAK Signaling	1.36	0.0513	-2.449	ITGA3,ITGB1,MAPK3,MAPK8,PIK3C2A,RAC1
β-alanine Degradation I	1.36	0.5	#NUM!	ALDH6A1
Cardiac β-adrenergic Signaling	1.35	0.0444	0.447	ADCY9,GNAO1,GNAS,GNB1,GNG5,PPP1CA,PPP1CC,PRKAR1A
Endocannabinoid Neuronal Synapse Pathway	1.34	0.047	-1.134	ADCY9,GNAO1,GNB1,GNG5,MAPK3,MAPK8,PRKAR1A
Regulation of Cellular Mechanics by Calpain Protease	1.33	0.0556	-1.342	CAST,CDKN1B,ITGA3,ITGB1,MAPK3
Oxytocin Signaling Pathway	1.33	0.039	-0.905	Calm1 (includes others),GNAO1,GNB1,GNG5,MAPK3,MAPK8,MEF2C,PIK3C2A,PLA2G6,PRKAR1A,SLC39A7
Adenosine Nucleotides Degradation II	1.33	0.125	#NUM!	NT5C2,NT5C3B
NGF Signaling	1.32	0.05	-0.816	IKBKG,MAP3K10,MAPK3,MAPK8,PIK3C2A,RAC1
NAD Signaling Pathway	1.32	0.0464	0.816	HSPD1,LDHA,NADK,NAMPT,PIK3C2A,POLR2H,SLC29A1
Renin-Angiotensin Signaling	1.3	0.0496	-1.342	ADCY9,MAPK3,MAPK8,PIK3C2A,PRKAR1A,RAC1
IL-10 Signaling	1.28	0.0455	-1.134	CDKN1A,HLA-A,IKBKG,IL4R,IL6R,MAPK8,TYK2
ERB2-ERBB3 Signaling	1.27	0.0615	#NUM!	CDKN1B,MAPK3,PIK3C2A,TYK2
Fcγ Receptor-mediated Phagocytosis in Macrophages and Monocytes	1.26	0.0532	-1.342	MAPK3,PIP5K1A,PLA2G6,PLD1,RAC1
eNOS Signaling	1.26	0.0449	-0.378	ADCY9,Calm1 (includes others),CAV1,GNAS,HSPA5,PIK3C2A,PRKAR1A
Ovarian Cancer Signaling	1.23	0.0443	#NUM!	CD44,HDAC3,MAPK3,PIK3C2A,PRKAR1A,PTGS1,TFDP1
Small Cell Lung Cancer Signaling	1.23	0.0521	#NUM!	CDKN1B,HDAC3,IKBKG,PIK3C2A,TFDP1
14-3-3-mediated Signaling	1.22	0.0472	-2.449	CDKN1B,MAPK3,MAPK8,PIK3C2A,STK11,TSC2
Regulation Of The Epithelial Mesenchymal Transition By Growth Factors Pathway	1.22	0.0417	-1.414	HSF1,IKBKG,IL6R,MAPK3,MAPK8,PIK3C2A,RAC1,TYK2
Mechanisms of Viral Exit from Host Cells	1.22	0.0732	#NUM!	CHMP4B,VPS25,VPS37C
Melanocyte Development and Pigmentation Signaling	1.2	0.051	-0.447	ADCY9,GNAS,MAPK3,PIK3C2A,PRKAR1A
Purine Nucleotides Degradation II (Aerobic)	1.2	0.105	#NUM!	NT5C2,NT5C3B
SPINK1 General Cancer Pathway	1.19	0.058	-1	IL6R,MAPK3,PIK3C2A,TYK2
NADH Repair	1.19	0.333	#NUM!	GAPDH
Serine Biosynthesis	1.19	0.333	#NUM!	PHGDH
Glutathione Biosynthesis	1.19	0.333	#NUM!	GCLM
Ascorbate Recycling (Cytosolic)	1.19	0.333	#NUM!	GSTO1
Hypusine Biosynthesis	1.19	0.333	#NUM!	EIF5A
Adenine and Adenosine Salvage I	1.19	0.333	#NUM!	APRT
Gap Junction Signaling	1.16	0.0404	#NUM!	ADCY9,CAV1,GNAS,MAPK3,PIK3C2A,PRKAR1A,SLC39A7,TJP2
Valine Degradation I	1.16	0.1	#NUM!	ALDH6A1,HADHA
P2Y Purigenic Receptor Signaling Pathway	1.15	0.0451	-1.633	ADCY9,GNB1,GNG5,MAPK3,PIK3C2A,PRKAR1A
Adrenomedullin signaling pathway	1.15	0.0402	-1.134	ADCY9,Calm1 (includes others),GNAS,MAPK3,MAPK8,PIK3C2A,PRKAR1A,SLC39A7
Gα12/13 Signaling	1.15	0.0451	-0.816	IKBKG,MAPK3,MAPK8,MEF2C,PIK3C2A,TEC
Circadian Rhythm Signaling	1.15	0.0373	#NUM!	ADCY9,FBXL3,GNAS,GNB1,GNG5,HSF1,MAPK3,MKNK1,PRKAR1A,SLC39A7
MIF Regulation of Innate Immunity	1.15	0.0682	#NUM!	MAPK3,MAPK8,PLA2G6
Melatonin Signaling	1.14	0.0556	0	Calm1 (includes others),GNAO1,MAPK3,PRKAR1A
Ephrin Receptor Signaling	1.12	0.0396	-1.414	GNAO1,GNAS,GNB1,GNG5,ITGA3,ITGB1,MAPK3,RAC1
NRF2-mediated Oxidative Stress Response	1.12	0.038	-1	DNAJB2,DNAJB5,DNAJB6,GCLM,GSTO1,MAPK3,MAPK8,PIK3C2A,UBE2K
Insulin Secretion Signaling Pathway	1.12	0.0368	-0.632	ADCY9,EIF2A,EIF4A2,EIF4G1,FURIN,GNAS,MAPK3,PIK3C2A,PRKAR1A,TYK2
Endoplasmic Reticulum Stress Pathway	1.12	0.0952	#NUM!	HSPA5,MAPK8
Apelin Pancreas Signaling Pathway	1.1	0.0652	#NUM!	MAPK8,PIK3C2A,PRKAR1A
Hepatic Fibrosis Signaling Pathway	1.09	0.0331	-2.138	Calm1 (includes others),CDKN1B,COL18A1,IKBKG,ITGA3,ITGB1,MAPK3,MAPK8,PIK3C2A,PRKAR1A,RAC1,RHOC,RHOT1,RHOT2
Iron homeostasis signaling pathway	1.09	0.0435	#NUM!	CUL1,HMOX2,IL6R,MAPK3,SLC11A2,TYK2
Caveolar-mediated Endocytosis Signaling	1.09	0.0533	#NUM!	CAV1,HLA-A,ITGA3,ITGB1
WNK Renal Signaling Pathway	1.08	0.0472	#NUM!	ANAPC5,Calm1 (includes others),CUL1,LRRC8D,PIK3C2A
iNOS Signaling	1.08	0.0638	#NUM!	Calm1 (includes others),IKBKG,TYK2
Paxillin Signaling	1.07	0.0467	-2.236	ITGA3,ITGB1,MAPK8,PIK3C2A,RAC1
GDNF Family Ligand-Receptor Interactions	1.07	0.0526	-2	MAPK3,MAPK8,PIK3C2A,RAC1
Chronic Myeloid Leukemia Signaling	1.07	0.036	-1.897	Calm1 (includes others),CDKN1A,CDKN1B,HDAC3,IKBKG,ITGB1,MAPK3,PIK3C2A,RAC1,TFDP1
Leptin Signaling in Obesity	1.07	0.0526	#NUM!	ADCY9,MAPK3,PIK3C2A,PRKAR1A
Heme Degradation	1.07	0.25	#NUM!	HMOX2
Molybdenum Cofactor Biosynthesis	1.07	0.25	#NUM!	GPHN
Clathrin-mediated Endocytosis Signaling	1.06	0.0385	#NUM!	ITGB1,LDLR,LDLRAP1,PIK3C2A,RAC1,RPS27A,SH3KBP1,Ubb
Telomerase Signaling	1.06	0.0463	#NUM!	CDKN1A,ELF2,HDAC3,MAPK3,PIK3C2A
Vitamin-C Transport	1.05	0.087	#NUM!	GSTO1,LRRC8D
Hereditary Breast Cancer Signaling	1.04	0.0423	#NUM!	CDKN1A,HDAC3,PIK3C2A,POLR2H,RPS27A,Ubb
Toll-like Receptor Signaling	1.04	0.0513	#NUM!	IKBKG,MAPK8,RPS27A,Ubb
Role of MAPK Signaling in Inhibiting the Pathogenesis of Influenza	1.03	0.0506	#NUM!	MAPK3,MAPK8,PLA2G6,PRDX6
CLEAR Signaling Pathway	1.02	0.0351	2.53	BECN1,GABARAP,GLMP,GNS,IGF2R,MAPK3,NPRL3,STK11,TFE3,TSC2
Melanoma Signaling	1.02	0.06	#NUM!	CDKN1A,MAPK3,PIK3C2A
Assembly of RNA Polymerase II Complex	1.02	0.06	#NUM!	CDK7,GTF2E2,POLR2H
Cell Cycle: G2/M DNA Damage Checkpoint Regulation	1.02	0.06	#NUM!	CDK7,CDKN1A,CUL1
Tight Junction Signaling	1.01	0.0391	#NUM!	ARHGEF2,CTNNA1,HSF1,PRKAR1A,RAC1,STX4,TJP2
Dopamine Receptor Signaling	1.01	0.05	#NUM!	ADCY9,PPP1CA,PPP1CC,PRKAR1A
Chemokine Signaling	0.996	0.0494	-2	Calm1 (includes others),CAMK1,MAPK3,MAPK8
Wound Healing Signaling Pathway	0.991	0.0357	-1.667	COL18A1,ITGA3,ITGB1,LAMC1,LIF,MAPK3,MAPK8,RAC1,TYK2
Glycolysis I	0.989	0.08	#NUM!	GAPDH,PFKM
Activin Inhibin Signaling Pathway	0.984	0.0369	-0.707	CDKN1A,CDKN1B,COL18A1,IKBKG,MAPK3,MAPK8,PIK3C2A,TGIF2
Role of MAPK Signaling in Promoting the Pathogenesis of Influenza	0.981	0.0439	-2	BECN1,MAPK3,MAPK8,PLA2G6,PRDX6
JAK/STAT Signaling	0.981	0.0488	-2	CDKN1A,MAPK3,PIK3C2A,TYK2
UVB-Induced MAPK Signaling	0.981	0.0577	#NUM!	MAPK3,MAPK8,PIK3C2A
Arsenate Detoxification I (Glutaredoxin)	0.981	0.2	#NUM!	GSTO1
Superpathway of Serine and Glycine Biosynthesis I	0.981	0.2	#NUM!	PHGDH
Tetrapyrrole Biosynthesis II	0.981	0.2	#NUM!	ALAS1
IL-17A Signaling in Gastric Cells	0.96	0.0769	#NUM!	MAPK3,MAPK8
D-myo-inositol (1,4,5)-Trisphosphate Biosynthesis	0.96	0.0769	#NUM!	PIKFYVE,PIP5K1A
Calcium Signaling	0.959	0.0364	-0.447	Calm1 (includes others),CAMK1,HDAC3,MAPK3,MEF2C,PRKAR1A,RCAN1,Tpm2
PEDF Signaling	0.953	0.0476	-1	IKBKG,MAPK3,PIK3C2A,RAC1
Role of MAPK Signaling in the Pathogenesis of Influenza	0.953	0.0476	#NUM!	MAPK3,MAPK8,PLA2G6,PRDX6
Fc Epsilon RI Signaling	0.935	0.0424	-2.236	MAPK3,MAPK8,PIK3C2A,PLA2G6,RAC1
Virus Entry via Endocytic Pathways	0.935	0.0424	#NUM!	CAV1,HLA-A,ITGB1,PIK3C2A,RAC1
NAD Salvage Pathway II	0.933	0.0741	#NUM!	NT5C2,NT5C3B
Apelin Liver Signaling Pathway	0.933	0.0741	#NUM!	COL18A1,MAPK8
Lymphotoxin β Receptor Signaling	0.927	0.0545	#NUM!	IKBKG,MAPK3,PIK3C2A
FGF Signaling	0.925	0.0465	-2	MAPK3,MAPK8,PIK3C2A,RAC1
Senescence Pathway	0.918	0.0334	-0.333	ANAPC5,Calm1 (includes others),CBX7,CDKN1A,CDKN1B,ELF2,IKBKG,MAPK3,PIK3C2A,PPP1CA
NOD1/2 Signaling Pathway	0.918	0.037	1.134	HSPA5,IKBKG,IRF5,LIF,MAPK3,MAPK8,RAC1
Nitric Oxide Signaling in the Cardiovascular System	0.912	0.0417	-0.447	Calm1 (includes others),CAV1,MAPK3,PIK3C2A,PRKAR1A
Cell Cycle Control of Chromosomal Replication	0.91	0.0536	#NUM!	CDK11A,CDK7,CDT1
EGF Signaling	0.91	0.0536	#NUM!	MAPK3,MAPK8,PIK3C2A
Glutathione Redox Reactions I	0.907	0.0714	#NUM!	GPX8,PRDX6
Pyruvate Fermentation to Lactate	0.907	0.167	#NUM!	LDHA
NAD Biosynthesis III	0.907	0.167	#NUM!	NAMPT
CD27 Signaling in Lymphocytes	0.893	0.0526	#NUM!	IKBKG,MAP3K10,MAPK8
CNTF Signaling	0.893	0.0526	#NUM!	MAPK3,PIK3C2A,TYK2
Role of IL-17A in Arthritis	0.893	0.0526	#NUM!	MAPK3,MAPK8,PIK3C2A
RHOA Signaling	0.869	0.0403	-1	ABL2,ARHGEF12,PIKFYVE,PIP5K1A,PLD1
PPARα/RXRα Activation	0.867	0.0359	1.134	ADCY9,GNAS,IKBKG,MAPK3,MAPK8,MEF2C,PRKAR1A
Endometrial Cancer Signaling	0.845	0.05	#NUM!	CTNNA1,MAPK3,PIK3C2A
PCP (Planar Cell Polarity) Pathway	0.845	0.05	#NUM!	LGR4,MAPK8,RAC1
Phosphatidylcholine Biosynthesis I	0.844	0.143	#NUM!	CHKA
GP6 Signaling Pathway	0.838	0.0394	-2.236	Calm1 (includes others),COL18A1,LAMC1,PIK3C2A,RAC1
cAMP-mediated signaling	0.835	0.0339	-0.707	ADCY9,ADORA1,Calm1 (includes others),CAMK1,GNAO1,GNAS,MAPK3,PRKAR1A
HOTAIR Regulatory Pathway	0.833	0.0368	-0.816	CD44,CDKN1A,HSF1,KMT2C,PIK3C2A,RHOC
Non-Small Cell Lung Cancer Signaling	0.824	0.0426	#NUM!	HDAC3,MAPK3,PIK3C2A,TFDP1
IL-6 Signaling	0.818	0.0388	-0.447	IKBKG,IL6R,MAPK3,MAPK8,PIK3C2A
IL-2 Signaling	0.815	0.0484	#NUM!	MAPK3,MAPK8,PIK3C2A
TNFR2 Signaling	0.813	0.0625	#NUM!	IKBKG,MAPK8
CDX Gastrointestinal Cancer Signaling Pathway	0.812	0.0347	-0.378	IKBKG,IL6R,LIF,MAPK3,PIK3C2A,RAC1,TYK2
Inositol Pyrophosphates Biosynthesis	0.791	0.125	#NUM!	IP6K2
Sphingomyelin Metabolism	0.791	0.125	#NUM!	SGMS1
Salvage Pathways of Pyrimidine Ribonucleotides	0.79	0.0412	-2	CDK7,MAPK3,MAPK8,UPP1
Ferroptosis Signaling Pathway	0.789	0.0379	-1.342	BECN1,CDKN1A,EIF2A,MAPK3,SLC11A2
Synaptic Long Term Potentiation	0.789	0.0379	-0.447	Calm1 (includes others),MAPK3,PPP1CA,PPP1CC,PRKAR1A
DNA Methylation and Transcriptional Repression Signaling	0.779	0.0408	#NUM!	CDK11A,CDK7,TCF25,TFE3
Role of Tissue Factor in Cancer	0.775	0.0338	-1.89	IKBKG,ITGA3,ITGB1,MAPK3,MAPK8,PIK3C2A,RAC1
Pyridoxal 5'-phosphate Salvage Pathway	0.772	0.0462	#NUM!	CDK7,MAPK3,MAPK8
Glutamate Receptor Signaling	0.758	0.0455	#NUM!	Calm1 (includes others),GNB1,GNG5
Role of PKR in Interferon Induction and Antiviral Response	0.752	0.0368	-1.342	HSPA5,IKBKG,MAPK3,MAPK8,TYK2
SNARE Signaling Pathway	0.752	0.0368	-0.447	ADCY9,Calm1 (includes others),PRKAR1A,RAB6A,STXBP3
Nucleotide Excision Repair Pathway	0.752	0.0571	#NUM!	CDK7,POLR2H
Neuropathic Pain Signaling In Dorsal Horn Neurons	0.747	0.0396	-1	CAMK1,MAPK3,PIK3C2A,PRKAR1A
Sucrose Degradation V (Mammalian)	0.745	0.111	#NUM!	TKFC
Phosphatidylethanolamine Biosynthesis II	0.745	0.111	#NUM!	CHKA
Heme Biosynthesis II	0.745	0.111	#NUM!	ALAS1
White Adipose Tissue Browning Pathway	0.735	0.0362	0.447	ADCY9,GNAS,LDHA,PRKAR1A,RARA
MIF-mediated Glucocorticoid Regulation	0.733	0.0556	#NUM!	MAPK3,PLA2G6
Remodeling of Epithelial Adherens Junctions	0.732	0.0441	#NUM!	CTNNA1,CTNND1,Mapre2
Protein Kinase A Signaling	0.722	0.0292	0	ADCY9,ADD1,ANAPC5,Calm1 (includes others),GNAS,GNB1,GNG5,MAPK3,PPP1CA,PPP1CC,PRKAR1A,PTPRS
Role of JAK1 and JAK3 in γc Cytokine Signaling	0.719	0.0435	#NUM!	IL4R,MAPK3,PIK3C2A
Phospholipases	0.719	0.0435	#NUM!	PLA2G6,PLD1,PRDX6
Mouse Embryonic Stem Cell Pluripotency	0.716	0.0385	-1	LIF,MAPK3,PIK3C2A,TYK2
Eicosanoid Signaling	0.707	0.0429	#NUM!	PLA2G6,PRDX6,PTGS1
IGF-1 Signaling	0.706	0.0381	-1	MAPK3,MAPK8,PIK3C2A,PRKAR1A
Tumor Microenvironment Pathway	0.704	0.0335	-1.633	CD44,HLA-A,IL6R,MAPK3,PIK3C2A,RAC1
Prostanoid Biosynthesis	0.703	0.1	#NUM!	PTGS1
Ketolysis	0.703	0.1	#NUM!	HADHA
G-Protein Coupled Receptor Signaling	0.699	0.027	-1.147	ADCY9,ADGRG6,ADORA1,AMOT,Calm1 (includes others),GNAO1,GNAS,GNB1,GNG5,IKBKG,LGR4,MAP3K10,MAPK3,MAPK8,MEF2C,MKNK1,PIK3C2A,PRKAR1A,RAC1
IL-17A Signaling in Fibroblasts	0.697	0.0526	#NUM!	IKBKG,MAPK3
Notch Signaling	0.697	0.0526	#NUM!	FURIN,RFNG
Xenobiotic Metabolism General Signaling Pathway	0.692	0.035	-0.447	GSTO1,MAP3K10,MAPK3,MAPK8,PIK3C2A
PD-1, PD-L1 cancer immunotherapy pathway	0.686	0.0374	1	CDKN1B,HLA-A,PIK3C2A,TYK2
Antigen Presentation Pathway	0.68	0.0513	#NUM!	HLA-A,PSMB5
Ketogenesis	0.667	0.0909	#NUM!	HADHA
Dopamine-DARPP32 Feedback in cAMP Signaling	0.654	0.0323	0	ADCY9,Calm1 (includes others),GNAS,PPP1CA,PPP1CC,PRKAR1A
GPCR-Mediated Integration of Enteroendocrine Signaling Exemplified by an L Cell	0.648	0.04	#NUM!	ADCY9,GNAS,PRKAR1A
Dilated Cardiomyopathy Signaling Pathway	0.637	0.0333	0.447	ADCY9,CAMK1,GNAS,MAPK3,PRKAR1A
Macropinocytosis Signaling	0.637	0.0395	#NUM!	ITGB1,PIK3C2A,RAC1
Macrophage Alternative Activation Signaling Pathway	0.634	0.0317	-2.449	IL4R,IRF5,MAPK3,PIK3C2A,TSC22D3,TYK2
April Mediated Signaling	0.632	0.0476	#NUM!	IKBKG,MAPK8
B Cell Activating Factor Signaling	0.618	0.0465	#NUM!	IKBKG,MAPK8
Oncostatin M Signaling	0.618	0.0465	#NUM!	MAPK3,TYK2
Neurotrophin/TRK Signaling	0.616	0.0385	#NUM!	MAPK3,MAPK8,PIK3C2A
IL-7 Signaling Pathway	0.616	0.0385	#NUM!	CDKN1B,MAPK3,PIK3C2A
Neurovascular Coupling Signaling Pathway	0.612	0.0302	-0.378	ADORA1,Calm1 (includes others),PLA2G6,PRDX6,PRKAR1A,PTGS1,SLC39A7
Xenobiotic Metabolism PXR Signaling Pathway	0.608	0.0311	1.633	ALDH6A1,GSTO1,PPP1CA,PPP1CC,PRKAR1A,SRA1
IL-13 Signaling Pathway	0.606	0.0345	-2	IL4R,MAPK3,PIK3C2A,TYK2
Bladder Cancer Signaling	0.606	0.0345	#NUM!	CDKN1A,HDAC3,MAPK3,TFDP1
IL-3 Signaling	0.605	0.038	#NUM!	MAPK3,PIK3C2A,RAC1
Oleate Biosynthesis II (Animals)	0.603	0.0769	#NUM!	ALDH6A1
NAD Phosphorylation and Dephosphorylation	0.603	0.0769	#NUM!	NADK
γ-glutamyl Cycle	0.603	0.0769	#NUM!	GCLM
Superpathway of Inositol Phosphate Compounds	0.6	0.0299	-0.378	IP6K2,MTMR4,PIK3C2A,PIKFYVE,PIP5K1A,PPP1CA,PPP1CC
Neuregulin Signaling	0.598	0.0342	#NUM!	CDKN1B,ITGA3,ITGB1,MAPK3
GPCR-Mediated Nutrient Sensing in Enteroendocrine Cells	0.59	0.0339	0	ADCY9,GNAS,GNG5,PRKAR1A
Osteoarthritis Pathway	0.589	0.0297	-1.633	CTNNA1,HDAC3,ITGA3,ITGB1,MEF2C,NAMPT,RAC1
Neuroinflammation Signaling Pathway	0.589	0.0284	0	HLA-A,IKBKG,IL6R,MAPK3,MAPK8,PIK3C2A,PLA2G6,RAC1,TYK2
Epithelial Adherens Junction Signaling	0.587	0.0318	-1.342	CTNNA1,CTNND1,MAGI1,RAC1,STK11
Synaptic Long Term Depression	0.577	0.0303	0	GNAO1,GNAS,MAPK3,PLA2G6,PRDX6,SLC39A7
BEX2 Signaling Pathway	0.576	0.0366	#NUM!	CDKN1A,MAPK8,TSC2
DNA damage-induced 14-3-3σ Signaling	0.576	0.0435	#NUM!	CDKN1A,CDKN1B
IL-23 Signaling Pathway	0.576	0.0435	#NUM!	PIK3C2A,TYK2
Acyl-CoA Hydrolysis	0.576	0.0714	#NUM!	PLA2G6
Mevalonate Pathway I	0.576	0.0714	#NUM!	HADHA
p38 MAPK Signaling	0.574	0.0333	-1	EEF2K,MEF2C,MKNK1,PLA2G6
nNOS Signaling in Neurons	0.563	0.0426	#NUM!	Calm1 (includes others),PFKM
Ephrin A Signaling	0.563	0.0426	#NUM!	PIK3C2A,RAC1
Th1 Pathway	0.558	0.0328	0	HLA-A,IL6R,PIK3C2A,TYK2
TR/RXR Activation	0.557	0.0357	#NUM!	HDAC3,LDLR,PIK3C2A
VEGF Family Ligand-Receptor Interactions	0.557	0.0357	#NUM!	MAPK3,PIK3C2A,PLA2G6
Choline Biosynthesis III	0.55	0.0667	#NUM!	PLD1
Actin Cytoskeleton Signaling	0.546	0.0287	-2.646	ARHGEF12,ITGA3,ITGB1,MAPK3,PIK3C2A,PIP5K1A,RAC1
Role of NANOG in Mammalian Embryonic Stem Cell Pluripotency	0.543	0.0323	-1	LIF,MAPK3,PIK3C2A,TYK2
Transcriptional Regulatory Network in Embryonic Stem Cells	0.54	0.0305	-0.447	IGF2R,LIF,MAPK3,PIK3C2A,TYK2
3-phosphoinositide Biosynthesis	0.531	0.0291	-0.816	MTMR4,PIK3C2A,PIKFYVE,PIP5K1A,PPP1CA,PPP1CC
FXR/RXR Activation	0.529	0.0317	#NUM!	MAPK8,PLTP,RARA,SLC4A2
Granzyme B Signaling	0.527	0.0625	#NUM!	NUMA1
Parkinson's Signaling	0.527	0.0625	#NUM!	MAPK8
MYC Mediated Apoptosis Signaling	0.526	0.04	#NUM!	IKBKG,PRKAR1A
TNFR1 Signaling	0.514	0.0392	#NUM!	IKBKG,MAPK8
UVC-Induced MAPK Signaling	0.514	0.0392	#NUM!	MAPK3,MAPK8
Amyloid Processing	0.514	0.0392	#NUM!	MAPK3,PRKAR1A
Xenobiotic Metabolism Signaling	0.513	0.0274	#NUM!	ALDH6A1,CAMK1,GSTO1,MAP3K10,MAPK3,MAPK8,PIK3C2A,SRA1
RAN Signaling	0.505	0.0588	#NUM!	KPNB1
Isoleucine Degradation I	0.505	0.0588	#NUM!	HADHA
Ribonucleotide Reductase Signaling Pathway	0.504	0.0294	-2.236	CDKN1A,CUL1,MAPK3,MAPK8,PIK3C2A
Immunogenic Cell Death Signaling Pathway	0.504	0.0333	#NUM!	BECN1,EIF2A,HSPA5
NER (Nucleotide Excision Repair, Enhanced Pathway)	0.504	0.0333	#NUM!	CDK7,COPS8,POLR2H
Breast Cancer Regulation by Stathmin1	0.497	0.0253	-1.291	ADGRG6,ADORA1,ARHGEF12,ARHGEF2,CAMK1,CDKN1B,GNB1,GNG5,LGR4,MAPK3,PIK3C2A,PPP1CA,PPP1CC,PRKAR1A,RAC1
Ceramide Signaling	0.496	0.033	#NUM!	MAPK3,MAPK8,PIK3C2A
Acute Myeloid Leukemia Signaling	0.496	0.033	#NUM!	MAPK3,PIK3C2A,RARA
BMP signaling pathway	0.496	0.033	#NUM!	MAPK3,MAPK8,PRKAR1A
Th1 and Th2 Activation Pathway	0.492	0.0291	#NUM!	HLA-A,IL4R,IL6R,PIK3C2A,TYK2
LPS/IL-1 Mediated Inhibition of RXR Function	0.491	0.0275	#NUM!	ALAS1,ALDH6A1,CRAT,GSTO1,MAPK8,PLTP,RARA
Glutaryl-CoA Degradation	0.484	0.0556	#NUM!	HADHA
Superpathway of Geranylgeranyldiphosphate Biosynthesis I (via Mevalonate)	0.484	0.0556	#NUM!	HADHA
Phototransduction Pathway	0.481	0.037	#NUM!	GNB1,PRKAR1A
WNT/β-catenin Signaling	0.48	0.0287	#NUM!	CD44,GNAO1,RARA,RPS27A,Ubb
ERBB Signaling	0.48	0.0323	#NUM!	MAPK3,MAPK8,PIK3C2A
TGF-β Signaling	0.457	0.0312	#NUM!	MAPK3,MAPK8,TFE3
Th2 Pathway	0.456	0.0292	-1	HLA-A,IL4R,PIK3C2A,TYK2
Triacylglycerol Degradation	0.451	0.0351	#NUM!	ABHD2,PRDX6
p53 Signaling	0.442	0.0306	#NUM!	CDKN1A,MAPK8,PIK3C2A
UVA-Induced MAPK Signaling	0.442	0.0306	#NUM!	MAPK3,MAPK8,PIK3C2A
MSP-RON Signaling In Cancer Cells Pathway	0.438	0.0286	-1	ELF2,ITGB1,MAPK3,PIK3C2A
VEGF Signaling	0.435	0.0303	#NUM!	EIF1AY,MAPK3,PIK3C2A
Apelin Cardiomyocyte Signaling Pathway	0.435	0.0303	#NUM!	MAPK3,MAPK8,PIK3C2A
Polyamine Regulation in Colon Cancer	0.432	0.0339	#NUM!	EIF5A,MAPK3
ATM Signaling	0.428	0.03	#NUM!	CDKN1A,MAPK8,PPP1CC
GADD45 Signaling	0.423	0.0333	#NUM!	CDKN1A,MAPK8
Acute Phase Response Signaling	0.422	0.027	-1	HMOX2,IKBKG,IL6R,MAPK3,MAPK8
Synaptogenesis Signaling Pathway	0.418	0.0254	-1.414	ADCY9,Calm1 (includes others),CTNND1,MAPK3,PIK3C2A,PRKAR1A,RAC1,STXBP3
TEC Kinase Signaling	0.417	0.0242	-1.265	GNAO1,GNAS,GNB1,GNG5,ITGA3,ITGB1,MAPK8,PIK3C2A,RAC1,RHOC,RHOT1,RHOT2,TEC,TYK2
IL-33 Signaling Pathway	0.417	0.0269	-0.447	IKBKG,MAPK3,MAPK8,PIK3C2A,PRKAR1A
MicroRNA Biogenesis Signaling Pathway	0.412	0.0267	-1.342	EXOSC2,MAPK3,NUP62,PIK3C2A,POLR2H
Apoptosis Signaling	0.402	0.0288	#NUM!	IKBKG,MAPK3,MAPK8
Thrombopoietin Signaling	0.397	0.0317	#NUM!	MAPK3,PIK3C2A
Cellular Effects of Sildenafil (Viagra)	0.383	0.0267	#NUM!	ADCY9,Calm1 (includes others),GNAS,PRKAR1A
PPAR Signaling	0.383	0.028	#NUM!	IKBKG,MAPK3,SRA1
PXR/RXR Activation	0.381	0.0308	#NUM!	ALAS1,PRKAR1A
Activation of IRF by Cytosolic Pattern Recognition Receptors	0.381	0.0308	#NUM!	IKBKG,MAPK8
Induction of Apoptosis by HIV1	0.381	0.0308	#NUM!	IKBKG,MAPK8
Pulmonary Fibrosis Idiopathic Signaling Pathway	0.379	0.0245	-2.121	CAV1,COL18A1,ITGB1,MAPK3,MAPK8,PIK3C2A,RTEL1,TYK2
Role of PI3K/AKT Signaling in the Pathogenesis of Influenza	0.373	0.0303	#NUM!	MAPK3,PIK3C2A
Tryptophan Degradation III (Eukaryotic)	0.373	0.04	#NUM!	HADHA
Gluconeogenesis I	0.373	0.04	#NUM!	GAPDH
Type II Diabetes Mellitus Signaling	0.367	0.0261	-1	IKBKG,MAPK3,MAPK8,PIK3C2A
Mitotic Roles of Polo-Like Kinase	0.365	0.0299	#NUM!	ANAPC5,PLK2
Axonal Guidance Signaling	0.36	0.0235	#NUM!	ARHGEF12,GNAO1,GNAS,GNB1,GNG5,ITGA3,ITGB1,MAPK3,MKNK1,PIK3C2A,PRKAR1A,RAC1
Role of JAK1, JAK2 and TYK2 in Interferon Signaling	0.36	0.0385	#NUM!	TYK2
ERBB4 Signaling	0.358	0.0294	#NUM!	MAPK3,PIK3C2A
Role Of Osteoblasts In Rheumatoid Arthritis Signaling Pathway	0.355	0.0246	1.633	IGF2R,IL6R,LIF,MAPK3,PIK3C2A,TYK2
Necroptosis Signaling Pathway	0.353	0.0256	0	IKBKG,PLA2G6,PPIF,TOMM34
Role of Pattern Recognition Receptors in Recognition of Bacteria and Viruses	0.353	0.0256	#NUM!	LIF,MAPK3,MAPK8,PIK3C2A
Cardiomyocyte Differentiation via BMP Receptors	0.348	0.037	#NUM!	MEF2C
GM-CSF Signaling	0.344	0.0286	#NUM!	MAPK3,PIK3C2A
CREB Signaling in Neurons	0.343	0.0231	-0.632	ADCY9,ADGRG6,ADORA1,Calm1 (includes others),GNAO1,GNAS,GNB1,GNG5,IGF2R,LGR4,MAPK3,PIK3C2A,POLR2H,PRKAR1A
Growth Hormone Signaling	0.337	0.0282	#NUM!	MAPK3,PIK3C2A
Netrin Signaling	0.33	0.0278	#NUM!	PRKAR1A,RAC1
Superpathway of Cholesterol Biosynthesis	0.325	0.0345	#NUM!	HADHA
ERK5 Signaling	0.317	0.027	#NUM!	LIF,MEF2C
MSP-RON Signaling In Macrophages Pathway	0.316	0.0252	#NUM!	IKBKG,MAPK3,PIK3C2A
Sonic Hedgehog Signaling	0.305	0.0323	#NUM!	PRKAR1A
Angiopoietin Signaling	0.304	0.0263	#NUM!	IKBKG,PIK3C2A
Hypoxia Signaling in the Cardiovascular System	0.304	0.0263	#NUM!	LDHA,UBE2K
TREM1 Signaling	0.298	0.026	#NUM!	ITGB1,MAPK3
IL-15 Production	0.297	0.0244	#NUM!	ABL2,TEC,TYK2
VDR/RXR Activation	0.292	0.0256	#NUM!	CDKN1A,CDKN1B
Thyroid Cancer Signaling	0.287	0.0253	#NUM!	MAPK3,PIK3C2A
Inhibition of Angiogenesis by TSP1	0.277	0.0294	#NUM!	MAPK8
Fatty Acid β-oxidation I	0.277	0.0294	#NUM!	HADHA
FLT3 Signaling in Hematopoietic Progenitor Cells	0.27	0.0244	#NUM!	MAPK3,PIK3C2A
Oxytocin In Spinal Neurons Signaling Pathway	0.269	0.0286	#NUM!	SLC39A7
IL-9 Signaling	0.269	0.0286	#NUM!	PIK3C2A
Erythropoietin Signaling Pathway	0.266	0.0226	-2	LIF,MAPK3,PIK3C2A,RAC1
Estrogen-Dependent Breast Cancer Signaling	0.265	0.0241	#NUM!	MAPK3,PIK3C2A
Interferon Signaling	0.261	0.0278	#NUM!	TYK2
D-myo-inositol (1,4,5,6)-Tetrakisphosphate Biosynthesis	0.256	0.0222	0	MTMR4,PIKFYVE,PPP1CA,PPP1CC
D-myo-inositol (3,4,5,6)-tetrakisphosphate Biosynthesis	0.256	0.0222	0	MTMR4,PIKFYVE,PPP1CA,PPP1CC
Role of Osteoblasts, Osteoclasts and Chondrocytes in Rheumatoid Arthritis	0.254	0.0219	#NUM!	Calm1 (includes others),IKBKG,MAPK3,MAPK8,PIK3C2A
Atherosclerosis Signaling	0.254	0.0226	#NUM!	COL18A1,PLA2G6,PRDX6
TWEAK Signaling	0.253	0.027	#NUM!	IKBKG
Glutathione-mediated Detoxification	0.253	0.027	#NUM!	GSTO1
Docosahexaenoic Acid (DHA) Signaling	0.246	0.0263	#NUM!	PIK3C2A
Xenobiotic Metabolism AHR Signaling Pathway	0.245	0.023	#NUM!	ALDH6A1,GSTO1
Pyrimidine Ribonucleotides Interconversion	0.239	0.0256	#NUM!	SLC25A42
Intrinsic Prothrombin Activation Pathway	0.219	0.0238	#NUM!	COL18A1
Pyrimidine Ribonucleotides De Novo Biosynthesis	0.219	0.0238	#NUM!	SLC25A42
BER (Base Excision Repair) Pathway	0.207	0.0227	#NUM!	MAPK3
Phagosome Formation	0	0.0187	-2.496	ADGRG6,ADORA1,ITGA3,ITGB1,LGR4,MAPK3,PIK3C2A,PIKFYVE,PIP5K1A,PLA2G6,PLD1,PRDX6,RAC1
IL-4 Signaling	0	0.00693	-2	COL18A1,IL4R,MAPK3,PIK3C2A
Phospholipase C Signaling	0	0.0169	-2	ADCY9,ARHGEF12,ARHGEF2,Calm1 (includes others),GNAS,GNB1,GNG5,HDAC3,ITGA3,ITGB1,MAPK3,MEF2C,PLA2G6,PLD1,RAC1,RALGDS,RHOC,RHOT1,RHOT2
FAK Signaling	0	0.0125	-1.941	ADGRG6,ADORA1,COL18A1,ELF2,IL4R,IL6R,ITGA3,ITGB1,LGR4,MAPK3,MAPK8,PIK3C2A,RAC1
T Cell Receptor Signaling	0	0.0162	-1.667	Calm1 (includes others),CDKN1B,HLA-A,IKBKG,ITGA3,ITGB1,MAPK3,MAPK8,PIK3C2A,RAC1
SAPK/JNK Signaling	0	0.012	-1.633	GNB1,GNG5,MAP3K10,MAPK8,PIK3C2A,RAC1
PI3K Signaling in B Lymphocytes	0	0.00846	-1.342	Calm1 (includes others),IKBKG,IL4R,MAPK3,RAC1
p70S6K Signaling	0	0.00861	-1.342	EEF2K,IL4R,MAPK3,PIK3C2A,PLD1
Regulation of IL-2 Expression in Activated and Anergic T Lymphocytes	0	0.0108	-1.342	Calm1 (includes others),IKBKG,MAPK3,MAPK8,RAC1
CD28 Signaling in T Helper Cells	0	0.0116	-1.342	Calm1 (includes others),HLA-A,IKBKG,MAPK8,PIK3C2A,RAC1
IL-17 Signaling	0	0.0214	-1	LIF,MAPK3,MAPK8,PIK3C2A
Dendritic Cell Maturation	0	0.0101	-0.816	COL18A1,HLA-A,IKBKG,MAPK3,MAPK8,PIK3C2A
Systemic Lupus Erythematosus In B Cell Signaling Pathway	0	0.011	-0.707	Calm1 (includes others),IL6R,IRF5,LIF,MAPK3,PIK3C2A,RAC1,TYK2
B Cell Receptor Signaling	0	0.0126	-0.707	Calm1 (includes others),IKBKG,MAP3K10,MAPK3,MAPK8,MEF2C,PIK3C2A,RAC1
S100 Family Signaling Pathway	0	0.0181	-0.535	ADGRG6,ADORA1,ATP5F1C,Calm1 (includes others),CDKN1A,LGR4,MAPK3,MAPK8,PIK3C2A,PLA2G6,PRKAR1A,RAC1,Tpm2,TYK2
ICOS-ICOSL Signaling in T Helper Cells	0	0.00986	-0.447	Calm1 (includes others),HLA-A,IKBKG,PIK3C2A,RAC1
G Protein Signaling Mediated by Tubby	0	0.0107	-0.447	GNAO1,GNAS,GNB1,GNG5,NAMPT
Pathogen Induced Cytokine Storm Signaling Pathway	0	0.0135	-0.447	COL18A1,IL6R,LIF,MAPK3,MAPK8
PKCθ Signaling in T Lymphocytes	0	0.0125	-0.378	HLA-A,IKBKG,MAP3K10,MAPK3,MAPK8,PIK3C2A,RAC1
NF-κB Signaling	0	0.00701	0	IGF2R,IKBKG,MAPK8,PIK3C2A
Systemic Lupus Erythematosus In T Cell Signaling Pathway	0	0.0124	0	CD44,HLA-A,MAPK3,PIK3C2A,RAC1,RHOC,RHOT1,RHOT2
Multiple Sclerosis Signaling Pathway	0	0.018	0	HLA-A,LIF,MAPK3,MGAT1
D-myo-inositol-5-phosphate Metabolism	0	0.0204	0	MTMR4,PIKFYVE,PPP1CA,PPP1CC
3-phosphoinositide Degradation	0	0.0209	0	MTMR4,PIKFYVE,PPP1CA,PPP1CC
Role of NFAT in Regulation of the Immune Response	0	0.0116	0.333	Calm1 (includes others),GNAO1,GNAS,GNB1,GNG5,HLA-A,IKBKG,KPNB1,MAPK3,MEF2C,PIK3C2A,RCAN1
CTLA4 Signaling in Cytotoxic T Lymphocytes	0	0.0132	0.707	HLA-A,ITGA3,ITGB1,MAPK3,MAPK8,PIK3C2A,PLD1,RAC1
Chaperone Mediated Autophagy Signaling Pathway	0	0.014	1	HSPA5,MARCHF5,PIK3C2A,PSMA6,PSMB1,PSMB5,RAC1,RARA,RCAN1
Macrophage Classical Activation Signaling Pathway	0	0.0212	1	IKBKG,IRF5,LIF,TYK2
Xenobiotic Metabolism CAR Signaling Pathway	0	0.0208	2	ALDH6A1,GSTO1,MAPK3,SRA1
Altered T Cell and B Cell Signaling in Rheumatoid Arthritis	0	0.00106	#NUM!	HLA-A
Communication between Innate and Adaptive Immune Cells	0	0.00107	#NUM!	HLA-A
B Cell Development	0	0.00204	#NUM!	HLA-A
Allograft Rejection Signaling	0	0.00205	#NUM!	HLA-A
Autoimmune Thyroid Disease Signaling	0	0.00218	#NUM!	HLA-A
Graft-versus-Host Disease Signaling	0	0.00224	#NUM!	HLA-A
Hematopoiesis from Pluripotent Stem Cells	0	0.00225	#NUM!	LIF
Cytotoxic T Lymphocyte-mediated Apoptosis of Target Cells	0	0.00235	#NUM!	HLA-A
FcγRIIB Signaling in B Lymphocytes	0	0.00375	#NUM!	MAPK8,PIK3C2A
Th17 Activation Pathway	0	0.00413	#NUM!	IL6R,TYK2
OX40 Signaling Pathway	0	0.00418	#NUM!	HLA-A,MAPK8
Calcium-induced T Lymphocyte Apoptosis	0	0.00435	#NUM!	Calm1 (includes others),HLA-A
Antiproliferative Role of TOB in T Cell Signaling	0	0.00469	#NUM!	CDKN1B,CUL1
Agranulocyte Adhesion and Diapedesis	0	0.00476	#NUM!	ITGB1
Granulocyte Adhesion and Diapedesis	0	0.00529	#NUM!	ITGB1
Systemic Lupus Erythematosus Signaling	0	0.00562	#NUM!	HLA-A,HNRNPC,IL6R,LSM1,MAPK3,PIK3C2A
IL-15 Signaling	0	0.00568	#NUM!	MAPK3,PIK3C2A,TYK2
NUR77 Signaling in T Lymphocytes	0	0.00585	#NUM!	Calm1 (includes others),HLA-A,MAPK3
T Helper Cell Differentiation	0	0.00637	#NUM!	HLA-A,IL4R,IL6R
CDC42 Signaling	0	0.00694	#NUM!	HLA-A,ITGA3,ITGB1,MAPK8
Type I Diabetes Mellitus Signaling	0	0.00786	#NUM!	HLA-A,HSPD1,IKBKG,MAPK8
Airway Pathology in Chronic Obstructive Pulmonary Disease	0	0.00847	#NUM!	LIF
T Cell Exhaustion Signaling Pathway	0	0.0106	#NUM!	HLA-A,IL6R,MAPK3,MAPK8,PIK3C2A,TYK2
Pyroptosis Signaling Pathway	0	0.0108	#NUM!	PRKAR1A
Crosstalk between Dendritic Cells and Natural Killer Cells	0	0.011	#NUM!	HLA-A
Heparan Sulfate Biosynthesis	0	0.0115	#NUM!	PRDX6
Role of Hypercytokinemia/hyperchemokinemia in the Pathogenesis of Influenza	0	0.0116	#NUM!	TYK2
CCR5 Signaling in Macrophages	0	0.012	#NUM!	Calm1 (includes others),GNAO1,GNAS,GNB1,GNG5,MAPK8
Role of BRCA1 in DNA Damage Response	0	0.0125	#NUM!	CDKN1A
Heparan Sulfate Biosynthesis (Late Stages)	0	0.0125	#NUM!	PRDX6
Maturity Onset Diabetes of Young (MODY) Signaling	0	0.0127	#NUM!	GAPDH
Factors Promoting Cardiogenesis in Vertebrates	0	0.0131	#NUM!	MAPK8,MEF2C
Adipogenesis pathway	0	0.0144	#NUM!	CDK7,HDAC3
Stearate Biosynthesis I (Animals)	0	0.0145	#NUM!	PLA2G6
DHCR24 Signaling Pathway	0	0.0146	#NUM!	PIK3C2A,PLTP
Gustation Pathway	0	0.0148	#NUM!	ADCY9,LRRC8D,PRKAR1A
Human Embryonic Stem Cell Pluripotency	0	0.0149	#NUM!	LIF,PIK3C2A,TYK2
Pulmonary Healing Signaling Pathway	0	0.0151	#NUM!	MAPK3,MAPK8,RAC1
Regulation of the Epithelial-Mesenchymal Transition Pathway	0	0.0154	#NUM!	MAPK3,PIK3C2A,TYK2
Hepatic Fibrosis / Hepatic Stellate Cell Activation	0	0.0155	#NUM!	COL18A1,IL4R,IL6R
Role of JAK2 in Hormone-like Cytokine Signaling	0	0.0161	#NUM!	TYK2
LXR/RXR Activation	0	0.0163	#NUM!	LDLR,PLTP
Neuroprotective Role of THOP1 in Alzheimer's Disease	0	0.0165	#NUM!	HLA-A,PRKAR1A
Retinoic acid Mediated Apoptosis Signaling	0	0.0167	#NUM!	RARA
Primary Immunodeficiency Signaling	0	0.0169	#NUM!	IKBKG
Amyotrophic Lateral Sclerosis Signaling	0	0.0172	#NUM!	PIK3C2A,RAC1
Role of CHK Proteins in Cell Cycle Checkpoint Control	0	0.0172	#NUM!	CDKN1A
MSP-RON Signaling Pathway	0	0.0172	#NUM!	PIK3C2A
Cancer Drug Resistance By Drug Efflux	0	0.0172	#NUM!	MAPK3
FAT10 Cancer Signaling Pathway	0	0.02	#NUM!	IKBKG
Spliceosomal Cycle	0	0.0204	#NUM!	ISY1-RAB43
nNOS Signaling in Skeletal Muscle Cells	0	0.0208	#NUM!	Calm1 (includes others)
Death Receptor Signaling	0	0.0208	#NUM!	IKBKG,MAPK8
Prolactin Signaling	0	0.0211	#NUM!	MAPK3,PIK3C2A
Role of Macrophages, Fibroblasts and Endothelial Cells in Rheumatoid Arthritis	0	0.0211	#NUM!	Calm1 (includes others),GNAO1,IKBKG,IL6R,MAPK3,PIK3C2A,RAC1
Role Of Chondrocytes In Rheumatoid Arthritis Signaling Pathway	0	0.0213	#NUM!	IL6R,ITGB1,MAPK3
Role of IL-17F in Allergic Inflammatory Airway Diseases	0	0.0213	#NUM!	MAPK3
Role of RIG1-like Receptors in Antiviral Innate Immunity	0	0.0217	#NUM!	IKBKG
Role of OCT4 in Mammalian Embryonic Stem Cell Pluripotency	0	0.0217	#NUM!	RARA

## Sheet: 4. Sphere_Smarcd1-KD_splice_IPA
Ingenuity Canonical Pathways	-log(p-value)	Ratio	z-score	Molecules
EIF2 Signaling	12.8	0.123	-1.069	CDK11A,EIF1AY,EIF2A,EIF3A,EIF4A2,EIF4G1,HSPA5,MAPK3,PIK3C2A,PPP1CA,PPP1CC,PTBP1,RPL13,RPL21,Rpl22l1,RPL39,RPL4,RPL41,RPL5,RPS12,RPS17,RPS2,RPS20,RPS23,RPS27A,RPS27L,RPS28,RPS3
mTOR Signaling	8.69	0.103	0	EIF3A,EIF4A2,EIF4B,EIF4G1,MAPK3,PIK3C2A,PLD1,RAC1,RHOC,RHOT1,RHOT2,RPS12,RPS17,RPS2,RPS20,RPS23,RPS27A,RPS27L,RPS28,RPS3,STK11,TSC2
Regulation of eIF4 and p70S6K Signaling	7.74	0.105	0	EIF1AY,EIF2A,EIF3A,EIF4A2,EIF4G1,ITGA3,ITGB1,MAPK3,MKNK1,PIK3C2A,RPS12,RPS17,RPS2,RPS20,RPS23,RPS27A,RPS27L,RPS28,RPS3
Coronavirus Pathogenesis Pathway	6.9	0.0931	-0.471	EIF2A,FURIN,HDAC3,KPNB1,MAPK3,MAPK8,PIKFYVE,RPS12,RPS17,RPS2,RPS20,RPS23,RPS27A,RPS27L,RPS28,RPS3,TFDP1,TNPO2,TYK2
Mitochondrial Dysfunction	6.74	0.0727	-0.2	ATP5F1C,ATP5MG,ATP5PD,BECN1,Calm1 (includes others),COX4I1,COX6A1,COX7B,GPX8,HSF1,MAPK8,NDUFA10,NDUFA5,NDUFAF1,NDUFB1,NDUFB4,NDUFV2,PIK3C2A,PPIF,PRDX6,PRKAR1A,RHOT1,RHOT2,SURF1,TOMM34
Molecular Mechanisms of Cancer	5.6	0.06	#NUM!	ADCY9,ARHGEF12,ARHGEF2,CDK11A,CDK7,CDKN1A,CDKN1B,CTNNA1,CTNND1,GNAO1,GNAS,GNB1,GNG5,HDAC3,ITGA3,ITGB1,MAPK3,MAPK8,PIK3C2A,PRKAR1A,RAC1,RALGDS,RHOC,RHOT1,RHOT2,TFDP1,TYK2
Oxidative Phosphorylation	5.24	0.108	-1.155	ATP5F1C,ATP5MG,ATP5PD,COX4I1,COX6A1,COX7B,NDUFA10,NDUFA5,NDUFB1,NDUFB4,NDUFV2,SURF1
Signaling by Rho Family GTPases	5.14	0.0712	-0.5	ARHGEF12,ARHGEF2,GNAO1,GNAS,GNB1,GNG5,ITGA3,ITGB1,MAP3K10,MAPK3,MAPK8,PIK3C2A,PIKFYVE,PIP5K1A,PLD1,RAC1,RHOC,RHOT1,RHOT2
Sirtuin Signaling Pathway	5.11	0.0683	-1	ATG9A,ATP5F1C,BECN1,GABARAP,GTF3C2,HSF1,LDHA,MAPK3,NAMPT,NDUFA10,NDUFA5,NDUFAF1,NDUFB1,NDUFB4,NDUFV2,PFKM,POLR1A,PPIF,STK11,TOMM34
Protein Ubiquitination Pathway	5	0.0696	#NUM!	ANAPC5,CUL1,DNAJB2,DNAJB5,DNAJB6,HLA-A,HSPA5,HSPD1,PSMA6,PSMB1,PSMB5,PSMC1,PSMD13,PSMD4,RPS27A,Ubb,UBE2K,USP10,USP3
Huntington's Disease Signaling	4.25	0.0636	0	ATP5F1C,GNB1,GNG5,HDAC3,HSPA5,MAP3K10,MAPK3,MAPK8,PIK3C2A,POLR2H,PSMA6,PSMB1,PSMB5,PSMC1,PSMD13,PSMD4,RPS27A,Ubb
Cardiac Hypertrophy Signaling	4.18	0.0651	-1.291	ADCY9,Calm1 (includes others),GNAO1,GNAS,GNB1,GNG5,IL6R,MAP3K10,MAPK3,MAPK8,MEF2C,PIK3C2A,PRKAR1A,RAC1,RHOC,RHOT1,RHOT2
BAG2 Signaling Pathway	4.05	0.107	#NUM!	CDKN1A,HSPA5,MAPK3,PSMA6,PSMB1,PSMB5,PSMC1,PSMD13,PSMD4
Gαq Signaling	4.02	0.0765	-1.508	Calm1 (includes others),GNAO1,GNAS,GNB1,GNG5,IKBKG,MAPK3,PIK3C2A,PLD1,RAC1,RHOC,RHOT1,RHOT2
Germ Cell-Sertoli Cell Junction Signaling	4.02	0.0765	#NUM!	CLINT1,CTNNA1,CTNND1,ITGA3,ITGB1,MAP3K10,MAPK3,MAPK8,PIK3C2A,RAC1,RHOC,RHOT1,RHOT2
Pancreatic Adenocarcinoma Signaling	3.99	0.0873	0	CDKN1A,CDKN1B,HDAC3,MAPK3,MAPK8,PIK3C2A,PLD1,RAC1,RALGDS,TFDP1,TYK2
RHOGDI Signaling	3.97	0.0682	0.577	ARHGEF12,ARHGEF2,CD44,GNAO1,GNAS,GNB1,GNG5,ITGA3,ITGB1,PIKFYVE,PIP5K1A,RAC1,RHOC,RHOT1,RHOT2
Role of NFAT in Cardiac Hypertrophy	3.89	0.067	-0.832	ADCY9,Calm1 (includes others),CAMK1,GNAS,GNB1,GNG5,HDAC3,IL6R,LIF,MAPK3,MAPK8,MEF2C,PIK3C2A,PRKAR1A,RCAN1
FAT10 Signaling Pathway	3.68	0.125	#NUM!	NUB1,PSMA6,PSMB1,PSMB5,PSMC1,PSMD13,PSMD4
CDK5 Signaling	3.67	0.087	1.414	ADCY9,GNAS,ITGA3,ITGB1,LAMC1,MAPK3,MAPK8,PPP1CA,PPP1CC,PRKAR1A
Estrogen Receptor Signaling	3.54	0.0513	0.535	ADCY9,ATP5F1C,CAV1,CDKN1A,GNAO1,GNAS,GNB1,GNG5,HDAC3,IGF2R,MAPK3,NDUFA10,NDUFA5,NDUFAF1,NDUFB1,NDUFB4,NDUFV2,PIK3C2A,PRKAR1A,SRA1,TYK2
CXCR4 Signaling	3.48	0.0714	-2.111	ADCY9,GNAO1,GNAS,GNB1,GNG5,MAPK3,MAPK8,PIK3C2A,RAC1,RHOC,RHOT1,RHOT2
Colorectal Cancer Metastasis Signaling	3.48	0.059	-0.775	ADCY9,GNAO1,GNAS,GNB1,GNG5,IL6R,MAPK3,MAPK8,PIK3C2A,PRKAR1A,RAC1,RALGDS,RHOC,RHOT1,RHOT2,TYK2
Semaphorin Signaling in Neurons	3.45	0.115	#NUM!	ARHGEF12,ITGB1,MAPK3,RAC1,RHOC,RHOT1,RHOT2
Thrombin Signaling	3.34	0.0622	-0.632	ADCY9,ARHGEF12,ARHGEF2,CAMK1,GNAO1,GNAS,GNB1,GNG5,MAPK3,PIK3C2A,RAC1,RHOC,RHOT1,RHOT2
Endocannabinoid Developing Neuron Pathway	3.32	0.0787	-0.333	ADCY9,CDKN1B,GNAO1,GNB1,GNG5,MAPK3,MAPK8,PIK3C2A,PRKAR1A,RAC1
HER-2 Signaling in Breast Cancer	3.3	0.0617	1.387	CDKN1A,CDKN1B,COX4I1,COX6A1,COX7B,ELF2,IKBKG,ITGB1,KPNB1,MAPK3,NUP62,PIK3C2A,SURF1,TSC2
Glucocorticoid Receptor Signaling	3.3	0.0447	#NUM!	ATP5F1C,CAV1,CDK7,CDKN1A,GTF2E2,HLA-A,HSPA5,IKBKG,IL4R,IL6R,MAPK3,MAPK8,NDUFA10,NDUFA5,NDUFAF1,NDUFB1,NDUFB4,NDUFV2,PIK3C2A,PLA2G6,POLR2H,RAC1,RARA,SRA1,TSC22D3,TYK2
IL-8 Signaling	3.12	0.0619	-1.732	GNAO1,GNAS,GNB1,GNG5,IKBKG,MAPK3,MAPK8,PIK3C2A,PLD1,RAC1,RHOC,RHOT1,RHOT2
RAC Signaling	3.06	0.073	0	CD44,ITGA3,ITGB1,MAPK3,MAPK8,PIK3C2A,PIKFYVE,PIP5K1A,PLD1,RAC1
Gαi Signaling	2.99	0.0714	-1.134	ADCY9,ADORA1,CAV1,GNAO1,GNAS,GNB1,GNG5,MAPK3,PRKAR1A,RALGDS
Production of Nitric Oxide and Reactive Oxygen Species in Macrophages	2.98	0.0628	-1.732	IKBKG,MAP3K10,MAPK3,MAPK8,PIK3C2A,PPP1CA,PPP1CC,RAC1,RHOC,RHOT1,RHOT2,TYK2
Glioma Invasiveness Signaling	2.97	0.0959	-1.633	CD44,MAPK3,PIK3C2A,RAC1,RHOC,RHOT1,RHOT2
Apelin Endothelial Signaling Pathway	2.97	0.0709	-1.414	ADCY9,Calm1 (includes others),GNAO1,GNAS,GNB1,GNG5,MAPK3,MAPK8,MEF2C,PIK3C2A
IL-1 Signaling	2.92	0.0833	-1	ADCY9,GNAO1,GNAS,GNB1,GNG5,IKBKG,MAPK8,PRKAR1A
Granzyme A Signaling	2.9	0.0933	0.378	NDUFA10,NDUFA5,NDUFAF1,NDUFB1,NDUFB4,NDUFV2,Serpinb6b
Antiproliferative Role of Somatostatin Receptor 2	2.84	0.0909	0	CDKN1A,CDKN1B,GNB1,GNG5,MAPK3,PIK3C2A,SLC39A7
PTEN Signaling	2.74	0.0662	0.632	CDKN1A,CDKN1B,IGF2R,IKBKG,ITGA3,ITGB1,MAGI1,MAPK3,MAST2,RAC1
HGF Signaling	2.61	0.0682	-1.414	CDKN1A,ELF2,ITGA3,ITGB1,MAP3K10,MAPK3,MAPK8,PIK3C2A,RAC1
GABA Receptor Signaling	2.61	0.0682	#NUM!	ADCY9,GABARAP,GNAO1,GNAS,GNB1,GNG5,GPHN,RPS27A,Ubb
Integrin Signaling	2.6	0.0566	-1.155	CAV1,ITGA3,ITGB1,LIMS1,MAPK3,MAPK8,PIK3C2A,PIKFYVE,RAC1,RHOC,RHOT1,RHOT2
α-Adrenergic Signaling	2.57	0.0734	#NUM!	ADCY9,Calm1 (includes others),GNAO1,GNAS,GNB1,GNG5,MAPK3,PRKAR1A
HIPPO signaling	2.56	0.0814	-1	AMOT,CD44,CUL1,PPP1CA,PPP1CC,SCRIB,TJP2
CCR3 Signaling in Eosinophils	2.56	0.0672	-0.447	Calm1 (includes others),GNAO1,GNAS,GNB1,GNG5,MAPK3,PIK3C2A,PLA2G6,RAC1
STAT3 Pathway	2.54	0.0667	-1.89	CDKN1A,IGF2R,IL4R,IL6R,MAP3K10,MAPK3,MAPK8,RAC1,TYK2
Autophagy	2.53	0.0556	-1.155	ATG9A,BECN1,Calm1 (includes others),CDKN1B,EIF2A,GABARAP,MAPK3,MAPK8,PIK3C2A,PRKAR1A,STK11,TSC2
Inhibition of ARE-Mediated mRNA Degradation Pathway	2.52	0.0617	1	CNOT8,EXOSC2,MAPK3,PRKAR1A,PSMA6,PSMB1,PSMB5,PSMC1,PSMD13,PSMD4
Neutrophil Extracellular Trap Signaling Pathway	2.5	0.0451	-0.471	ATP5F1C,COL18A1,ITGA3,ITGB1,MAPK3,MAPK8,NDUFA10,NDUFA5,NDUFAF1,NDUFB1,NDUFB4,NDUFV2,PIK3C2A,PLA2G6,PPIF,PRDX6,RAC1,TOMM34
Reelin Signaling in Neurons	2.48	0.0652	-0.333	ARHGEF12,ARHGEF2,ITGA3,ITGB1,MAP3K10,MAPK3,MAPK8,PIK3C2A,RAC1
Serotonin Receptor Signaling	2.44	0.0426	-0.447	ADCY9,Calm1 (includes others),CAV1,CD44,GNAO1,GNAS,GNB1,GNG5,ITGB1,MAPK3,PIK3C2A,PLA2G6,PLD1,PRDX6,PRKAR1A,PTGS1,RAC1,RHOC,RHOT1,RHOT2
Cell Cycle: G1/S Checkpoint Regulation	2.44	0.0882	1	CDKN1A,CDKN1B,CUL1,HDAC3,RPL5,TFDP1
Regulation of Actin-based Motility by Rho	2.43	0.0696	-0.707	ITGA3,ITGB1,PIKFYVE,PIP5K1A,RAC1,RHOC,RHOT1,RHOT2
Apelin Adipocyte Signaling Pathway	2.42	0.0769	-0.816	ADCY9,GPX8,MAPK3,MAPK8,PRDX6,PRKAR1A,RAC1
Androgen Signaling	2.39	0.0592	0	Calm1 (includes others),CDK7,GNAO1,GNAS,GNB1,GNG5,GTF2E2,MAPK3,POLR2H,PRKAR1A
Oxytocin In Brain Signaling Pathway	2.35	0.0553	0.302	Calm1 (includes others),EIF2A,GNAO1,GNB1,GNG5,MAPK3,MEF2C,PIK3C2A,PLA2G6,PRDX6,PTGS1
PI3K/AKT Signaling	2.33	0.055	-0.707	CDKN1A,CDKN1B,IKBKG,IL4R,IL6R,ITGA3,ITGB1,LIMS1,MAPK3,TSC2,TYK2
Ephrin B Signaling	2.31	0.0833	0	GNAO1,GNAS,GNB1,GNG5,MAPK3,RAC1
Glioma Signaling	2.21	0.064	-0.447	Calm1 (includes others),CAMK1,CDKN1A,HDAC3,IGF2R,MAPK3,PIK3C2A,TFDP1
Gαs Signaling	2.19	0.0635	0.378	ADCY9,ADD1,GNAO1,GNAS,GNB1,GNG5,MAPK3,PRKAR1A
Relaxin Signaling	2.15	0.0581	0.378	ADCY9,GNAO1,GNAS,GNB1,GNG5,MAPK3,PIK3C2A,PRKAR1A,SLC39A7
AMPK Signaling	2.14	0.0496	-1	CDKN1A,EEF2K,GNAO1,GNAS,GNB1,GNG5,PFKM,PIK3C2A,PRKAR1A,RAB6A,STK11,TSC2
ERK/MAPK Signaling	2.1	0.0512	0.905	ELF2,ITGA3,ITGB1,MAPK3,MKNK1,PIK3C2A,PLA2G6,PPP1CA,PPP1CC,PRKAR1A,RAC1
fMLP Signaling in Neutrophils	2.09	0.0611	-1.134	Calm1 (includes others),GNAO1,GNAS,GNB1,GNG5,MAPK3,PIK3C2A,RAC1
Cardiac Hypertrophy Signaling (Enhanced)	2.07	0.0387	-0.655	ADCY9,Calm1 (includes others),GNAS,GNB1,GNG5,HDAC3,IKBKG,IL4R,IL6R,ITGA3,ITGB1,LIF,MAP3K10,MAPK3,MAPK8,MEF2C,MKNK1,PIK3C2A,PRKAR1A,RCAN1,TSC2
GNRH Signaling	2.02	0.0524	-0.333	ADCY9,Calm1 (includes others),GNAS,GNB1,GNG5,MAP3K10,MAPK3,MAPK8,PRKAR1A,RAC1
Phagosome Maturation	2.01	0.0552	#NUM!	DCTN4,DYNC1LI1,DYNLL1,HLA-A,PIKFYVE,PRDX2,PRDX6,RAC1,VPS37C
tRNA Charging	2	0.103	-1	IARS1,LARS2,MARS1,NARS1
Endothelin-1 Signaling	1.98	0.0515	0.333	ADCY9,GNAO1,GNAS,MAPK3,MAPK8,PIK3C2A,PLA2G6,PLD1,PRDX6,PTGS1
Cyclins and Cell Cycle Regulation	1.97	0.0706	1	CDK7,CDKN1A,CDKN1B,CUL1,HDAC3,TFDP1
Insulin Receptor Signaling	1.93	0.0571	-0.378	MAPK3,MAPK8,PIK3C2A,PPP1CA,PPP1CC,PRKAR1A,STX4,TSC2
PDGF Signaling	1.92	0.069	-1.633	ABL2,CAV1,MAPK3,MAPK8,PIK3C2A,TYK2
Antioxidant Action of Vitamin C	1.9	0.0614	-0.447	GSTO1,IKBKG,MAPK3,MAPK8,PLA2G6,PLD1,PRDX6
Glioblastoma Multiforme Signaling	1.89	0.0526	-1	CDKN1A,CDKN1B,MAPK3,PIK3C2A,RAC1,RHOC,RHOT1,RHOT2,TSC2
Aldosterone Signaling in Epithelial Cells	1.87	0.0523	1	DNAJB2,DNAJB5,DNAJB6,HSPA5,HSPD1,MAPK3,PIK3C2A,PIKFYVE,PIP5K1A
Unfolded protein response	1.85	0.0667	#NUM!	DNAJB2,DNAJB5,DNAJB6,EIF2A,HSPA5,MAPK8
RANK Signaling in Osteoclasts	1.83	0.0659	-1.633	Calm1 (includes others),IKBKG,MAP3K10,MAPK3,MAPK8,PIK3C2A
IL-22 Signaling	1.83	0.125	#NUM!	MAPK3,MAPK8,TYK2
Cholecystokinin/Gastrin-mediated Signaling	1.81	0.0588	-1.633	MAPK3,MAPK8,MEF2C,RAC1,RHOC,RHOT1,RHOT2
ABRA Signaling Pathway	1.81	0.0652	-0.816	ITGB1,LIF,MAPK8,MEF2C,PPP1CA,Tpm2
IL-17A Signaling in Airway Cells	1.81	0.0746	-0.447	IKBKG,MAPK3,MAPK8,PIK3C2A,TYK2
CD40 Signaling	1.81	0.0746	0	IKBKG,MAPK3,MAPK8,PIK3C2A,PTGS1
Endocannabinoid Cancer Inhibition Pathway	1.81	0.0544	0.707	ADCY9,CDKN1A,CDKN1B,EIF2A,GNAO1,MAPK3,PIK3C2A,PRKAR1A
Sertoli Cell-Sertoli Cell Junction Signaling	1.81	0.0485	#NUM!	CLINT1,CTNNA1,ITGA3,ITGB1,MAP3K10,MAPK3,MAPK8,PRKAR1A,RAC1,TJP2
Salvage Pathways of Pyrimidine Deoxyribonucleotides	1.81	0.222	#NUM!	TK2,UPP1
Sphingosine-1-phosphate Signaling	1.79	0.0583	-1.89	ADCY9,MAPK3,PIK3C2A,RAC1,RHOC,RHOT1,RHOT2
Actin Nucleation by ARP-WASP Complex	1.79	0.0645	-1.633	ITGA3,ITGB1,RAC1,RHOC,RHOT1,RHOT2
Agrin Interactions at Neuromuscular Junction	1.76	0.0725	-1	ITGB1,LAMC1,MAPK3,MAPK8,RAC1
Semaphorin Neuronal Repulsive Signaling Pathway	1.76	0.0533	0	ARHGEF12,CD44,ITGA3,ITGB1,PIK3C2A,PRKAR1A,RAC1,STK11
Corticotropin Releasing Hormone Signaling	1.73	0.0526	0.816	ADCY9,Calm1 (includes others),GNAO1,GNAS,MAPK3,MEF2C,PRKAR1A,SLC39A7
Estrogen-mediated S-phase Entry	1.73	0.115	#NUM!	CDKN1A,CDKN1B,TFDP1
Apelin Muscle Signaling Pathway	1.69	0.0833	#NUM!	GNAO1,GNAS,GNB1,GNG5
PFKFB4 Signaling Pathway	1.69	0.0833	#NUM!	GNAS,MAPK3,PFKM,PRKAR1A
Opioid Signaling Pathway	1.68	0.0429	-0.302	ADCY9,Calm1 (includes others),CAMK1,CDKN1B,GNAO1,GNAS,GNB1,GNG5,MAPK3,PRKAR1A,RAC1,RGS17
Adenine and Adenosine Salvage VI	1.66	1	#NUM!	ADK
Aryl Hydrocarbon Receptor Signaling	1.63	0.0503	0.816	ALDH6A1,CDKN1A,CDKN1B,GSTO1,MAPK3,MAPK8,RARA,TFDP1
G Beta Gamma Signaling	1.63	0.0543	1.134	CAV1,GNAO1,GNAS,GNB1,GNG5,MAPK3,PRKAR1A
Hepatic Cholestasis	1.61	0.0471	#NUM!	ADCY9,IKBKG,LIF,MAPK8,PRKAR1A,RARA,SLC4A2,SLCO3A1,TJP2
Sumoylation Pathway	1.6	0.0583	0.447	MAPK8,RAC1,RHOC,RHOT1,RHOT2,SUMO3
Leukocyte Extravasation Signaling	1.58	0.0466	-2.333	CD44,CTNNA1,CTNND1,ITGA3,ITGB1,MAPK8,PIK3C2A,RAC1,TEC
Sperm Motility	1.58	0.0428	0	ABL2,Calm1 (includes others),GNAO1,GNAS,GNB1,GNG5,PLA2G6,PRDX6,PRKAR1A,TEC,TYK2
RAR Activation	1.57	0.0374	0.5	ADCY9,CDK7,CDKN1A,CDKN1B,GNB1,LIF,MAPK3,MAPK8,PIK3C2A,PRKAR1A,RAC1,RARA,RHOC,RHOT1,RHOT2,SRA1
Role of p14/p19ARF in Tumor Suppression	1.57	0.1	#NUM!	PIK3C2A,RAC1,UBTF
Assembly of RNA Polymerase I Complex	1.57	0.167	#NUM!	POLR1A,UBTF
NF-κB Activation by Viruses	1.55	0.0641	-0.447	IKBKG,ITGA3,ITGB1,MAPK3,PIK3C2A
Myelination Signaling Pathway	1.55	0.0398	0.277	ADGRG6,Calm1 (includes others),CYTH1,HDAC3,IGF2R,ITGA3,ITGB1,LAMC1,MAPK3,PIK3C2A,PRKAR1A,RAC1,TSC2
Role of JAK family kinases in IL-6-type Cytokine Signaling	1.53	0.0633	-0.447	IL6R,LIF,MAPK3,MAPK8,TYK2
Renal Cell Carcinoma Signaling	1.53	0.0633	#NUM!	MAPK3,PIK3C2A,RAC1,RPS27A,Ubb
HMGB1 Signaling	1.52	0.0479	-2.121	LIF,MAPK3,MAPK8,PIK3C2A,RAC1,RHOC,RHOT1,RHOT2
Natural Killer Cell Signaling	1.52	0.0455	-1.667	COL18A1,HLA-A,HSPA5,ITGB1,MAP3K10,MAPK3,PIK3C2A,RAC1,TYK2
Guanosine Nucleotides Degradation III	1.5	0.154	#NUM!	NT5C2,NT5C3B
ILK Signaling	1.48	0.0448	-1.89	ITGB1,LIMS1,MAPK3,MAPK8,PIK3C2A,RAC1,RHOC,RHOT1,RHOT2
ID1 Signaling Pathway	1.48	0.0448	0.333	CAV1,CDKN1A,CDKN1B,IL6R,LIF,MAPK3,PIK3C2A,RHOC,ZNF148
CSDE1 Signaling Pathway	1.47	0.0714	-2	CDK11A,HNRNPC,PTBP1,RAC1
IL-12 Signaling and Production in Macrophages	1.46	0.0424	0	Calm1 (includes others),COL18A1,HDAC3,IKBKG,IRF5,MAPK3,MAPK8,PIK3C2A,RAC1,TYK2
Kinetochore Metaphase Signaling Pathway	1.46	0.0541	1.342	ANAPC5,CENPW,MAD1L1,PPP1CA,PPP1CC,ZWINT
Assembly of RNA Polymerase III Complex	1.44	0.143	#NUM!	GTF3A,GTF3C2
Urate Biosynthesis/Inosine 5'-phosphate Degradation	1.44	0.143	#NUM!	NT5C2,NT5C3B
4-1BB Signaling in T Lymphocytes	1.43	0.0882	#NUM!	IKBKG,MAPK3,MAPK8
LPS-stimulated MAPK Signaling	1.42	0.0588	-1.342	IKBKG,MAPK3,MAPK8,PIK3C2A,RAC1
Prostate Cancer Signaling	1.41	0.0526	#NUM!	CDKN1A,CDKN1B,HDAC3,MAPK3,PIK3C2A,TFDP1
Role Of Osteoclasts In Rheumatoid Arthritis Signaling Pathway	1.4	0.0388	-1.732	Calm1 (includes others),COL18A1,CTNNA1,IKBKG,MAPK3,MAPK8,PIK3C2A,RAC1,RHOC,RHOT1,RHOT2,TEC
HIF1α Signaling	1.4	0.0433	1.414	CAMK1,CDKN1A,HSPA5,IL6R,LDHA,MAPK3,MKNK1,PIK3C2A,RAC1
PAK Signaling	1.36	0.0513	-0.816	ITGA3,ITGB1,MAPK3,MAPK8,PIK3C2A,RAC1
β-alanine Degradation I	1.36	0.5	#NUM!	ALDH6A1
Cardiac β-adrenergic Signaling	1.35	0.0444	1.342	ADCY9,GNAO1,GNAS,GNB1,GNG5,PPP1CA,PPP1CC,PRKAR1A
Endocannabinoid Neuronal Synapse Pathway	1.34	0.047	-0.378	ADCY9,GNAO1,GNB1,GNG5,MAPK3,MAPK8,PRKAR1A
Oxytocin Signaling Pathway	1.33	0.039	-0.302	Calm1 (includes others),GNAO1,GNB1,GNG5,MAPK3,MAPK8,MEF2C,PIK3C2A,PLA2G6,PRKAR1A,SLC39A7
Regulation of Cellular Mechanics by Calpain Protease	1.33	0.0556	0.447	CAST,CDKN1B,ITGA3,ITGB1,MAPK3
Adenosine Nucleotides Degradation II	1.33	0.125	#NUM!	NT5C2,NT5C3B
NGF Signaling	1.32	0.05	-1.633	IKBKG,MAP3K10,MAPK3,MAPK8,PIK3C2A,RAC1
NAD Signaling Pathway	1.32	0.0464	0	HSPD1,LDHA,NADK,NAMPT,PIK3C2A,POLR2H,SLC29A1
Renin-Angiotensin Signaling	1.3	0.0496	-0.447	ADCY9,MAPK3,MAPK8,PIK3C2A,PRKAR1A,RAC1
IL-10 Signaling	1.28	0.0455	0.378	CDKN1A,HLA-A,IKBKG,IL4R,IL6R,MAPK8,TYK2
ERB2-ERBB3 Signaling	1.27	0.0615	#NUM!	CDKN1B,MAPK3,PIK3C2A,TYK2
eNOS Signaling	1.26	0.0449	-0.378	ADCY9,Calm1 (includes others),CAV1,GNAS,HSPA5,PIK3C2A,PRKAR1A
Fcγ Receptor-mediated Phagocytosis in Macrophages and Monocytes	1.26	0.0532	1.342	MAPK3,PIP5K1A,PLA2G6,PLD1,RAC1
Ovarian Cancer Signaling	1.23	0.0443	#NUM!	CD44,HDAC3,MAPK3,PIK3C2A,PRKAR1A,PTGS1,TFDP1
Small Cell Lung Cancer Signaling	1.23	0.0521	#NUM!	CDKN1B,HDAC3,IKBKG,PIK3C2A,TFDP1
Regulation Of The Epithelial Mesenchymal Transition By Growth Factors Pathway	1.22	0.0417	-0.707	HSF1,IKBKG,IL6R,MAPK3,MAPK8,PIK3C2A,RAC1,TYK2
14-3-3-mediated Signaling	1.22	0.0472	0.816	CDKN1B,MAPK3,MAPK8,PIK3C2A,STK11,TSC2
Mechanisms of Viral Exit from Host Cells	1.22	0.0732	#NUM!	CHMP4B,VPS25,VPS37C
Melanocyte Development and Pigmentation Signaling	1.2	0.051	0.447	ADCY9,GNAS,MAPK3,PIK3C2A,PRKAR1A
Purine Nucleotides Degradation II (Aerobic)	1.2	0.105	#NUM!	NT5C2,NT5C3B
SPINK1 General Cancer Pathway	1.19	0.058	0	IL6R,MAPK3,PIK3C2A,TYK2
NADH Repair	1.19	0.333	#NUM!	GAPDH
Serine Biosynthesis	1.19	0.333	#NUM!	PHGDH
Glutathione Biosynthesis	1.19	0.333	#NUM!	GCLM
Ascorbate Recycling (Cytosolic)	1.19	0.333	#NUM!	GSTO1
Hypusine Biosynthesis	1.19	0.333	#NUM!	EIF5A
Adenine and Adenosine Salvage I	1.19	0.333	#NUM!	APRT
Gap Junction Signaling	1.16	0.0404	#NUM!	ADCY9,CAV1,GNAS,MAPK3,PIK3C2A,PRKAR1A,SLC39A7,TJP2
Valine Degradation I	1.16	0.1	#NUM!	ALDH6A1,HADHA
Gα12/13 Signaling	1.15	0.0451	-1.633	IKBKG,MAPK3,MAPK8,MEF2C,PIK3C2A,TEC
Adrenomedullin signaling pathway	1.15	0.0402	-0.378	ADCY9,Calm1 (includes others),GNAS,MAPK3,MAPK8,PIK3C2A,PRKAR1A,SLC39A7
P2Y Purigenic Receptor Signaling Pathway	1.15	0.0451	0.816	ADCY9,GNB1,GNG5,MAPK3,PIK3C2A,PRKAR1A
Circadian Rhythm Signaling	1.15	0.0373	#NUM!	ADCY9,FBXL3,GNAS,GNB1,GNG5,HSF1,MAPK3,MKNK1,PRKAR1A,SLC39A7
MIF Regulation of Innate Immunity	1.15	0.0682	#NUM!	MAPK3,MAPK8,PLA2G6
Melatonin Signaling	1.14	0.0556	1	Calm1 (includes others),GNAO1,MAPK3,PRKAR1A
Ephrin Receptor Signaling	1.12	0.0396	0	GNAO1,GNAS,GNB1,GNG5,ITGA3,ITGB1,MAPK3,RAC1
Insulin Secretion Signaling Pathway	1.12	0.0368	0.632	ADCY9,EIF2A,EIF4A2,EIF4G1,FURIN,GNAS,MAPK3,PIK3C2A,PRKAR1A,TYK2
NRF2-mediated Oxidative Stress Response	1.12	0.038	1	DNAJB2,DNAJB5,DNAJB6,GCLM,GSTO1,MAPK3,MAPK8,PIK3C2A,UBE2K
Endoplasmic Reticulum Stress Pathway	1.12	0.0952	#NUM!	HSPA5,MAPK8
Apelin Pancreas Signaling Pathway	1.1	0.0652	#NUM!	MAPK8,PIK3C2A,PRKAR1A
Hepatic Fibrosis Signaling Pathway	1.09	0.0331	-1.604	Calm1 (includes others),CDKN1B,COL18A1,IKBKG,ITGA3,ITGB1,MAPK3,MAPK8,PIK3C2A,PRKAR1A,RAC1,RHOC,RHOT1,RHOT2
Caveolar-mediated Endocytosis Signaling	1.09	0.0533	#NUM!	CAV1,HLA-A,ITGA3,ITGB1
Iron homeostasis signaling pathway	1.09	0.0435	#NUM!	CUL1,HMOX2,IL6R,MAPK3,SLC11A2,TYK2
WNK Renal Signaling Pathway	1.08	0.0472	#NUM!	ANAPC5,Calm1 (includes others),CUL1,LRRC8D,PIK3C2A
iNOS Signaling	1.08	0.0638	#NUM!	Calm1 (includes others),IKBKG,TYK2
Paxillin Signaling	1.07	0.0467	-1.342	ITGA3,ITGB1,MAPK8,PIK3C2A,RAC1
GDNF Family Ligand-Receptor Interactions	1.07	0.0526	-1	MAPK3,MAPK8,PIK3C2A,RAC1
Chronic Myeloid Leukemia Signaling	1.07	0.036	-0.632	Calm1 (includes others),CDKN1A,CDKN1B,HDAC3,IKBKG,ITGB1,MAPK3,PIK3C2A,RAC1,TFDP1
Heme Degradation	1.07	0.25	#NUM!	HMOX2
Molybdenum Cofactor Biosynthesis	1.07	0.25	#NUM!	GPHN
Leptin Signaling in Obesity	1.07	0.0526	#NUM!	ADCY9,MAPK3,PIK3C2A,PRKAR1A
Clathrin-mediated Endocytosis Signaling	1.06	0.0385	#NUM!	ITGB1,LDLR,LDLRAP1,PIK3C2A,RAC1,RPS27A,SH3KBP1,Ubb
Telomerase Signaling	1.06	0.0463	#NUM!	CDKN1A,ELF2,HDAC3,MAPK3,PIK3C2A
Vitamin-C Transport	1.05	0.087	#NUM!	GSTO1,LRRC8D
Toll-like Receptor Signaling	1.04	0.0513	#NUM!	IKBKG,MAPK8,RPS27A,Ubb
Hereditary Breast Cancer Signaling	1.04	0.0423	#NUM!	CDKN1A,HDAC3,PIK3C2A,POLR2H,RPS27A,Ubb
Role of MAPK Signaling in Inhibiting the Pathogenesis of Influenza	1.03	0.0506	#NUM!	MAPK3,MAPK8,PLA2G6,PRDX6
CLEAR Signaling Pathway	1.02	0.0351	-1.897	BECN1,GABARAP,GLMP,GNS,IGF2R,MAPK3,NPRL3,STK11,TFE3,TSC2
Melanoma Signaling	1.02	0.06	#NUM!	CDKN1A,MAPK3,PIK3C2A
Assembly of RNA Polymerase II Complex	1.02	0.06	#NUM!	CDK7,GTF2E2,POLR2H
Cell Cycle: G2/M DNA Damage Checkpoint Regulation	1.02	0.06	#NUM!	CDK7,CDKN1A,CUL1
Dopamine Receptor Signaling	1.01	0.05	#NUM!	ADCY9,PPP1CA,PPP1CC,PRKAR1A
Tight Junction Signaling	1.01	0.0391	#NUM!	ARHGEF2,CTNNA1,HSF1,PRKAR1A,RAC1,STX4,TJP2
Chemokine Signaling	0.996	0.0494	0	Calm1 (includes others),CAMK1,MAPK3,MAPK8
Wound Healing Signaling Pathway	0.991	0.0357	-1	COL18A1,ITGA3,ITGB1,LAMC1,LIF,MAPK3,MAPK8,RAC1,TYK2
Glycolysis I	0.989	0.08	#NUM!	GAPDH,PFKM
Activin Inhibin Signaling Pathway	0.984	0.0369	0	CDKN1A,CDKN1B,COL18A1,IKBKG,MAPK3,MAPK8,PIK3C2A,TGIF2
JAK/STAT Signaling	0.981	0.0488	-1	CDKN1A,MAPK3,PIK3C2A,TYK2
Role of MAPK Signaling in Promoting the Pathogenesis of Influenza	0.981	0.0439	0	BECN1,MAPK3,MAPK8,PLA2G6,PRDX6
UVB-Induced MAPK Signaling	0.981	0.0577	#NUM!	MAPK3,MAPK8,PIK3C2A
Arsenate Detoxification I (Glutaredoxin)	0.981	0.2	#NUM!	GSTO1
Superpathway of Serine and Glycine Biosynthesis I	0.981	0.2	#NUM!	PHGDH
Tetrapyrrole Biosynthesis II	0.981	0.2	#NUM!	ALAS1
IL-17A Signaling in Gastric Cells	0.96	0.0769	#NUM!	MAPK3,MAPK8
D-myo-inositol (1,4,5)-Trisphosphate Biosynthesis	0.96	0.0769	#NUM!	PIKFYVE,PIP5K1A
Calcium Signaling	0.959	0.0364	0.447	Calm1 (includes others),CAMK1,HDAC3,MAPK3,MEF2C,PRKAR1A,RCAN1,Tpm2
PEDF Signaling	0.953	0.0476	-1	IKBKG,MAPK3,PIK3C2A,RAC1
Role of MAPK Signaling in the Pathogenesis of Influenza	0.953	0.0476	#NUM!	MAPK3,MAPK8,PLA2G6,PRDX6
Fc Epsilon RI Signaling	0.935	0.0424	-0.447	MAPK3,MAPK8,PIK3C2A,PLA2G6,RAC1
Virus Entry via Endocytic Pathways	0.935	0.0424	#NUM!	CAV1,HLA-A,ITGB1,PIK3C2A,RAC1
NAD Salvage Pathway II	0.933	0.0741	#NUM!	NT5C2,NT5C3B
Apelin Liver Signaling Pathway	0.933	0.0741	#NUM!	COL18A1,MAPK8
Lymphotoxin β Receptor Signaling	0.927	0.0545	#NUM!	IKBKG,MAPK3,PIK3C2A
FGF Signaling	0.925	0.0465	-1	MAPK3,MAPK8,PIK3C2A,RAC1
NOD1/2 Signaling Pathway	0.918	0.037	-1.134	HSPA5,IKBKG,IRF5,LIF,MAPK3,MAPK8,RAC1
Senescence Pathway	0.918	0.0334	-1	ANAPC5,Calm1 (includes others),CBX7,CDKN1A,CDKN1B,ELF2,IKBKG,MAPK3,PIK3C2A,PPP1CA
Nitric Oxide Signaling in the Cardiovascular System	0.912	0.0417	-0.447	Calm1 (includes others),CAV1,MAPK3,PIK3C2A,PRKAR1A
Cell Cycle Control of Chromosomal Replication	0.91	0.0536	#NUM!	CDK11A,CDK7,CDT1
EGF Signaling	0.91	0.0536	#NUM!	MAPK3,MAPK8,PIK3C2A
Glutathione Redox Reactions I	0.907	0.0714	#NUM!	GPX8,PRDX6
Pyruvate Fermentation to Lactate	0.907	0.167	#NUM!	LDHA
NAD Biosynthesis III	0.907	0.167	#NUM!	NAMPT
CD27 Signaling in Lymphocytes	0.893	0.0526	#NUM!	IKBKG,MAP3K10,MAPK8
CNTF Signaling	0.893	0.0526	#NUM!	MAPK3,PIK3C2A,TYK2
Role of IL-17A in Arthritis	0.893	0.0526	#NUM!	MAPK3,MAPK8,PIK3C2A
RHOA Signaling	0.869	0.0403	2	ABL2,ARHGEF12,PIKFYVE,PIP5K1A,PLD1
PPARα/RXRα Activation	0.867	0.0359	0.378	ADCY9,GNAS,IKBKG,MAPK3,MAPK8,MEF2C,PRKAR1A
Endometrial Cancer Signaling	0.845	0.05	#NUM!	CTNNA1,MAPK3,PIK3C2A
PCP (Planar Cell Polarity) Pathway	0.845	0.05	#NUM!	LGR4,MAPK8,RAC1
Phosphatidylcholine Biosynthesis I	0.844	0.143	#NUM!	CHKA
GP6 Signaling Pathway	0.838	0.0394	-0.447	Calm1 (includes others),COL18A1,LAMC1,PIK3C2A,RAC1
cAMP-mediated signaling	0.835	0.0339	0	ADCY9,ADORA1,Calm1 (includes others),CAMK1,GNAO1,GNAS,MAPK3,PRKAR1A
HOTAIR Regulatory Pathway	0.833	0.0368	-1.633	CD44,CDKN1A,HSF1,KMT2C,PIK3C2A,RHOC
Non-Small Cell Lung Cancer Signaling	0.824	0.0426	#NUM!	HDAC3,MAPK3,PIK3C2A,TFDP1
IL-6 Signaling	0.818	0.0388	-0.447	IKBKG,IL6R,MAPK3,MAPK8,PIK3C2A
IL-2 Signaling	0.815	0.0484	#NUM!	MAPK3,MAPK8,PIK3C2A
TNFR2 Signaling	0.813	0.0625	#NUM!	IKBKG,MAPK8
CDX Gastrointestinal Cancer Signaling Pathway	0.812	0.0347	0.378	IKBKG,IL6R,LIF,MAPK3,PIK3C2A,RAC1,TYK2
Inositol Pyrophosphates Biosynthesis	0.791	0.125	#NUM!	IP6K2
Sphingomyelin Metabolism	0.791	0.125	#NUM!	SGMS1
Salvage Pathways of Pyrimidine Ribonucleotides	0.79	0.0412	0	CDK7,MAPK3,MAPK8,UPP1
Ferroptosis Signaling Pathway	0.789	0.0379	-1.342	BECN1,CDKN1A,EIF2A,MAPK3,SLC11A2
Synaptic Long Term Potentiation	0.789	0.0379	1.342	Calm1 (includes others),MAPK3,PPP1CA,PPP1CC,PRKAR1A
DNA Methylation and Transcriptional Repression Signaling	0.779	0.0408	#NUM!	CDK11A,CDK7,TCF25,TFE3
Role of Tissue Factor in Cancer	0.775	0.0338	-1.134	IKBKG,ITGA3,ITGB1,MAPK3,MAPK8,PIK3C2A,RAC1
Pyridoxal 5'-phosphate Salvage Pathway	0.772	0.0462	#NUM!	CDK7,MAPK3,MAPK8
Glutamate Receptor Signaling	0.758	0.0455	#NUM!	Calm1 (includes others),GNB1,GNG5
SNARE Signaling Pathway	0.752	0.0368	-0.447	ADCY9,Calm1 (includes others),PRKAR1A,RAB6A,STXBP3
Role of PKR in Interferon Induction and Antiviral Response	0.752	0.0368	-0.447	HSPA5,IKBKG,MAPK3,MAPK8,TYK2
Nucleotide Excision Repair Pathway	0.752	0.0571	#NUM!	CDK7,POLR2H
Neuropathic Pain Signaling In Dorsal Horn Neurons	0.747	0.0396	1	CAMK1,MAPK3,PIK3C2A,PRKAR1A
Sucrose Degradation V (Mammalian)	0.745	0.111	#NUM!	TKFC
Phosphatidylethanolamine Biosynthesis II	0.745	0.111	#NUM!	CHKA
Heme Biosynthesis II	0.745	0.111	#NUM!	ALAS1
White Adipose Tissue Browning Pathway	0.735	0.0362	0.447	ADCY9,GNAS,LDHA,PRKAR1A,RARA
MIF-mediated Glucocorticoid Regulation	0.733	0.0556	#NUM!	MAPK3,PLA2G6
Remodeling of Epithelial Adherens Junctions	0.732	0.0441	#NUM!	CTNNA1,CTNND1,Mapre2
Protein Kinase A Signaling	0.722	0.0292	0.577	ADCY9,ADD1,ANAPC5,Calm1 (includes others),GNAS,GNB1,GNG5,MAPK3,PPP1CA,PPP1CC,PRKAR1A,PTPRS
Role of JAK1 and JAK3 in γc Cytokine Signaling	0.719	0.0435	#NUM!	IL4R,MAPK3,PIK3C2A
Phospholipases	0.719	0.0435	#NUM!	PLA2G6,PLD1,PRDX6
Mouse Embryonic Stem Cell Pluripotency	0.716	0.0385	-1	LIF,MAPK3,PIK3C2A,TYK2
Eicosanoid Signaling	0.707	0.0429	#NUM!	PLA2G6,PRDX6,PTGS1
IGF-1 Signaling	0.706	0.0381	0	MAPK3,MAPK8,PIK3C2A,PRKAR1A
Tumor Microenvironment Pathway	0.704	0.0335	0	CD44,HLA-A,IL6R,MAPK3,PIK3C2A,RAC1
Prostanoid Biosynthesis	0.703	0.1	#NUM!	PTGS1
Ketolysis	0.703	0.1	#NUM!	HADHA
G-Protein Coupled Receptor Signaling	0.699	0.027	-1.606	ADCY9,ADGRG6,ADORA1,AMOT,Calm1 (includes others),GNAO1,GNAS,GNB1,GNG5,IKBKG,LGR4,MAP3K10,MAPK3,MAPK8,MEF2C,MKNK1,PIK3C2A,PRKAR1A,RAC1
IL-17A Signaling in Fibroblasts	0.697	0.0526	#NUM!	IKBKG,MAPK3
Notch Signaling	0.697	0.0526	#NUM!	FURIN,RFNG
Xenobiotic Metabolism General Signaling Pathway	0.692	0.035	-1.342	GSTO1,MAP3K10,MAPK3,MAPK8,PIK3C2A
PD-1, PD-L1 cancer immunotherapy pathway	0.686	0.0374	1	CDKN1B,HLA-A,PIK3C2A,TYK2
Antigen Presentation Pathway	0.68	0.0513	#NUM!	HLA-A,PSMB5
Ketogenesis	0.667	0.0909	#NUM!	HADHA
Dopamine-DARPP32 Feedback in cAMP Signaling	0.654	0.0323	0.816	ADCY9,Calm1 (includes others),GNAS,PPP1CA,PPP1CC,PRKAR1A
GPCR-Mediated Integration of Enteroendocrine Signaling Exemplified by an L Cell	0.648	0.04	#NUM!	ADCY9,GNAS,PRKAR1A
Dilated Cardiomyopathy Signaling Pathway	0.637	0.0333	0.447	ADCY9,CAMK1,GNAS,MAPK3,PRKAR1A
Macropinocytosis Signaling	0.637	0.0395	#NUM!	ITGB1,PIK3C2A,RAC1
Macrophage Alternative Activation Signaling Pathway	0.634	0.0317	0	IL4R,IRF5,MAPK3,PIK3C2A,TSC22D3,TYK2
April Mediated Signaling	0.632	0.0476	#NUM!	IKBKG,MAPK8
B Cell Activating Factor Signaling	0.618	0.0465	#NUM!	IKBKG,MAPK8
Oncostatin M Signaling	0.618	0.0465	#NUM!	MAPK3,TYK2
Neurotrophin/TRK Signaling	0.616	0.0385	#NUM!	MAPK3,MAPK8,PIK3C2A
IL-7 Signaling Pathway	0.616	0.0385	#NUM!	CDKN1B,MAPK3,PIK3C2A
Neurovascular Coupling Signaling Pathway	0.612	0.0302	-0.378	ADORA1,Calm1 (includes others),PLA2G6,PRDX6,PRKAR1A,PTGS1,SLC39A7
Xenobiotic Metabolism PXR Signaling Pathway	0.608	0.0311	-0.816	ALDH6A1,GSTO1,PPP1CA,PPP1CC,PRKAR1A,SRA1
IL-13 Signaling Pathway	0.606	0.0345	-1	IL4R,MAPK3,PIK3C2A,TYK2
Bladder Cancer Signaling	0.606	0.0345	#NUM!	CDKN1A,HDAC3,MAPK3,TFDP1
IL-3 Signaling	0.605	0.038	#NUM!	MAPK3,PIK3C2A,RAC1
Oleate Biosynthesis II (Animals)	0.603	0.0769	#NUM!	ALDH6A1
NAD Phosphorylation and Dephosphorylation	0.603	0.0769	#NUM!	NADK
γ-glutamyl Cycle	0.603	0.0769	#NUM!	GCLM
Superpathway of Inositol Phosphate Compounds	0.6	0.0299	-1.134	IP6K2,MTMR4,PIK3C2A,PIKFYVE,PIP5K1A,PPP1CA,PPP1CC
Neuregulin Signaling	0.598	0.0342	#NUM!	CDKN1B,ITGA3,ITGB1,MAPK3
GPCR-Mediated Nutrient Sensing in Enteroendocrine Cells	0.59	0.0339	0	ADCY9,GNAS,GNG5,PRKAR1A
Osteoarthritis Pathway	0.589	0.0297	-1.633	CTNNA1,HDAC3,ITGA3,ITGB1,MEF2C,NAMPT,RAC1
Neuroinflammation Signaling Pathway	0.589	0.0284	-1.414	HLA-A,IKBKG,IL6R,MAPK3,MAPK8,PIK3C2A,PLA2G6,RAC1,TYK2
Epithelial Adherens Junction Signaling	0.587	0.0318	-2.236	CTNNA1,CTNND1,MAGI1,RAC1,STK11
Synaptic Long Term Depression	0.577	0.0303	1	GNAO1,GNAS,MAPK3,PLA2G6,PRDX6,SLC39A7
DNA damage-induced 14-3-3σ Signaling	0.576	0.0435	#NUM!	CDKN1A,CDKN1B
IL-23 Signaling Pathway	0.576	0.0435	#NUM!	PIK3C2A,TYK2
BEX2 Signaling Pathway	0.576	0.0366	#NUM!	CDKN1A,MAPK8,TSC2
Acyl-CoA Hydrolysis	0.576	0.0714	#NUM!	PLA2G6
Mevalonate Pathway I	0.576	0.0714	#NUM!	HADHA
p38 MAPK Signaling	0.574	0.0333	-1	EEF2K,MEF2C,MKNK1,PLA2G6
nNOS Signaling in Neurons	0.563	0.0426	#NUM!	Calm1 (includes others),PFKM
Ephrin A Signaling	0.563	0.0426	#NUM!	PIK3C2A,RAC1
Th1 Pathway	0.558	0.0328	-1	HLA-A,IL6R,PIK3C2A,TYK2
TR/RXR Activation	0.557	0.0357	#NUM!	HDAC3,LDLR,PIK3C2A
VEGF Family Ligand-Receptor Interactions	0.557	0.0357	#NUM!	MAPK3,PIK3C2A,PLA2G6
Choline Biosynthesis III	0.55	0.0667	#NUM!	PLD1
Actin Cytoskeleton Signaling	0.546	0.0287	0.378	ARHGEF12,ITGA3,ITGB1,MAPK3,PIK3C2A,PIP5K1A,RAC1
[truncated: 185 more rows]

## Sheet: 5. 230_Monolayer_Grouped_IPA
Metabolic and Biosynthetic Pathways:	Immune-Related Pathways:	Cytokine and Growth Factor Signaling	Developmental and neuronal Pathways	Cancer-Related Signaling Pathways:	Cell cycle and cell death	DNA Repair	Hormone signaling:	Cytoskeleton and ECM signaling:	RNA and Protein Metabolism:	Endocytosis and Intracellular Trafficking:	Un-grouped Pathways:
[truncated: 70 more rows]
