# Supplementary material for: SMARCD1 is a “Goldilocks” metastasis modifier
Source: bioRxiv. 2024 Jan 29:2024.01.24.577061. Preprint. [Version 1] doi: 10.1101/2024.01.24.577061 (PMC10896335; doi:10.1101/2024.01.24.577061)
Supplement: Supplement 10 [file media-10.xlsx]

## Sheet: 1. EV_Monolayer
Chromosome	Start	End	Length	Absolute summit	Pileup	-LOG(qValue)	Fold enrichment	-LOG(qValue)	Peak name	Sample name	Gene IDs	Transcript IDs	Strand	Transcript start	Transcript end	Gene section	Distance to TSS	Distance to TTS	% transcript overlap	% peak overlap	ccds_id	gene_biotype	gene_id	gene_name	gene_source	gene_version	protein_id	protein_version	transcript_biotype	transcript_name	transcript_source	transcript_support_level	transcript_version
chr1	4758583	4758777	194	4758698	11	5.79	3.95	3.66	Mono_(EmptyVector)_Peaks_peak_1	Mono_(EmptyVector)_Peaks	ENSMUSG00000098104	ENSMUST00000182774	-	4758157	4759627	TSS	850	-426	0.1326	1	---	processed_pseudogene	ENSMUSG00000098104	Gm6085	havana	2	---	---	processed_pseudogene	Gm6085-201	havana	NA (assigned to previous version 1)	2		avg length	stdev
chr1	4840636	4840833	197	4840722	10	5.01	3.62	2.92	Mono_(EmptyVector)_Peaks_peak_2	Mono_(EmptyVector)_Peaks	ENSMUSG00000103922	ENSMUST00000193658	+	4841354	4842423	TSS	-521	-1590	0	0	---	processed_pseudogene	ENSMUSG00000103922	Gm6123	havana	2	---	---	processed_pseudogene	Gm6123-201	havana	NA (assigned to previous version 1)	2		525.807	297.756
chr1	4855543	4856351	808	4856014	105	104.65	19.96	101.36	Mono_(EmptyVector)_Peaks_peak_3	Mono_(EmptyVector)_Peaks	ENSMUSG00000033845	ENSMUST00000156816	-	4843434	4855963	TSS	0	-12109	0.0336	0.5204	CCDS48211	protein_coding	ENSMUSG00000033845	Mrpl15	ensembl_havana	14	ENSMUSP00000115512	2	protein_coding	Mrpl15-206	ensembl_havana	1 (assigned to previous version 6)	7
chr1	4868491	4869065	574	4868761	54	54.39	16.77	51.53	Mono_(EmptyVector)_Peaks_peak_4	Mono_(EmptyVector)_Peaks	.	.	.	.	.	Intergenic	.	.	.	.	.	.	.	.	.	.	.	.	.	.	.	.	.
chr1	4877736	4878417	681	4878014	205	195.68	20.52	191.67	Mono_(EmptyVector)_Peaks_peak_5	Mono_(EmptyVector)_Peaks	ENSMUSG00000025903	ENSMUST00000134384	+	4878011	4918634	TSS	0	-40217	0.01	0.5968	---	protein_coding	ENSMUSG00000025903	Lypla1	ensembl_havana	15	ENSMUSP00000137104	2	nonsense_mediated_decay	Lypla1-205	havana	1 (assigned to previous version 7)	8
chr1	4927639	4928815	1176	4927906	284	254.75	18.68	250.28	Mono_(EmptyVector)_Peaks_peak_6	Mono_(EmptyVector)_Peaks	ENSMUSG00000033813	ENSMUST00000081551	+	4928037	4968129	TSS	0	-39314	0.0194	0.6619	CCDS35505	protein_coding	ENSMUSG00000033813	Tcea1	ensembl_havana	16	ENSMUSP00000080266	8	protein_coding	Tcea1-201	ensembl_havana	1 (assigned to previous version 13)	14
chr1	4982197	4982425	228	4982228	10	5.01	3.62	2.92	Mono_(EmptyVector)_Peaks_peak_7	Mono_(EmptyVector)_Peaks	ENSMUSG00000002459	ENSMUST00000147158	-	4982565	5140506	TTS	158081	140	0	0	---	protein_coding	ENSMUSG00000002459	Rgs20	ensembl_havana	18	ENSMUSP00000117380	2	protein_coding	Rgs20-205	havana	2 (assigned to previous version 1)	2
chr1	5085555	5086033	478	5085774	102	64.55	9.21	61.6	Mono_(EmptyVector)_Peaks_peak_8	Mono_(EmptyVector)_Peaks	ENSMUSG00000002459	ENSMUST00000119256	-	4980625	5088959	5' UTR Exon	2926	-104930	0.0044	1	CCDS69859	protein_coding	ENSMUSG00000002459	Rgs20	ensembl_havana	18	ENSMUSP00000113324	2	protein_coding	Rgs20-203	havana	3 (assigned to previous version 7)	8
chr1	5089265	5090099	834	5089645	100	52.58	7.13	49.73	Mono_(EmptyVector)_Peaks_peak_9	Mono_(EmptyVector)_Peaks	ENSMUSG00000002459	ENSMUST00000156289	-	4992751	5089603	TSS	0	-96514	0.0035	0.406	---	protein_coding	ENSMUSG00000002459	Rgs20	ensembl_havana	18	---	---	retained_intron	Rgs20-206	havana	1 (assigned to previous version 1)	2
chr1	5092991	5093345	354	5093164	64	30.34	5.94	27.74	Mono_(EmptyVector)_Peaks_peak_10	Mono_(EmptyVector)_Peaks	ENSMUSG00000002459	ENSMUST00000118000	-	4979799	5140509	Intron 1	47164	-113192	0.0022	1	CCDS48213	protein_coding	ENSMUSG00000002459	Rgs20	ensembl_havana	18	ENSMUSP00000113398	2	protein_coding	Rgs20-202	ensembl_havana	5 (assigned to previous version 7)	8
chr1	5140406	5140852	446	5140649	19	13.05	6.59	10.72	Mono_(EmptyVector)_Peaks_peak_11	Mono_(EmptyVector)_Peaks	ENSMUSG00000002459	ENSMUST00000147158	-	4982565	5140506	TSS	0	-157841	0.0006	0.226	---	protein_coding	ENSMUSG00000002459	Rgs20	ensembl_havana	18	ENSMUSP00000117380	2	protein_coding	Rgs20-205	havana	2 (assigned to previous version 1)	2
chr1	5153145	5153807	662	5153389	136	138.44	21.96	134.88	Mono_(EmptyVector)_Peaks_peak_12	Mono_(EmptyVector)_Peaks	ENSMUSG00000033793	ENSMUST00000194301	+	5153347	5215276	TSS	0	-61469	0.0074	0.6953	---	protein_coding	ENSMUSG00000033793	Atp6v1h	ensembl_havana	13	---	---	retained_intron	Atp6v1h-206	havana	5 (assigned to previous version 5)	6
chr1	6284382	6285665	1283	6284870	201	167.88	15.75	164.09	Mono_(EmptyVector)_Peaks_peak_13	Mono_(EmptyVector)_Peaks	ENSMUSG00000090031	ENSMUST00000191825	-	6280090	6285518	TSS	0	-4292	0.2094	0.8855	---	lncRNA	ENSMUSG00000090031	4732440D04Rik	ensembl_havana	4	---	---	lncRNA	4732440D04Rik-203	havana	NA (assigned to previous version 1)	2
chr1	6376924	6377297	373	6377058	67	69.19	18.84	66.2	Mono_(EmptyVector)_Peaks_peak_14	Mono_(EmptyVector)_Peaks	.	.	.	.	.	Intergenic	.	.	.	.	.	.	.	.	.	.	.	.	.	.	.	.	.
chr1	6382127	6382417	290	6382325	18	12.06	6.26	9.75	Mono_(EmptyVector)_Peaks_peak_15	Mono_(EmptyVector)_Peaks	.	.	.	.	.	Intergenic	.	.	.	.	.	.	.	.	.	.	.	.	.	.	.	.	.
chr1	6476500	6476795	295	6476515	10	5.01	3.62	2.92	Mono_(EmptyVector)_Peaks_peak_16	Mono_(EmptyVector)_Peaks	.	.	.	.	.	Intergenic	.	.	.	.	.	.	.	.	.	.	.	.	.	.	.	.	.
chr1	6524340	6524907	567	6524710	66	50.2	11.28	47.38	Mono_(EmptyVector)_Peaks_peak_17	Mono_(EmptyVector)_Peaks	.	.	.	.	.	Intergenic	.	.	.	.	.	.	.	.	.	.	.	.	.	.	.	.	.
chr1	6527963	6528523	560	6528219	56	39.22	9.61	36.52	Mono_(EmptyVector)_Peaks_peak_18	Mono_(EmptyVector)_Peaks	.	.	.	.	.	Intergenic	.	.	.	.	.	.	.	.	.	.	.	.	.	.	.	.	.
chr1	6694219	6694518	299	6694361	29	24.02	9.88	21.5	Mono_(EmptyVector)_Peaks_peak_19	Mono_(EmptyVector)_Peaks	ENSMUSG00000033740	ENSMUST00000140079	+	6557455	6931159	5' UTR Exon	136764	-236641	0.0008	1	CCDS14810	protein_coding	ENSMUSG00000033740	St18	ensembl_havana	18	ENSMUSP00000118322	2	protein_coding	St18-208	havana	1 (assigned to previous version 7)	8
chr1	7096208	7096497	289	7096342	17	11.09	5.93	8.8	Mono_(EmptyVector)_Peaks_peak_20	Mono_(EmptyVector)_Peaks	.	.	.	.	.	Intergenic	.	.	.	.	.	.	.	.	.	.	.	.	.	.	.	.	.
chr1	7123665	7123923	258	7123757	15	9.21	5.27	6.97	Mono_(EmptyVector)_Peaks_peak_21	Mono_(EmptyVector)_Peaks	.	.	.	.	.	Intergenic	.	.	.	.	.	.	.	.	.	.	.	.	.	.	.	.	.
chr1	7158672	7159528	856	7159116	337	284.95	16.82	280.26	Mono_(EmptyVector)_Peaks_peak_22	Mono_(EmptyVector)_Peaks	ENSMUSG00000120372	ENSMUST00000242836	-	7158447	7159049	TSS	0	-225	0.6269	0.4411	---	lncRNA	ENSMUSG00000120372	---	havana_tagene	1	---	---	lncRNA	---	havana_tagene	---	1
chr1	7467884	7468694	810	7468156	189	150.93	14.41	147.27	Mono_(EmptyVector)_Peaks_peak_23	Mono_(EmptyVector)_Peaks	ENSMUSG00000097797	ENSMUST00000193732	-	7446112	7468094	TSS	0	-21772	0.0096	0.2602	---	lncRNA	ENSMUSG00000097797	Gm26901	havana	7	---	---	lncRNA	Gm26901-204	havana	1 (assigned to previous version 1)	2
chr1	9202914	9203444	530	9203393	12	6.6	4.28	4.44	Mono_(EmptyVector)_Peaks_peak_24	Mono_(EmptyVector)_Peaks	ENSMUSG00000025909	ENSMUST00000144593	-	8746197	9369508	5' UTR Exon	166064	-456717	0.0009	1	---	protein_coding	ENSMUSG00000025909	Sntg1	ensembl_havana	17	ENSMUSP00000123632	2	nonsense_mediated_decay	Sntg1-209	havana	1 (assigned to previous version 7)	8
chr1	9223903	9224404	501	9224171	21	15.1	7.25	12.73	Mono_(EmptyVector)_Peaks_peak_25	Mono_(EmptyVector)_Peaks	ENSMUSG00000025909	ENSMUST00000144593	-	8746197	9369508	5' UTR Exon	145104	-477706	0.0008	1	---	protein_coding	ENSMUSG00000025909	Sntg1	ensembl_havana	17	ENSMUSP00000123632	2	nonsense_mediated_decay	Sntg1-209	havana	1 (assigned to previous version 7)	8
chr1	9615207	9616135	928	9615594	284	212.67	13.27	208.52	Mono_(EmptyVector)_Peaks_peak_26	Mono_(EmptyVector)_Peaks	ENSMUSG00000061024	ENSMUST00000072079	+	9615633	9617681	TSS	0	-1546	0.2455	0.5414	CCDS14811	protein_coding	ENSMUSG00000061024	Rrs1	ensembl_havana	9	ENSMUSP00000071955	8	protein_coding	Rrs1-201	ensembl_havana	NA (assigned to previous version 8)	9
chr1	9618216	9618498	282	9618291	55	11.08	2.76	8.79	Mono_(EmptyVector)_Peaks_peak_27	Mono_(EmptyVector)_Peaks	ENSMUSG00000025911	ENSMUST00000186467	+	9618332	9625794	TSS	0	-7296	0.0224	0.5901	---	protein_coding	ENSMUSG00000025911	Adhfe1	ensembl_havana	15	ENSMUSP00000140861	2	nonsense_mediated_decay	Adhfe1-204	havana	5 (assigned to previous version 1)	2
chr1	9618857	9619366	509	9619055	86	28.7	4.28	26.12	Mono_(EmptyVector)_Peaks_peak_28	Mono_(EmptyVector)_Peaks	ENSMUSG00000025911	ENSMUST00000186467	+	9618332	9625794	TSS	525	-6428	0.0683	1	---	protein_coding	ENSMUSG00000025911	Adhfe1	ensembl_havana	15	ENSMUSP00000140861	2	nonsense_mediated_decay	Adhfe1-204	havana	5 (assigned to previous version 1)	2
chr1	9634784	9635037	253	9634907	21	15.1	7.25	12.73	Mono_(EmptyVector)_Peaks_peak_29	Mono_(EmptyVector)_Peaks	ENSMUSG00000025911	ENSMUST00000027044	+	9618280	9647127	3' UTR Exon	16504	-12090	0.0088	1	---	protein_coding	ENSMUSG00000025911	Adhfe1	ensembl_havana	15	ENSMUSP00000137782	2	nonsense_mediated_decay	Adhfe1-201	havana	1 (assigned to previous version 14)	15
chr1	9643390	9643870	480	9643750	11	5.79	3.95	3.66	Mono_(EmptyVector)_Peaks_peak_30	Mono_(EmptyVector)_Peaks	ENSMUSG00000081441	ENSMUST00000121942	+	9644773	9645875	TSS	-903	-2005	0	0	---	processed_pseudogene	ENSMUSG00000081441	Gm6161	havana	4	---	---	processed_pseudogene	Gm6161-201	havana	NA (assigned to previous version 1)	2
chr1	9663319	9663676	357	9663396	15	9.21	5.27	6.97	Mono_(EmptyVector)_Peaks_peak_31	Mono_(EmptyVector)_Peaks	ENSMUSG00000079671	ENSMUST00000115480	-	9630705	9701396	Intron 3	37720	-32614	0.0051	1	---	lncRNA	ENSMUSG00000079671	2610203C22Rik	havana	10	---	---	lncRNA	2610203C22Rik-201	havana_tagene	1 (assigned to previous version 7)	9
chr1	9697510	9697833	323	9697700	35	19.36	6.32	16.91	Mono_(EmptyVector)_Peaks_peak_32	Mono_(EmptyVector)_Peaks	ENSMUSG00000067879	ENSMUST00000088666	+	9671424	9697369	TTS	26086	141	0	0	CCDS14813	protein_coding	ENSMUSG00000067879	Vxn	ensembl_havana	4	ENSMUSP00000086041	4	protein_coding	Vxn-201	ensembl_havana	1 (assigned to previous version 3)	4
chr1	9700355	9701032	677	9700666	26	11.53	4.61	9.23	Mono_(EmptyVector)_Peaks_peak_33	Mono_(EmptyVector)_Peaks	ENSMUSG00000079671	ENSMUST00000145176	-	9633730	9701363	TSS	331	-66625	0.01	1	---	lncRNA	ENSMUSG00000079671	2610203C22Rik	havana	10	---	---	retained_intron	2610203C22Rik-202	havana	1 (assigned to previous version 7)	8
chr1	9701402	9701983	581	9701898	28	13.27	5.03	10.93	Mono_(EmptyVector)_Peaks_peak_34	Mono_(EmptyVector)_Peaks	ENSMUSG00000079671	ENSMUST00000145176	-	9633730	9701363	TSS	-39	-67672	0	0	---	lncRNA	ENSMUSG00000079671	2610203C22Rik	havana	10	---	---	retained_intron	2610203C22Rik-202	havana	1 (assigned to previous version 7)	8
chr1	9710938	9711569	631	9711270	41	36.27	12.39	33.6	Mono_(EmptyVector)_Peaks_peak_35	Mono_(EmptyVector)_Peaks	ENSMUSG00000099827	ENSMUST00000191209	-	9709480	9710808	TSS	-130	-1458	0	0	---	lncRNA	ENSMUSG00000099827	Gm29520	havana	2	---	---	lncRNA	Gm29520-201	havana	5 (assigned to previous version 1)	2
chr1	9770107	9771247	1140	9770911	239	194.77	15.28	190.77	Mono_(EmptyVector)_Peaks_peak_36	Mono_(EmptyVector)_Peaks	ENSMUSG00000025912	ENSMUST00000115468	-	9739762	9770250	TSS	0	-30345	0.0047	0.1262	CCDS69861	protein_coding	ENSMUSG00000025912	Mybl1	ensembl_havana	17	ENSMUSP00000111128	3	protein_coding	Mybl1-202	havana	5 (assigned to previous version 8)	9
chr1	9817836	9818965	1129	9818700	263	242.03	19.55	237.66	Mono_(EmptyVector)_Peaks_peak_37	Mono_(EmptyVector)_Peaks	ENSMUSG00000097893	ENSMUST00000191287	+	9818706	9841482	TSS	0	-22517	0.0114	0.2301	---	lncRNA	ENSMUSG00000097893	1700034P13Rik	havana	10	---	---	lncRNA	1700034P13Rik-205	havana	3 (assigned to previous version 6)	7
chr1	9825263	9825525	262	9825344	13	7.44	4.61	5.26	Mono_(EmptyVector)_Peaks_peak_38	Mono_(EmptyVector)_Peaks	ENSMUSG00000097893	ENSMUST00000191287	+	9818706	9841482	Intron 2	6557	-15957	0.0115	1	---	lncRNA	ENSMUSG00000097893	1700034P13Rik	havana	10	---	---	lncRNA	1700034P13Rik-205	havana	3 (assigned to previous version 6)	7
chr1	10008904	10009231	327	10008982	12	6.36	4.14	4.21	Mono_(EmptyVector)_Peaks_peak_39	Mono_(EmptyVector)_Peaks	ENSMUSG00000046101	ENSMUST00000183059	+	10002345	10011180	3' UTR Exon	6559	-1949	0.0371	1	---	protein_coding	ENSMUSG00000046101	Mcmdc2	ensembl_havana	17	ENSMUSP00000138182	2	nonsense_mediated_decay	Mcmdc2-206	havana	2 (assigned to previous version 1)	2
chr1	10013986	10014692	706	10014369	140	139.41	21.12	135.85	Mono_(EmptyVector)_Peaks_peak_40	Mono_(EmptyVector)_Peaks	ENSMUSG00000098234	ENSMUST00000244246	-	10012248	10014343	TSS	0	-1738	0.1708	0.5064	---	lncRNA	ENSMUSG00000098234	Snhg6	havana	9	---	---	lncRNA	Snhg6-213	havana_tagene	---	1
chr1	10107964	10108506	542	10108363	142	89.97	9.57	86.8	Mono_(EmptyVector)_Peaks_peak_41	Mono_(EmptyVector)_Peaks	ENSMUSG00000056763	ENSMUST00000190610	+	10108212	10109568	TSS	0	-1062	0.2174	0.5433	---	protein_coding	ENSMUSG00000056763	Cspp1	ensembl_havana	17	---	---	retained_intron	Cspp1-223	havana	NA (assigned to previous version 1)	2
chr1	10109787	10110453	666	10110124	205	159.36	13.84	155.63	Mono_(EmptyVector)_Peaks_peak_42	Mono_(EmptyVector)_Peaks	ENSMUSG00000056763	ENSMUST00000191521	+	10109992	10129098	TSS	0	-18645	0.0242	0.6927	---	protein_coding	ENSMUSG00000056763	Cspp1	ensembl_havana	17	---	---	retained_intron	Cspp1-227	havana	3 (assigned to previous version 6)	7
chr1	10199234	10199414	180	10199297	10	5.01	3.62	2.92	Mono_(EmptyVector)_Peaks_peak_43	Mono_(EmptyVector)_Peaks	ENSMUSG00000056763	ENSMUST00000136898	+	10200184	10203687	TSS	-770	-4273	0	0	---	protein_coding	ENSMUSG00000056763	Cspp1	ensembl_havana	17	---	---	retained_intron	Cspp1-210	havana	3 (assigned to previous version 1)	2
chr1	10302383	10303617	1234	10303308	223	189.96	16.51	186	Mono_(EmptyVector)_Peaks_peak_44	Mono_(EmptyVector)_Peaks	ENSMUSG00000067851	ENSMUST00000131556	-	10243300	10302896	TSS	0	-59083	0.0086	0.4162	---	protein_coding	ENSMUSG00000067851	Arfgef1	ensembl_havana	12	ENSMUSP00000118805	2	protein_coding	Arfgef1-203	havana	5 (assigned to previous version 1)	2
chr1	10324705	10325006	301	10324909	18	10.47	5.38	8.2	Mono_(EmptyVector)_Peaks_peak_45	Mono_(EmptyVector)_Peaks	.	.	.	.	.	Intergenic	.	.	.	.	.	.	.	.	.	.	.	.	.	.	.	.	.
chr1	10327625	10328015	390	10327904	29	19.42	7.52	16.97	Mono_(EmptyVector)_Peaks_peak_46	Mono_(EmptyVector)_Peaks	.	.	.	.	.	Intergenic	.	.	.	.	.	.	.	.	.	.	.	.	.	.	.	.	.
chr1	10556430	10556864	434	10556770	21	15.1	7.25	12.73	Mono_(EmptyVector)_Peaks_peak_47	Mono_(EmptyVector)_Peaks	ENSMUSG00000042501	ENSMUST00000153695	-	10394945	10790171	Intron 2	233307	-161485	0.0011	1	---	protein_coding	ENSMUSG00000042501	Cpa6	ensembl_havana	13	ENSMUSP00000118341	2	nonsense_mediated_decay	Cpa6-204	havana	1 (assigned to previous version 7)	8
chr1	10662768	10663577	809	10663078	96	90.11	17.48	86.94	Mono_(EmptyVector)_Peaks_peak_48	Mono_(EmptyVector)_Peaks	ENSMUSG00000042501	ENSMUST00000153695	-	10394945	10790171	Intron 2	126594	-267823	0.002	1	---	protein_coding	ENSMUSG00000042501	Cpa6	ensembl_havana	13	ENSMUSP00000118341	2	nonsense_mediated_decay	Cpa6-204	havana	1 (assigned to previous version 7)	8
chr1	12690766	12691347	581	12691242	29	15.32	5.7	12.95	Mono_(EmptyVector)_Peaks_peak_49	Mono_(EmptyVector)_Peaks	.	.	.	.	.	Intergenic	.	.	.	.	.	.	.	.	.	.	.	.	.	.	.	.	.
chr1	12693442	12693935	493	12693644	56	43.08	11.04	40.34	Mono_(EmptyVector)_Peaks_peak_50	Mono_(EmptyVector)_Peaks	.	.	.	.	.	Intergenic	.	.	.	.	.	.	.	.	.	.	.	.	.	.	.	.	.
chr1	12728557	12728865	308	12728670	9	4.27	3.29	2.22	Mono_(EmptyVector)_Peaks_peak_51	Mono_(EmptyVector)_Peaks	.	.	.	.	.	Intergenic	.	.	.	.	.	.	.	.	.	.	.	.	.	.	.	.	.
chr1	12935350	12935810	460	12935593	15	9.21	5.27	6.97	Mono_(EmptyVector)_Peaks_peak_52	Mono_(EmptyVector)_Peaks	ENSMUSG00000025938	ENSMUST00000115403	-	12936776	13061360	TTS	125550	966	0	0	CCDS14821	protein_coding	ENSMUSG00000025938	Slco5a1	ensembl_havana	17	ENSMUSP00000111062	3	protein_coding	Slco5a1-202	ensembl	5 (assigned to previous version 8)	9
chr1	13012742	13012936	194	13012823	16	10.14	5.6	7.87	Mono_(EmptyVector)_Peaks_peak_53	Mono_(EmptyVector)_Peaks	ENSMUSG00000025938	ENSMUST00000147606	-	12949907	13061139	Intron 2	48203	-62835	0.0018	1	---	protein_coding	ENSMUSG00000025938	Slco5a1	ensembl_havana	17	ENSMUSP00000140658	2	protein_coding	Slco5a1-206	havana	1 (assigned to previous version 2)	3
chr1	13062719	13063001	282	13062942	20	12.89	6.27	10.56	Mono_(EmptyVector)_Peaks_peak_54	Mono_(EmptyVector)_Peaks	ENSMUSG00000025938	ENSMUST00000188454	-	12936773	13062875	TSS	0	-125946	0.0012	0.5548	CCDS14821	protein_coding	ENSMUSG00000025938	Slco5a1	ensembl_havana	17	ENSMUSP00000140091	2	protein_coding	Slco5a1-207	havana	5 (assigned to previous version 6)	7
chr1	13067590	13067865	275	13067662	16	10.14	5.6	7.87	Mono_(EmptyVector)_Peaks_peak_55	Mono_(EmptyVector)_Peaks	.	.	.	.	.	Intergenic	.	.	.	.	.	.	.	.	.	.	.	.	.	.	.	.	.
chr1	13122605	13122805	200	13122707	9	4.27	3.29	2.22	Mono_(EmptyVector)_Peaks_peak_56	Mono_(EmptyVector)_Peaks	.	.	.	.	.	Intergenic	.	.	.	.	.	.	.	.	.	.	.	.	.	.	.	.	.
chr1	13231663	13232591	928	13231974	47	38.41	11.52	35.72	Mono_(EmptyVector)_Peaks_peak_57	Mono_(EmptyVector)_Peaks	ENSMUSG00000005886	ENSMUST00000006037	-	13212699	13444308	CDS Exon 14	211717	-18964	0.004	1	CCDS35515	protein_coding	ENSMUSG00000005886	Ncoa2	ensembl_havana	15	ENSMUSP00000006037	7	protein_coding	Ncoa2-201	ensembl_havana	1 (assigned to previous version 12)	13
chr1	13301614	13302000	386	13301838	26	20.55	8.9	18.09	Mono_(EmptyVector)_Peaks_peak_58	Mono_(EmptyVector)_Peaks	ENSMUSG00000005886	ENSMUST00000006037	-	13212699	13444308	5' UTR Exon	142308	-88915	0.0017	1	CCDS35515	protein_coding	ENSMUSG00000005886	Ncoa2	ensembl_havana	15	ENSMUSP00000006037	7	protein_coding	Ncoa2-201	ensembl_havana	1 (assigned to previous version 12)	13
chr1	13329659	13329988	329	13329700	11	5.79	3.95	3.66	Mono_(EmptyVector)_Peaks_peak_59	Mono_(EmptyVector)_Peaks	ENSMUSG00000005886	ENSMUST00000006037	-	13212699	13444308	5' UTR Exon	114320	-116960	0.0014	1	CCDS35515	protein_coding	ENSMUSG00000005886	Ncoa2	ensembl_havana	15	ENSMUSP00000006037	7	protein_coding	Ncoa2-201	ensembl_havana	1 (assigned to previous version 12)	13
chr1	13363644	13363922	278	13363733	10	5.01	3.62	2.92	Mono_(EmptyVector)_Peaks_peak_60	Mono_(EmptyVector)_Peaks	ENSMUSG00000005886	ENSMUST00000006037	-	13212699	13444308	5' UTR Exon	80386	-150945	0.0012	1	CCDS35515	protein_coding	ENSMUSG00000005886	Ncoa2	ensembl_havana	15	ENSMUSP00000006037	7	protein_coding	Ncoa2-201	ensembl_havana	1 (assigned to previous version 12)	13
chr1	13375196	13375378	182	13375311	13	7.44	4.61	5.26	Mono_(EmptyVector)_Peaks_peak_61	Mono_(EmptyVector)_Peaks	ENSMUSG00000005886	ENSMUST00000006037	-	13212699	13444308	5' UTR Exon	68930	-162497	0.0008	1	CCDS35515	protein_coding	ENSMUSG00000005886	Ncoa2	ensembl_havana	15	ENSMUSP00000006037	7	protein_coding	Ncoa2-201	ensembl_havana	1 (assigned to previous version 12)	13
chr1	13442470	13444844	2374	13442862	257	176.78	11.41	172.92	Mono_(EmptyVector)_Peaks_peak_62	Mono_(EmptyVector)_Peaks	ENSMUSG00000005886	ENSMUST00000068304	-	13209383	13444308	TSS	0	-233087	0.0078	0.7743	CCDS35514	protein_coding	ENSMUSG00000005886	Ncoa2	ensembl_havana	15	ENSMUSP00000069509	7	protein_coding	Ncoa2-202	ensembl	5 (assigned to previous version 12)	13
chr1	13496784	13497045	261	13496883	17	11.09	5.93	8.8	Mono_(EmptyVector)_Peaks_peak_63	Mono_(EmptyVector)_Peaks	.	.	.	.	.	Intergenic	.	.	.	.	.	.	.	.	.	.	.	.	.	.	.	.	.
chr1	13659407	13660427	1020	13660280	90	67.94	11.85	64.96	Mono_(EmptyVector)_Peaks_peak_64	Mono_(EmptyVector)_Peaks	ENSMUSG00000025935	ENSMUST00000027068	-	13634922	13660135	TSS	0	-24485	0.0289	0.714	CCDS14822	protein_coding	ENSMUSG00000025935	Tram1	ensembl_havana	11	ENSMUSP00000027068	5	protein_coding	Tram1-201	ensembl_havana	1 (assigned to previous version 10)	11
chr1	13686016	13686615	599	13686317	56	55.67	16.62	52.8	Mono_(EmptyVector)_Peaks_peak_65	Mono_(EmptyVector)_Peaks	.	.	.	.	.	Intergenic	.	.	.	.	.	.	.	.	.	.	.	.	.	.	.	.	.
chr1	13709491	13710165	674	13709949	142	128.68	17.59	125.2	Mono_(EmptyVector)_Peaks_peak_66	Mono_(EmptyVector)_Peaks	ENSMUSG00000025937	ENSMUST00000156222	-	13700219	13708636	TSS	-855	-9272	0	0	---	protein_coding	ENSMUSG00000025937	Lactb2	ensembl_havana	7	---	---	retained_intron	Lactb2-202	havana	2 (assigned to previous version 1)	2
chr1	13730272	13731094	822	13730815	371	361.45	22.71	356.29	Mono_(EmptyVector)_Peaks_peak_67	Mono_(EmptyVector)_Peaks	ENSMUSG00000025937	ENSMUST00000027071	-	13693554	13730771	TSS	0	-36718	0.0134	0.6075	CCDS14823	protein_coding	ENSMUSG00000025937	Lactb2	ensembl_havana	7	ENSMUSP00000027071	6	protein_coding	Lactb2-201	ensembl_havana	1 (assigned to previous version 6)	7
chr1	13859644	13859851	207	13859667	14	8.31	4.94	6.1	Mono_(EmptyVector)_Peaks_peak_68	Mono_(EmptyVector)_Peaks	.	.	.	.	.	Intergenic	.	.	.	.	.	.	.	.	.	.	.	.	.	.	.	.	.
chr1	13944133	13944661	528	13944355	32	27.61	10.87	25.04	Mono_(EmptyVector)_Peaks_peak_69	Mono_(EmptyVector)_Peaks	.	.	.	.	.	Intergenic	.	.	.	.	.	.	.	.	.	.	.	.	.	.	.	.	.
chr1	14343945	14344855	910	14344315	61	51.76	13.15	48.92	Mono_(EmptyVector)_Peaks_peak_70	Mono_(EmptyVector)_Peaks	ENSMUSG00000025932	ENSMUST00000190337	-	14240867	14374795	CDS Exon 5	29940	-103078	0.0068	1	CCDS78545	protein_coding	ENSMUSG00000025932	Eya1	ensembl_havana	15	ENSMUSP00000141112	2	protein_coding	Eya1-209	havana	1 (assigned to previous version 6)	7
chr1	14379820	14380575	755	14380226	88	81.93	16.88	78.83	Mono_(EmptyVector)_Peaks_peak_71	Mono_(EmptyVector)_Peaks	ENSMUSG00000025932	ENSMUST00000080664	-	14239890	14380344	TSS	0	-139930	0.0037	0.6944	CCDS56621	protein_coding	ENSMUSG00000025932	Eya1	ensembl_havana	15	ENSMUSP00000079493	9	protein_coding	Eya1-202	ensembl_havana	1 (assigned to previous version 13)	14
chr1	14430381	14430646	265	14430471	13	7.44	4.61	5.26	Mono_(EmptyVector)_Peaks_peak_72	Mono_(EmptyVector)_Peaks	.	.	.	.	.	Intergenic	.	.	.	.	.	.	.	.	.	.	.	.	.	.	.	.	.
chr1	14554489	14555081	592	14554914	52	54.08	17.43	51.22	Mono_(EmptyVector)_Peaks_peak_73	Mono_(EmptyVector)_Peaks	.	.	.	.	.	Intergenic	.	.	.	.	.	.	.	.	.	.	.	.	.	.	.	.	.
chr1	14851526	14851882	356	14851665	21	15.1	7.25	12.73	Mono_(EmptyVector)_Peaks_peak_74	Mono_(EmptyVector)_Peaks	.	.	.	.	.	Intergenic	.	.	.	.	.	.	.	.	.	.	.	.	.	.	.	.	.
chr1	15875518	15876571	1053	15876075	109	92.89	15.04	89.7	Mono_(EmptyVector)_Peaks_peak_75	Mono_(EmptyVector)_Peaks	ENSMUSG00000025925	ENSMUST00000186565	+	15875881	15892240	TSS	0	-15669	0.0422	0.6556	---	protein_coding	ENSMUSG00000025925	Terf1	ensembl_havana	15	---	---	protein_coding_CDS_not_defined	Terf1-202	havana	1 (assigned to previous version 6)	7
chr1	16163348	16163604	256	16163480	16	10.14	5.6	7.87	Mono_(EmptyVector)_Peaks_peak_76	Mono_(EmptyVector)_Peaks	ENSMUSG00000067795	ENSMUST00000145070	-	16136203	16163550	TSS	0	-27145	0.0074	0.7899	CCDS56622	protein_coding	ENSMUSG00000067795	4930444P10Rik	ensembl_havana	14	ENSMUSP00000137853	2	protein_coding	4930444P10Rik-202	havana	2 (assigned to previous version 7)	8
chr1	16174437	16176469	2032	16175170	178	111.05	9.54	107.71	Mono_(EmptyVector)_Peaks_peak_77	Mono_(EmptyVector)_Peaks	ENSMUSG00000043716	ENSMUST00000058437	-	16171519	16174887	TSS	0	-2918	0.1339	0.2218	CCDS14829	protein_coding	ENSMUSG00000043716	Rpl7	ensembl_havana	14	ENSMUSP00000071616	7	protein_coding	Rpl7-201	ensembl_havana	1 (assigned to previous version 13)	14
chr1	16183739	16184137	398	16184041	21	12.78	6	10.45	Mono_(EmptyVector)_Peaks_peak_78	Mono_(EmptyVector)_Peaks	ENSMUSG00000025921	ENSMUST00000027053	+	16175998	16203959	Intron 2	7741	-19822	0.0143	1	CCDS14830	protein_coding	ENSMUSG00000025921	Rdh10	ensembl_havana	8	ENSMUSP00000027053	8	protein_coding	Rdh10-201	ensembl_havana	1 (assigned to previous version 7)	8
chr1	16242343	16243109	766	16242788	78	67.56	14.47	64.58	Mono_(EmptyVector)_Peaks_peak_79	Mono_(EmptyVector)_Peaks	.	.	.	.	.	Intergenic	.	.	.	.	.	.	.	.	.	.	.	.	.	.	.	.	.
chr1	16247833	16248255	422	16247947	21	13.2	6.22	10.87	Mono_(EmptyVector)_Peaks_peak_80	Mono_(EmptyVector)_Peaks	.	.	.	.	.	Intergenic	.	.	.	.	.	.	.	.	.	.	.	.	.	.	.	.	.
chr1	16286784	16287193	409	16286954	20	14.07	6.92	11.72	Mono_(EmptyVector)_Peaks_peak_81	Mono_(EmptyVector)_Peaks	.	.	.	.	.	Intergenic	.	.	.	.	.	.	.	.	.	.	.	.	.	.	.	.	.
chr1	16298074	16299088	1014	16298415	101	65.88	9.62	62.92	Mono_(EmptyVector)_Peaks_peak_82	Mono_(EmptyVector)_Peaks	ENSMUSG00000100868	ENSMUST00000186343	+	16298730	16314287	TSS	0	-15199	0.0231	0.3537	---	lncRNA	ENSMUSG00000100868	Gm28095	havana	2	---	---	lncRNA	Gm28095-201	havana	5 (assigned to previous version 1)	2
chr1	16311217	16311792	575	16311447	25	19.43	8.57	16.98	Mono_(EmptyVector)_Peaks_peak_83	Mono_(EmptyVector)_Peaks	ENSMUSG00000025920	ENSMUST00000162435	-	16299040	16590337	Intron 11	278545	-12177	0.002	1	CCDS48223	protein_coding	ENSMUSG00000025920	Stau2	ensembl_havana	20	ENSMUSP00000123827	2	protein_coding	Stau2-215	havana	5 (assigned to previous version 7)	8
chr1	16338982	16339172	190	16339057	18	12.06	6.26	9.75	Mono_(EmptyVector)_Peaks_peak_84	Mono_(EmptyVector)_Peaks	ENSMUSG00000089982	ENSMUST00000160446	+	16323816	16338146	TTS	15166	836	0	0	---	lncRNA	ENSMUSG00000089982	Gm7568	havana	8	---	---	lncRNA	Gm7568-202	havana	3 (assigned to previous version 7)	8
chr1	16375066	16375355	289	16375289	17	11.09	5.93	8.8	Mono_(EmptyVector)_Peaks_peak_85	Mono_(EmptyVector)_Peaks	ENSMUSG00000025920	ENSMUST00000162435	-	16299040	16590337	Intron 11	214982	-76026	0.001	1	CCDS48223	protein_coding	ENSMUSG00000025920	Stau2	ensembl_havana	20	ENSMUSP00000123827	2	protein_coding	Stau2-215	havana	5 (assigned to previous version 7)	8
chr1	16589048	16589433	385	16589296	23	15.03	6.72	12.66	Mono_(EmptyVector)_Peaks_peak_86	Mono_(EmptyVector)_Peaks	ENSMUSG00000025920	ENSMUST00000159558	-	16413631	16589436	TSS	3	-175417	0.0022	1	CCDS83529	protein_coding	ENSMUSG00000025920	Stau2	ensembl_havana	20	ENSMUSP00000125726	2	protein_coding	Stau2-213	havana	5 (assigned to previous version 7)	8
chr1	16589949	16590348	399	16590132	37	29.88	10.47	27.28	Mono_(EmptyVector)_Peaks_peak_87	Mono_(EmptyVector)_Peaks	ENSMUSG00000025920	ENSMUST00000159558	-	16413631	16589436	TSS	-513	-176318	0	0	CCDS83529	protein_coding	ENSMUSG00000025920	Stau2	ensembl_havana	20	ENSMUSP00000125726	2	protein_coding	Stau2-213	havana	5 (assigned to previous version 7)	8
chr1	16688849	16689899	1050	16689545	175	163.32	19.2	159.57	Mono_(EmptyVector)_Peaks_peak_88	Mono_(EmptyVector)_Peaks	ENSMUSG00000025939	ENSMUST00000133639	-	16652160	16689484	TSS	0	-36689	0.017	0.6051	---	protein_coding	ENSMUSG00000025939	Ube2w	ensembl_havana	20	ENSMUSP00000121573	3	nonsense_mediated_decay	Ube2w-203	havana	5 (assigned to previous version 1)	2
chr1	16726739	16727777	1038	16727225	183	141.53	13.56	137.94	Mono_(EmptyVector)_Peaks_peak_89	Mono_(EmptyVector)_Peaks	ENSMUSG00000079658	ENSMUST00000188987	-	16717060	16727125	TSS	0	-9679	0.0384	0.3725	---	protein_coding	ENSMUSG00000079658	Eloc	ensembl_havana	10	---	---	retained_intron	Eloc-209	havana	3 (assigned to previous version 6)	7
chr1	16735445	16736064	619	16735661	56	51.83	14.78	49	Mono_(EmptyVector)_Peaks_peak_90	Mono_(EmptyVector)_Peaks	ENSMUSG00000025940	ENSMUST00000177501	+	16735431	16748420	TSS	14	-12356	0.0477	1	CCDS35518	protein_coding	ENSMUSG00000025940	Tmem70	ensembl_havana	7	ENSMUSP00000135483	2	protein_coding	Tmem70-203	ensembl_havana	1 (assigned to previous version 1)	2
chr1	16758522	16758977	455	16758678	45	41.59	13.69	38.86	Mono_(EmptyVector)_Peaks_peak_91	Mono_(EmptyVector)_Peaks	ENSMUSG00000025779	ENSMUST00000026881	+	16758657	16779836	TSS	0	-20859	0.0152	0.7039	CCDS14832	protein_coding	ENSMUSG00000025779	Ly96	ensembl_havana	11	ENSMUSP00000026881	5	protein_coding	Ly96-201	ensembl_havana	1 (assigned to previous version 10)	11
chr1	16820511	16820697	186	16820577	10	5.01	3.62	2.92	Mono_(EmptyVector)_Peaks_peak_92	Mono_(EmptyVector)_Peaks	.	.	.	.	.	Intergenic	.	.	.	.	.	.	.	.	.	.	.	.	.	.	.	.	.
chr1	16861148	16861378	230	16861293	19	13.05	6.59	10.72	Mono_(EmptyVector)_Peaks_peak_93	Mono_(EmptyVector)_Peaks	.	.	.	.	.	Intergenic	.	.	.	.	.	.	.	.	.	.	.	.	.	.	.	.	.
chr1	17167168	17167404	236	17167203	8	3.57	2.97	1.57	Mono_(EmptyVector)_Peaks_peak_94	Mono_(EmptyVector)_Peaks	ENSMUSG00000042686	ENSMUST00000038382	-	17065162	17168114	TSS	710	-102006	0.0023	1	CCDS14833	protein_coding	ENSMUSG00000042686	Jph1	ensembl_havana	6	ENSMUSP00000039072	5	protein_coding	Jph1-201	ensembl_havana	1 (assigned to previous version 4)	5
chr1	17559172	17560082	910	17559785	122	99.91	14.27	96.65	Mono_(EmptyVector)_Peaks_peak_95	Mono_(EmptyVector)_Peaks	.	.	.	.	.	Intergenic	.	.	.	.	.	.	.	.	.	.	.	.	.	.	.	.	.
chr1	20890220	20890830	610	20890549	190	188.93	22.11	184.97	Mono_(EmptyVector)_Peaks_peak_96	Mono_(EmptyVector)_Peaks	ENSMUSG00000041859	ENSMUST00000053266	-	20873192	20890537	TSS	0	-17028	0.0183	0.5205	CCDS14843	protein_coding	ENSMUSG00000041859	Mcm3	ensembl_havana	11	ENSMUSP00000059192	10	protein_coding	Mcm3-201	ensembl_havana	1 (assigned to previous version 10)	11
chr1	20918165	20918931	766	20918454	24	16.89	7.46	14.49	Mono_(EmptyVector)_Peaks_peak_97	Mono_(EmptyVector)_Peaks	.	.	.	.	.	Intergenic	.	.	.	.	.	.	.	.	.	.	.	.	.	.	.	.	.
chr1	20941213	20941397	184	20941294	35	21	6.96	18.52	Mono_(EmptyVector)_Peaks_peak_98	Mono_(EmptyVector)_Peaks	.	.	.	.	.	Intergenic	.	.	.	.	.	.	.	.	.	.	.	.	.	.	.	.	.
chr1	20942658	20943064	406	20942919	68	57.55	13.47	54.66	Mono_(EmptyVector)_Peaks_peak_99	Mono_(EmptyVector)_Peaks	.	.	.	.	.	Intergenic	.	.	.	.	.	.	.	.	.	.	.	.	.	.	.	.	.
chr1	20960640	20961463	823	20960802	109	104.96	18.84	101.67	Mono_(EmptyVector)_Peaks_peak_100	Mono_(EmptyVector)_Peaks	ENSMUSG00000025931	ENSMUST00000189400	+	20960830	21009875	TSS	0	-48412	0.0129	0.7694	CCDS14844	protein_coding	ENSMUSG00000025931	Paqr8	ensembl_havana	16	ENSMUSP00000141054	2	protein_coding	Paqr8-204	ensembl_havana	1 (assigned to previous version 6)	7
chr1	21021566	21022194	628	21021693	33	27.44	10.46	24.88	Mono_(EmptyVector)_Peaks_peak_101	Mono_(EmptyVector)_Peaks	ENSMUSG00000041809	ENSMUST00000038447	+	21021912	21061066	TSS	0	-38872	0.0072	0.4499	CCDS48227	protein_coding	ENSMUSG00000041809	Efhc1	ensembl_havana	6	ENSMUSP00000042343	5	protein_coding	Efhc1-201	ensembl_havana	1 (assigned to previous version 5)	6
chr1	21044729	21045018	289	21044814	10	5.01	3.62	2.92	Mono_(EmptyVector)_Peaks_peak_102	Mono_(EmptyVector)_Peaks	ENSMUSG00000041809	ENSMUST00000038447	+	21021912	21061066	Intron 6	22817	-16048	0.0074	1	CCDS48227	protein_coding	ENSMUSG00000041809	Efhc1	ensembl_havana	6	ENSMUSP00000042343	5	protein_coding	Efhc1-201	ensembl_havana	1 (assigned to previous version 5)	6
chr1	21059748	21060140	392	21059885	34	28.45	10.67	25.87	Mono_(EmptyVector)_Peaks_peak_103	Mono_(EmptyVector)_Peaks	ENSMUSG00000041809	ENSMUST00000038447	+	21021912	21061066	TTS	37836	-926	0.01	1	CCDS48227	protein_coding	ENSMUSG00000041809	Efhc1	ensembl_havana	6	ENSMUSP00000042343	5	protein_coding	Efhc1-201	ensembl_havana	1 (assigned to previous version 5)	6
chr1	21065678	21066100	422	21065867	42	16.7	4.6	14.29	Mono_(EmptyVector)_Peaks_peak_104	Mono_(EmptyVector)_Peaks	ENSMUSG00000041779	ENSMUST00000037998	-	21066523	21149454	TTS	83354	423	0	0	CCDS14846	protein_coding	ENSMUSG00000041779	Tram2	ensembl_havana	6	ENSMUSP00000047992	5	protein_coding	Tram2-201	ensembl_havana	1 (assigned to previous version 5)	6
chr1	21067914	21069074	1160	21068305	63	25.83	5.06	23.29	Mono_(EmptyVector)_Peaks_peak_105	Mono_(EmptyVector)_Peaks	ENSMUSG00000041779	ENSMUST00000037998	-	21066523	21149454	3' UTR Exon	80380	-1391	0.014	1	CCDS14846	protein_coding	ENSMUSG00000041779	Tram2	ensembl_havana	6	ENSMUSP00000047992	5	protein_coding	Tram2-201	ensembl_havana	1 (assigned to previous version 5)	6
chr1	21072536	21073130	594	21072785	86	43.13	6.61	40.38	Mono_(EmptyVector)_Peaks_peak_106	Mono_(EmptyVector)_Peaks	ENSMUSG00000041779	ENSMUST00000037998	-	21066523	21149454	Intron 10	76324	-6013	0.0072	1	CCDS14846	protein_coding	ENSMUSG00000041779	Tram2	ensembl_havana	6	ENSMUSP00000047992	5	protein_coding	Tram2-201	ensembl_havana	1 (assigned to previous version 5)	6
chr1	21076759	21077269	510	21077022	58	22.61	4.75	20.11	Mono_(EmptyVector)_Peaks_peak_107	Mono_(EmptyVector)_Peaks	ENSMUSG00000041779	ENSMUST00000187210	-	21074537	21113881	CDS Exon 5	36612	-2222	0.013	1	---	protein_coding	ENSMUSG00000041779	Tram2	ensembl_havana	6	---	---	protein_coding_CDS_not_defined	Tram2-202	havana	5 (assigned to previous version 1)	2
chr1	21078524	21079511	987	21079297	77	49.02	8.92	46.22	Mono_(EmptyVector)_Peaks_peak_108	Mono_(EmptyVector)_Peaks	ENSMUSG00000041779	ENSMUST00000187210	-	21074537	21113881	Intron 4	34370	-3987	0.0251	1	---	protein_coding	ENSMUSG00000041779	Tram2	ensembl_havana	6	---	---	protein_coding_CDS_not_defined	Tram2-202	havana	5 (assigned to previous version 1)	2
chr1	21084687	21085214	527	21084891	227	240.68	26.04	236.32	Mono_(EmptyVector)_Peaks_peak_109	Mono_(EmptyVector)_Peaks	ENSMUSG00000041779	ENSMUST00000187210	-	21074537	21113881	Intron 2	28667	-10150	0.0134	1	---	protein_coding	ENSMUSG00000041779	Tram2	ensembl_havana	6	---	---	protein_coding_CDS_not_defined	Tram2-202	havana	5 (assigned to previous version 1)	2
chr1	21095224	21095728	504	21095609	35	30.17	11.25	27.57	Mono_(EmptyVector)_Peaks_peak_110	Mono_(EmptyVector)_Peaks	ENSMUSG00000041779	ENSMUST00000187210	-	21074537	21113881	Intron 2	18153	-20687	0.0128	1	---	protein_coding	ENSMUSG00000041779	Tram2	ensembl_havana	6	---	---	protein_coding_CDS_not_defined	Tram2-202	havana	5 (assigned to previous version 1)	2
chr1	21111180	21111622	442	21111387	37	31.81	11.45	29.19	Mono_(EmptyVector)_Peaks_peak_111	Mono_(EmptyVector)_Peaks	ENSMUSG00000041779	ENSMUST00000187210	-	21074537	21113881	Intron 1	2259	-36643	0.0113	1	---	protein_coding	ENSMUSG00000041779	Tram2	ensembl_havana	6	---	---	protein_coding_CDS_not_defined	Tram2-202	havana	5 (assigned to previous version 1)	2
chr1	21122414	21123557	1143	21123010	33	24.31	8.88	21.79	Mono_(EmptyVector)_Peaks_peak_112	Mono_(EmptyVector)_Peaks	ENSMUSG00000041779	ENSMUST00000037998	-	21066523	21149454	Intron 1	25897	-55891	0.0138	1	CCDS14846	protein_coding	ENSMUSG00000041779	Tram2	ensembl_havana	6	ENSMUSP00000047992	5	protein_coding	Tram2-201	ensembl_havana	1 (assigned to previous version 5)	6
chr1	21148895	21150033	1138	21149761	135	108.65	14.05	105.33	Mono_(EmptyVector)_Peaks_peak_113	Mono_(EmptyVector)_Peaks	ENSMUSG00000041779	ENSMUST00000037998	-	21066523	21149454	TSS	0	-82372	0.0068	0.4917	CCDS14846	protein_coding	ENSMUSG00000041779	Tram2	ensembl_havana	6	ENSMUSP00000047992	5	protein_coding	Tram2-201	ensembl_havana	1 (assigned to previous version 5)	6
chr1	21156429	21157082	653	21156705	132	110.64	15.05	107.3	Mono_(EmptyVector)_Peaks_peak_114	Mono_(EmptyVector)_Peaks	.	.	.	.	.	Intergenic	.	.	.	.	.	.	.	.	.	.	.	.	.	.	.	.	.
chr1	21159775	21160247	472	21159930	35	10.98	3.59	8.7	Mono_(EmptyVector)_Peaks_peak_115	Mono_(EmptyVector)_Peaks	.	.	.	.	.	Intergenic	.	.	.	.	.	.	.	.	.	.	.	.	.	.	.	.	.
chr1	21164206	21164519	313	21164328	35	17.94	5.79	15.52	Mono_(EmptyVector)_Peaks_peak_116	Mono_(EmptyVector)_Peaks	.	.	.	.	.	Intergenic	.	.	.	.	.	.	.	.	.	.	.	.	.	.	.	.	.
chr1	21165063	21165294	231	21165189	42	28.04	8.38	25.46	Mono_(EmptyVector)_Peaks_peak_117	Mono_(EmptyVector)_Peaks	.	.	.	.	.	Intergenic	.	.	.	.	.	.	.	.	.	.	.	.	.	.	.	.	.
chr1	21217125	21217416	291	21217403	9	4.27	3.29	2.22	Mono_(EmptyVector)_Peaks_peak_118	Mono_(EmptyVector)_Peaks	.	.	.	.	.	Intergenic	.	.	.	.	.	.	.	.	.	.	.	.	.	.	.	.	.
chr1	21236531	21236879	348	21236664	50	49.09	15.64	46.28	Mono_(EmptyVector)_Peaks_peak_119	Mono_(EmptyVector)_Peaks	.	.	.	.	.	Intergenic	.	.	.	.	.	.	.	.	.	.	.	.	.	.	.	.	.
chr1	21288739	21289120	381	21288952	100	101.71	20.52	98.44	Mono_(EmptyVector)_Peaks_peak_120	Mono_(EmptyVector)_Peaks	ENSMUSG00000025933	ENSMUST00000027064	+	21288886	21300389	TSS	0	-11269	0.0204	0.6152	CCDS69867	protein_coding	ENSMUSG00000025933	Tmem14a	ensembl_havana	16	ENSMUSP00000027064	8	protein_coding	Tmem14a-201	havana	1 (assigned to previous version 7)	8
chr1	21341657	21341912	255	21341839	15	9.21	5.27	6.97	Mono_(EmptyVector)_Peaks_peak_121	Mono_(EmptyVector)_Peaks	ENSMUSG00000096375	ENSMUST00000178379	+	21342627	21343131	TSS	-715	-1219	0	0	---	unprocessed_pseudogene	ENSMUSG00000096375	Gm7094	havana	3	---	---	unprocessed_pseudogene	Gm7094-201	havana	NA (assigned to previous version 2)	3
chr1	23241789	23241989	200	23241976	10	5.01	3.62	2.92	Mono_(EmptyVector)_Peaks_peak_122	Mono_(EmptyVector)_Peaks	ENSMUSG00000101227	ENSMUST00000191045	-	23087376	23274755	Intron 2	32766	-154413	0.0011	1	---	lncRNA	ENSMUSG00000101227	Gm29506	havana	2	---	---	lncRNA	Gm29506-201	havana	1 (assigned to previous version 1)	2
chr1	23253645	23254021	376	23253765	28	22.85	9.55	20.35	Mono_(EmptyVector)_Peaks_peak_123	Mono_(EmptyVector)_Peaks	ENSMUSG00000101227	ENSMUST00000191045	-	23087376	23274755	CDS Exon 2	20734	-166269	0.002	1	---	lncRNA	ENSMUSG00000101227	Gm29506	havana	2	---	---	lncRNA	Gm29506-201	havana	1 (assigned to previous version 1)	2
chr1	23294983	23296091	1108	23295284	245	214.18	17.52	210.03	Mono_(EmptyVector)_Peaks_peak_124	Mono_(EmptyVector)_Peaks	ENSMUSG00000102766	ENSMUST00000195365	-	23295068	23295488	TSS	0	0	1	0.3796	---	TEC	ENSMUSG00000102766	Gm6420	ensembl_havana	2	---	---	TEC	Gm6420-202	ensembl	NA (assigned to previous version 1)	2
chr1	23421815	23422597	782	23422447	112	103.43	17.5	100.15	Mono_(EmptyVector)_Peaks_peak_125	Mono_(EmptyVector)_Peaks	ENSMUSG00000026158	ENSMUST00000027343	-	23405505	23422257	TSS	0	-16310	0.0264	0.5658	CCDS35526	protein_coding	ENSMUSG00000026158	Ogfrl1	ensembl_havana	12	ENSMUSP00000027343	6	protein_coding	Ogfrl1-201	ensembl_havana	3 (assigned to previous version 5)	6
chr1	23684134	23684637	503	23684353	58	55.24	15.66	52.37	Mono_(EmptyVector)_Peaks_peak_126	Mono_(EmptyVector)_Peaks	.	.	.	.	.	Intergenic	.	.	.	.	.	.	.	.	.	.	.	.	.	.	.	.	.
chr1	23801827	23802456	629	23802072	50	46.72	14.45	43.93	Mono_(EmptyVector)_Peaks_peak_127	Mono_(EmptyVector)_Peaks	ENSMUSG00000026156	ENSMUST00000140583	+	23801092	23854821	TSS	735	-52365	0.0117	1	---	protein_coding	ENSMUSG00000026156	B3gat2	ensembl_havana	9	ENSMUSP00000117089	2	protein_coding	B3gat2-202	havana	1 (assigned to previous version 1)	2
chr1	23866123	23866397	274	23866312	20	14.07	6.92	11.72	Mono_(EmptyVector)_Peaks_peak_128	Mono_(EmptyVector)_Peaks	ENSMUSG00000026156	ENSMUST00000063663	+	23801007	23888240	Intron 2	65116	-21843	0.0032	1	CCDS14850	protein_coding	ENSMUSG00000026156	B3gat2	ensembl_havana	9	ENSMUSP00000066582	6	protein_coding	B3gat2-201	ensembl_havana	1 (assigned to previous version 5)	6
chr1	23960810	23961605	795	23961354	108	84.14	12.86	81.01	Mono_(EmptyVector)_Peaks_peak_129	Mono_(EmptyVector)_Peaks	ENSMUSG00000026155	ENSMUST00000027339	-	23884706	23961399	TSS	0	-76104	0.0077	0.7412	CCDS14851	protein_coding	ENSMUSG00000026155	Smap1	ensembl_havana	14	ENSMUSP00000027339	8	protein_coding	Smap1-201	ensembl_havana	1 (assigned to previous version 13)	14
chr1	23988307	23988634	327	23988414	15	9.21	5.27	6.97	Mono_(EmptyVector)_Peaks_peak_130	Mono_(EmptyVector)_Peaks	.	.	.	.	.	Intergenic	.	.	.	.	.	.	.	.	.	.	.	.	.	.	.	.	.
chr1	24005373	24006006	633	24005706	12	6.6	4.28	4.44	Mono_(EmptyVector)_Peaks_peak_131	Mono_(EmptyVector)_Peaks	.	.	.	.	.	Intergenic	.	.	.	.	.	.	.	.	.	.	.	.	.	.	.	.	.
chr1	24044468	24044986	518	24044679	50	43.93	13.12	41.18	Mono_(EmptyVector)_Peaks_peak_132	Mono_(EmptyVector)_Peaks	ENSMUSG00000102495	ENSMUST00000195143	+	24044588	24044976	TSS	0	0	1	0.7495	---	TEC	ENSMUSG00000102495	Gm26524	ensembl_havana	2	---	---	TEC	Gm26524-202	havana	NA (assigned to previous version 1)	2
chr1	24138744	24139641	897	24139319	162	151.48	19.07	147.82	Mono_(EmptyVector)_Peaks_peak_133	Mono_(EmptyVector)_Peaks	ENSMUSG00000026153	ENSMUST00000186999	-	24067803	24139298	TSS	0	-70941	0.0078	0.618	---	protein_coding	ENSMUSG00000026153	Fam135a	ensembl_havana	16	ENSMUSP00000140198	2	protein_coding	Fam135a-205	havana	5 (assigned to previous version 6)	7
chr1	24146552	24147625	1073	24147337	40	28.82	9.16	26.23	Mono_(EmptyVector)_Peaks_peak_134	Mono_(EmptyVector)_Peaks	.	.	.	.	.	Intergenic	.	.	.	.	.	.	.	.	.	.	.	.	.	.	.	.	.
chr1	24176211	24176453	242	24176348	10	5.01	3.62	2.92	Mono_(EmptyVector)_Peaks_peak_135	Mono_(EmptyVector)_Peaks	.	.	.	.	.	Intergenic	.	.	.	.	.	.	.	.	.	.	.	.	.	.	.	.	.
chr1	24592604	24593010	406	24592750	25	19.43	8.57	16.98	Mono_(EmptyVector)_Peaks_peak_136	Mono_(EmptyVector)_Peaks	ENSMUSG00000026141	ENSMUST00000051344	-	24318851	24626493	Intron 4	33483	-273753	0.0013	1	---	protein_coding	ENSMUSG00000026141	Col19a1	ensembl_havana	14	ENSMUSP00000052606	6	protein_coding	Col19a1-201	havana	1 (assigned to previous version 5)	6
chr1	24651739	24651931	192	24651835	1845	2349.91	48.52	2340.47	Mono_(EmptyVector)_Peaks_peak_137	Mono_(EmptyVector)_Peaks	ENSMUSG00000100131	ENSMUST00000187714	-	24650616	24651492	TSS	-247	-1123	0	0	---	unprocessed_pseudogene	ENSMUSG00000100131	Gm28439	havana	2	---	---	unprocessed_pseudogene	Gm28439-201	havana	NA (assigned to previous version 1)	2
chr1	24698991	24699209	218	24699086	12	6.6	4.28	4.44	Mono_(EmptyVector)_Peaks_peak_138	Mono_(EmptyVector)_Peaks	.	.	.	.	.	Intergenic	.	.	.	.	.	.	.	.	.	.	.	.	.	.	.	.	.
chr1	24717313	24718201	888	24717652	281	281.83	23.61	277.16	Mono_(EmptyVector)_Peaks_peak_139	Mono_(EmptyVector)_Peaks	ENSMUSG00000073725	ENSMUST00000186190	+	24717820	24770976	TSS	0	-52775	0.0072	0.4297	---	protein_coding	ENSMUSG00000073725	Lmbrd1	ensembl_havana	9	ENSMUSP00000139893	2	protein_coding	Lmbrd1-203	havana	3 (assigned to previous version 1)	2
chr1	26613068	26613369	301	26613182	10	5.01	3.62	2.92	Mono_(EmptyVector)_Peaks_peak_140	Mono_(EmptyVector)_Peaks	.	.	.	.	.	Intergenic	.	.	.	.	.	.	.	.	.	.	.	.	.	.	.	.	.
chr1	26725984	26726816	832	26726516	18	12.06	6.26	9.75	Mono_(EmptyVector)_Peaks_peak_141	Mono_(EmptyVector)_Peaks	ENSMUSG00000073722	ENSMUST00000097801	-	26720895	26726542	TSS	0	-5089	0.099	0.6711	CCDS14856	protein_coding	ENSMUSG00000073722	4931408C20Rik	ensembl_havana	4	ENSMUSP00000095410	4	protein_coding	4931408C20Rik-201	ensembl_havana	1 (assigned to previous version 3)	4
chr1	28026137	28026656	519	28026399	54	51.49	15.33	48.65	Mono_(EmptyVector)_Peaks_peak_142	Mono_(EmptyVector)_Peaks	.	.	.	.	.	Intergenic	.	.	.	.	.	.	.	.	.	.	.	.	.	.	.	.	.
chr1	28093164	28093446	282	28093252	37	33.85	12.52	31.21	Mono_(EmptyVector)_Peaks_peak_143	Mono_(EmptyVector)_Peaks	.	.	.	.	.	Intergenic	.	.	.	.	.	.	.	.	.	.	.	.	.	.	.	.	.
chr1	28367662	28368283	621	28367913	29	24.02	9.88	21.5	Mono_(EmptyVector)_Peaks_peak_144	Mono_(EmptyVector)_Peaks	.	.	.	.	.	Intergenic	.	.	.	.	.	.	.	.	.	.	.	.	.	.	.	.	.
chr1	28858129	28858321	192	28858228	13	7.44	4.61	5.26	Mono_(EmptyVector)_Peaks_peak_145	Mono_(EmptyVector)_Peaks	.	.	.	.	.	Intergenic	.	.	.	.	.	.	.	.	.	.	.	.	.	.	.	.	.
chr1	28880510	28881017	507	28880651	101	102.58	20.51	99.31	Mono_(EmptyVector)_Peaks_peak_146	Mono_(EmptyVector)_Peaks	.	.	.	.	.	Intergenic	.	.	.	.	.	.	.	.	.	.	.	.	.	.	.	.	.
chr1	29199246	29199479	233	29199286	12	6.6	4.28	4.44	Mono_(EmptyVector)_Peaks_peak_147	Mono_(EmptyVector)_Peaks	.	.	.	.	.	Intergenic	.	.	.	.	.	.	.	.	.	.	.	.	.	.	.	.	.
chr1	30828204	30828424	220	30828282	15	9.21	5.27	6.97	Mono_(EmptyVector)_Peaks_peak_148	Mono_(EmptyVector)_Peaks	.	.	.	.	.	Intergenic	.	.	.	.	.	.	.	.	.	.	.	.	.	.	.	.	.
chr1	30832101	30832352	251	30832198	22	16.16	7.58	13.76	Mono_(EmptyVector)_Peaks_peak_149	Mono_(EmptyVector)_Peaks	.	.	.	.	.	Intergenic	.	.	.	.	.	.	.	.	.	.	.	.	.	.	.	.	.
chr1	30877981	30878187	206	30878001	10	5.01	3.62	2.92	Mono_(EmptyVector)_Peaks_peak_150	Mono_(EmptyVector)_Peaks	ENSMUSG00000048874	ENSMUST00000187600	-	30863497	30902152	Intron 1	23965	-14484	0.0054	1	---	protein_coding	ENSMUSG00000048874	Phf3	ensembl_havana	16	---	---	protein_coding_CDS_not_defined	Phf3-207	havana	3 (assigned to previous version 1)	2
chr1	30912097	30913243	1146	30912772	147	119.47	14.45	116.07	Mono_(EmptyVector)_Peaks_peak_151	Mono_(EmptyVector)_Peaks	ENSMUSG00000048874	ENSMUST00000191064	-	30859307	30912886	TSS	0	-52790	0.0147	0.6888	---	protein_coding	ENSMUSG00000048874	Phf3	ensembl_havana	16	ENSMUSP00000140746	2	nonsense_mediated_decay	Phf3-212	havana	5 (assigned to previous version 6)	7
chr1	30942806	30943290	484	30943125	100	107.32	22.77	104.01	Mono_(EmptyVector)_Peaks_peak_152	Mono_(EmptyVector)_Peaks	.	.	.	.	.	Intergenic	.	.	.	.	.	.	.	.	.	.	.	.	.	.	.	.	.
chr1	30988140	30989415	1275	30988897	376	316.46	16.78	311.55	Mono_(EmptyVector)_Peaks_peak_153	Mono_(EmptyVector)_Peaks	ENSMUSG00000117310	ENSMUST00000233506	-	30979383	30988852	TSS	0	-8757	0.0753	0.5588	---	protein_coding	ENSMUSG00000117310	Ptp4a1	ensembl_havana	3	ENSMUSP00000156424	2	protein_coding	Ptp4a1-206	havana	---	2
chr1	31058374	31058927	553	31058587	70	62.6	14.87	59.66	Mono_(EmptyVector)_Peaks_peak_154	Mono_(EmptyVector)_Peaks	ENSMUSG00000086727	ENSMUST00000249069	-	31058271	31135603	TTS	76676	-103	0.0072	1	---	protein_coding	ENSMUSG00000086727	4931428L18Rik	ensembl_havana	10	---	---	protein_coding_CDS_not_defined	4931428L18Rik-208	havana	---	1
chr1	31081981	31082168	187	31082077	11	5.79	3.95	3.66	Mono_(EmptyVector)_Peaks_peak_155	Mono_(EmptyVector)_Peaks	ENSMUSG00000100237	ENSMUST00000191364	+	31081000	31082757	TSS	981	-589	0.1069	1	---	lncRNA	ENSMUSG00000100237	Gm28644	havana	2	---	---	lncRNA	Gm28644-201	havana	2 (assigned to previous version 1)	2
chr1	31097990	31098403	413	31098092	18	12.06	6.26	9.75	Mono_(EmptyVector)_Peaks_peak_156	Mono_(EmptyVector)_Peaks	ENSMUSG00000086727	ENSMUST00000187892	-	31036948	31261679	5' UTR Exon	163276	-61042	0.0018	1	---	protein_coding	ENSMUSG00000086727	4931428L18Rik	ensembl_havana	10	ENSMUSP00000139433	3	protein_coding	4931428L18Rik-205	havana	3 (assigned to previous version 6)	8
chr1	31140384	31140566	182	31140445	10	5.01	3.62	2.92	Mono_(EmptyVector)_Peaks_peak_157	Mono_(EmptyVector)_Peaks	ENSMUSG00000086727	ENSMUST00000187892	-	31036948	31261679	5' UTR Exon	121113	-103436	0.0008	1	---	protein_coding	ENSMUSG00000086727	4931428L18Rik	ensembl_havana	10	ENSMUSP00000139433	3	protein_coding	4931428L18Rik-205	havana	3 (assigned to previous version 6)	8
chr1	31193074	31193326	252	31193227	16	7.16	3.99	4.99	Mono_(EmptyVector)_Peaks_peak_158	Mono_(EmptyVector)_Peaks	ENSMUSG00000086727	ENSMUST00000187892	-	31036948	31261679	5' UTR Exon	68353	-156126	0.0011	1	---	protein_coding	ENSMUSG00000086727	4931428L18Rik	ensembl_havana	10	ENSMUSP00000139433	3	protein_coding	4931428L18Rik-205	havana	3 (assigned to previous version 6)	8
chr1	31195907	31196564	657	31196202	54	45.68	12.66	42.91	Mono_(EmptyVector)_Peaks_peak_159	Mono_(EmptyVector)_Peaks	ENSMUSG00000086727	ENSMUST00000187892	-	31036948	31261679	5' UTR Exon	65115	-158959	0.0029	1	---	protein_coding	ENSMUSG00000086727	4931428L18Rik	ensembl_havana	10	ENSMUSP00000139433	3	protein_coding	4931428L18Rik-205	havana	3 (assigned to previous version 6)	8
chr1	31203618	31204115	497	31203827	59	56.75	16.01	53.87	Mono_(EmptyVector)_Peaks_peak_160	Mono_(EmptyVector)_Peaks	ENSMUSG00000099796	ENSMUST00000189666	+	31203630	31203855	TSS	0	0	1	0.4538	---	processed_pseudogene	ENSMUSG00000099796	Gm7893	havana	2	---	---	processed_pseudogene	Gm7893-201	havana	NA (assigned to previous version 1)	2
chr1	32143332	32143538	206	32143361	12	6.6	4.28	4.44	Mono_(EmptyVector)_Peaks_peak_161	Mono_(EmptyVector)_Peaks	.	.	.	.	.	Intergenic	.	.	.	.	.	.	.	.	.	.	.	.	.	.	.	.	.
chr1	32144535	32144997	462	32144796	15	9.21	5.27	6.97	Mono_(EmptyVector)_Peaks_peak_162	Mono_(EmptyVector)_Peaks	.	.	.	.	.	Intergenic	.	.	.	.	.	.	.	.	.	.	.	.	.	.	.	.	.
chr1	32451813	32452052	239	32451914	22	16.16	7.58	13.76	Mono_(EmptyVector)_Peaks_peak_163	Mono_(EmptyVector)_Peaks	ENSMUSG00000026058	ENSMUST00000186984	+	32354096	32454016	Intron 2	97717	-1964	0.0024	1	---	protein_coding	ENSMUSG00000026058	Khdrbs2	ensembl_havana	12	---	---	protein_coding_CDS_not_defined	Khdrbs2-203	havana	3 (assigned to previous version 1)	2
chr1	32482809	32483335	526	32483092	33	28.83	11.2	26.25	Mono_(EmptyVector)_Peaks_peak_164	Mono_(EmptyVector)_Peaks	ENSMUSG00000026058	ENSMUST00000027226	+	32211795	32697650	Intron 4	271014	-214315	0.0011	1	CCDS14861	protein_coding	ENSMUSG00000026058	Khdrbs2	ensembl_havana	12	ENSMUSP00000027226	6	protein_coding	Khdrbs2-201	ensembl_havana	1 (assigned to previous version 11)	12
chr1	33500497	33500749	252	33500608	12	6.6	4.28	4.44	Mono_(EmptyVector)_Peaks_peak_165	Mono_(EmptyVector)_Peaks	ENSMUSG00000026134	ENSMUST00000027312	-	33492891	33708877	Intron 13	208128	-7606	0.0012	1	CCDS14862	protein_coding	ENSMUSG00000026134	Prim2	ensembl_havana	12	ENSMUSP00000027312	10	protein_coding	Prim2-201	ensembl_havana	1 (assigned to previous version 10)	11
chr1	33564987	33565246	259	33565052	11	5.09	3.54	3	Mono_(EmptyVector)_Peaks_peak_166	Mono_(EmptyVector)_Peaks	ENSMUSG00000026134	ENSMUST00000189552	-	33518023	33661224	Intron 2	95978	-46964	0.0018	1	---	protein_coding	ENSMUSG00000026134	Prim2	ensembl_havana	12	---	---	retained_intron	Prim2-203	havana	2 (assigned to previous version 1)	2
chr1	33568770	33569312	542	33569114	34	27.2	10.03	24.64	Mono_(EmptyVector)_Peaks_peak_167	Mono_(EmptyVector)_Peaks	ENSMUSG00000026134	ENSMUST00000189552	-	33518023	33661224	Intron 2	91912	-50747	0.0038	1	---	protein_coding	ENSMUSG00000026134	Prim2	ensembl_havana	12	---	---	retained_intron	Prim2-203	havana	2 (assigned to previous version 1)	2
chr1	33595494	33596137	643	33595930	37	32.49	11.8	29.86	Mono_(EmptyVector)_Peaks_peak_168	Mono_(EmptyVector)_Peaks	ENSMUSG00000026134	ENSMUST00000189552	-	33518023	33661224	Intron 1	65087	-77471	0.0045	1	---	protein_coding	ENSMUSG00000026134	Prim2	ensembl_havana	12	---	---	retained_intron	Prim2-203	havana	2 (assigned to previous version 1)	2
chr1	33623140	33623690	550	33623498	42	35.85	11.85	33.18	Mono_(EmptyVector)_Peaks_peak_169	Mono_(EmptyVector)_Peaks	ENSMUSG00000026134	ENSMUST00000189552	-	33518023	33661224	Intron 1	37534	-105117	0.0038	1	---	protein_coding	ENSMUSG00000026134	Prim2	ensembl_havana	12	---	---	retained_intron	Prim2-203	havana	2 (assigned to previous version 1)	2
chr1	33671066	33671317	251	33671189	9	4.27	3.29	2.22	Mono_(EmptyVector)_Peaks_peak_170	Mono_(EmptyVector)_Peaks	ENSMUSG00000026134	ENSMUST00000027312	-	33492891	33708877	Intron 5	37560	-178175	0.0012	1	CCDS14862	protein_coding	ENSMUSG00000026134	Prim2	ensembl_havana	12	ENSMUSP00000027312	10	protein_coding	Prim2-201	ensembl_havana	1 (assigned to previous version 10)	11
chr1	33696587	33697144	557	33696895	98	95	18.64	91.78	Mono_(EmptyVector)_Peaks_peak_171	Mono_(EmptyVector)_Peaks	ENSMUSG00000102093	ENSMUST00000185377	+	33696862	33697190	TSS	0	-46	0.8602	0.5072	---	processed_pseudogene	ENSMUSG00000102093	Gm17813	havana	2	---	---	processed_pseudogene	Gm17813-201	havana	NA (assigned to previous version 1)	2
chr1	33708600	33709727	1127	33708849	95	71.44	11.88	68.42	Mono_(EmptyVector)_Peaks_peak_172	Mono_(EmptyVector)_Peaks	ENSMUSG00000103746	ENSMUST00000191779	+	33708900	33710164	TSS	0	-437	0.6545	0.734	---	TEC	ENSMUSG00000103746	1700001G17Rik	ensembl_havana	3	---	---	TEC	1700001G17Rik-201	havana_tagene	NA (assigned to previous version 1)	3
chr1	33723649	33723884	235	33723774	14	8.31	4.94	6.1	Mono_(EmptyVector)_Peaks_peak_173	Mono_(EmptyVector)_Peaks	.	.	.	.	.	Intergenic	.	.	.	.	.	.	.	.	.	.	.	.	.	.	.	.	.
chr1	33758841	33759506	665	33758979	117	102.36	15.96	99.08	Mono_(EmptyVector)_Peaks_peak_174	Mono_(EmptyVector)_Peaks	ENSMUSG00000004768	ENSMUST00000135330	+	33758991	33764558	TSS	0	-5052	0.0927	0.7748	---	protein_coding	ENSMUSG00000004768	Rab23	ensembl_havana	15	---	---	retained_intron	Rab23-205	havana	1 (assigned to previous version 7)	8
chr1	33772066	33772466	400	33772296	35	30.92	11.65	28.31	Mono_(EmptyVector)_Peaks_peak_175	Mono_(EmptyVector)_Peaks	ENSMUSG00000004768	ENSMUST00000138024	+	33758990	33781639	3' UTR Exon	13076	-9173	0.0177	1	---	protein_coding	ENSMUSG00000004768	Rab23	ensembl_havana	15	ENSMUSP00000137896	2	nonsense_mediated_decay	Rab23-206	havana	1 (assigned to previous version 7)	8
chr1	33778200	33778679	479	33778522	17	9.67	5.14	7.42	Mono_(EmptyVector)_Peaks_peak_176	Mono_(EmptyVector)_Peaks	ENSMUSG00000004768	ENSMUST00000132066	+	33777218	33779854	TSS	982	-1175	0.182	1	---	protein_coding	ENSMUSG00000004768	Rab23	ensembl_havana	15	---	---	retained_intron	Rab23-204	havana	2 (assigned to previous version 3)	4
chr1	33782056	33782288	232	33782172	17	8.98	4.78	6.75	Mono_(EmptyVector)_Peaks_peak_177	Mono_(EmptyVector)_Peaks	ENSMUSG00000004768	ENSMUST00000138024	+	33758990	33781639	TTS	23066	417	0	0	---	protein_coding	ENSMUSG00000004768	Rab23	ensembl_havana	15	ENSMUSP00000137896	2	nonsense_mediated_decay	Rab23-206	havana	1 (assigned to previous version 7)	8
chr1	33795427	33795629	202	33795554	20	4.79	2.61	2.72	Mono_(EmptyVector)_Peaks_peak_178	Mono_(EmptyVector)_Peaks	ENSMUSG00000042215	ENSMUST00000189741	-	33795854	33796809	TTS	1180	225	0	0	---	protein_coding	ENSMUSG00000042215	Bag2	ensembl_havana	9	---	---	retained_intron	Bag2-204	havana	NA (assigned to previous version 1)	2
chr1	33796365	33797131	766	33796887	98	75.26	12.36	72.21	Mono_(EmptyVector)_Peaks_peak_179	Mono_(EmptyVector)_Peaks	ENSMUSG00000042215	ENSMUST00000189741	-	33795854	33796809	TSS	0	-511	0.4655	0.5802	---	protein_coding	ENSMUSG00000042215	Bag2	ensembl_havana	9	---	---	retained_intron	Bag2-204	havana	NA (assigned to previous version 1)	2
chr1	33853025	33853887	862	33853593	153	145.19	19.47	141.58	Mono_(EmptyVector)_Peaks_peak_180	Mono_(EmptyVector)_Peaks	ENSMUSG00000042197	ENSMUST00000019861	-	33800626	33853609	TSS	0	-52399	0.011	0.6779	CCDS14865	protein_coding	ENSMUSG00000042197	Zfp451	ensembl_havana	14	ENSMUSP00000019861	7	protein_coding	Zfp451-201	ensembl_havana	1 (assigned to previous version 12)	13
chr1	33922482	33922919	437	33922661	25	19.43	8.57	16.98	Mono_(EmptyVector)_Peaks_peak_181	Mono_(EmptyVector)_Peaks	ENSMUSG00000042182	ENSMUST00000195350	-	33901776	33922562	TSS	0	-20706	0.0039	0.1849	---	protein_coding	ENSMUSG00000042182	Bend6	ensembl_havana	17	---	---	protein_coding_CDS_not_defined	Bend6-206	havana	3 (assigned to previous version 5)	6
chr1	33937226	33937724	498	33937369	31	17.04	6.07	14.63	Mono_(EmptyVector)_Peaks_peak_182	Mono_(EmptyVector)_Peaks	ENSMUSG00000042182	ENSMUST00000062289	-	33891133	33946898	5' UTR Exon	9174	-46093	0.0089	1	CCDS35533	protein_coding	ENSMUSG00000042182	Bend6	ensembl_havana	17	ENSMUSP00000052919	9	protein_coding	Bend6-201	ensembl_havana	1 (assigned to previous version 10)	11
chr1	33939280	33939538	258	33939410	66	39.88	8.08	37.17	Mono_(EmptyVector)_Peaks_peak_183	Mono_(EmptyVector)_Peaks	ENSMUSG00000042182	ENSMUST00000062289	-	33891133	33946898	5' UTR Exon	7360	-48147	0.0046	1	CCDS35533	protein_coding	ENSMUSG00000042182	Bend6	ensembl_havana	17	ENSMUSP00000052919	9	protein_coding	Bend6-201	ensembl_havana	1 (assigned to previous version 10)	11
chr1	33942704	33943082	378	33942773	61	12.72	2.86	10.39	Mono_(EmptyVector)_Peaks_peak_184	Mono_(EmptyVector)_Peaks	ENSMUSG00000042182	ENSMUST00000062289	-	33891133	33946898	5' UTR Exon	3816	-51571	0.0068	1	CCDS35533	protein_coding	ENSMUSG00000042182	Bend6	ensembl_havana	17	ENSMUSP00000052919	9	protein_coding	Bend6-201	ensembl_havana	1 (assigned to previous version 10)	11
chr1	33946360	33947397	1037	33946975	270	202.57	13.27	198.5	Mono_(EmptyVector)_Peaks_peak_185	Mono_(EmptyVector)_Peaks	ENSMUSG00000042182	ENSMUST00000129464	-	33891133	33946873	TSS	0	-55227	0.0092	0.4952	---	protein_coding	ENSMUSG00000042182	Bend6	ensembl_havana	17	ENSMUSP00000141053	2	protein_coding	Bend6-204	havana	1 (assigned to previous version 7)	8
chr1	33965697	33966626	929	33966201	38	28.48	9.52	25.9	Mono_(EmptyVector)_Peaks_peak_186	Mono_(EmptyVector)_Peaks	ENSMUSG00000026131	ENSMUST00000183034	+	33947306	34346674	Intron 2	18391	-380048	0.0023	1	CCDS69874	protein_coding	ENSMUSG00000026131	Dst	ensembl_havana	21	ENSMUSP00000138308	2	protein_coding	Dst-211	havana	5 (assigned to previous version 4)	5
chr1	34028608	34029331	723	34028950	162	159.94	21.28	156.21	Mono_(EmptyVector)_Peaks_peak_187	Mono_(EmptyVector)_Peaks	ENSMUSG00000026131	ENSMUST00000183034	+	33947306	34346674	Intron 3	81302	-317343	0.0018	1	CCDS69874	protein_coding	ENSMUSG00000026131	Dst	ensembl_havana	21	ENSMUSP00000138308	2	protein_coding	Dst-211	havana	5 (assigned to previous version 4)	5
chr1	34044678	34045653	975	34044939	32	16.1	5.55	13.71	Mono_(EmptyVector)_Peaks_peak_188	Mono_(EmptyVector)_Peaks	ENSMUSG00000026131	ENSMUST00000183331	+	34045261	34203782	TSS	0	-158129	0.0025	0.4027	---	protein_coding	ENSMUSG00000026131	Dst	ensembl_havana	21	---	---	retained_intron	Dst-214	havana	5 (assigned to previous version 7)	8
chr1	34050153	34050871	718	34050288	158	124.54	13.81	121.1	Mono_(EmptyVector)_Peaks_peak_189	Mono_(EmptyVector)_Peaks	ENSMUSG00000026131	ENSMUST00000097785	+	34050906	34347743	TSS	-35	-296872	0	0	CCDS35534	protein_coding	ENSMUSG00000026131	Dst	ensembl_havana	21	ENSMUSP00000095392	3	protein_coding	Dst-201	ensembl_havana	1 (assigned to previous version 9)	10
chr1	34080244	34080735	491	34080438	59	37.43	8.46	34.74	Mono_(EmptyVector)_Peaks_peak_190	Mono_(EmptyVector)_Peaks	ENSMUSG00000026131	ENSMUST00000183331	+	34045261	34203782	Intron 1	34983	-123047	0.0031	1	---	protein_coding	ENSMUSG00000026131	Dst	ensembl_havana	21	---	---	retained_intron	Dst-214	havana	5 (assigned to previous version 7)	8
chr1	34081475	34081833	358	34081622	25	8.64	3.63	6.42	Mono_(EmptyVector)_Peaks_peak_191	Mono_(EmptyVector)_Peaks	ENSMUSG00000026131	ENSMUST00000183331	+	34045261	34203782	Intron 1	36214	-121949	0.0023	1	---	protein_coding	ENSMUSG00000026131	Dst	ensembl_havana	21	---	---	retained_intron	Dst-214	havana	5 (assigned to previous version 7)	8
chr1	34083672	34084034	362	34083920	38	18.54	5.58	16.1	Mono_(EmptyVector)_Peaks_peak_192	Mono_(EmptyVector)_Peaks	ENSMUSG00000026131	ENSMUST00000183331	+	34045261	34203782	Intron 1	38411	-119748	0.0023	1	---	protein_coding	ENSMUSG00000026131	Dst	ensembl_havana	21	---	---	retained_intron	Dst-214	havana	5 (assigned to previous version 7)	8
chr1	34099526	34100484	958	34099812	88	73.11	13.83	70.08	Mono_(EmptyVector)_Peaks_peak_193	Mono_(EmptyVector)_Peaks	ENSMUSG00000026131	ENSMUST00000183331	+	34045261	34203782	Intron 1	54265	-103298	0.006	1	---	protein_coding	ENSMUSG00000026131	Dst	ensembl_havana	21	---	---	retained_intron	Dst-214	havana	5 (assigned to previous version 7)	8
chr1	34109511	34109878	367	34109708	37	19.34	6	16.89	Mono_(EmptyVector)_Peaks_peak_194	Mono_(EmptyVector)_Peaks	ENSMUSG00000026131	ENSMUST00000183331	+	34045261	34203782	Intron 1	64250	-93904	0.0023	1	---	protein_coding	ENSMUSG00000026131	Dst	ensembl_havana	21	---	---	retained_intron	Dst-214	havana	5 (assigned to previous version 7)	8
chr1	34112750	34113479	729	34113077	63	45.91	10.46	43.13	Mono_(EmptyVector)_Peaks_peak_195	Mono_(EmptyVector)_Peaks	ENSMUSG00000026131	ENSMUST00000183331	+	34045261	34203782	Intron 1	67489	-90303	0.0046	1	---	protein_coding	ENSMUSG00000026131	Dst	ensembl_havana	21	---	---	retained_intron	Dst-214	havana	5 (assigned to previous version 7)	8
chr1	34133187	34133680	493	34133579	17	11.09	5.93	8.8	Mono_(EmptyVector)_Peaks_peak_196	Mono_(EmptyVector)_Peaks	ENSMUSG00000026131	ENSMUST00000182410	+	34128373	34158235	Intron 1	4814	-24555	0.0165	1	---	protein_coding	ENSMUSG00000026131	Dst	ensembl_havana	21	---	---	retained_intron	Dst-207	havana	1 (assigned to previous version 2)	3
chr1	34142483	34143236	753	34142930	41	32.62	10.61	29.99	Mono_(EmptyVector)_Peaks_peak_197	Mono_(EmptyVector)_Peaks	ENSMUSG00000026131	ENSMUST00000182410	+	34128373	34158235	Intron 1	14110	-14999	0.0252	1	---	protein_coding	ENSMUSG00000026131	Dst	ensembl_havana	21	---	---	retained_intron	Dst-207	havana	1 (assigned to previous version 2)	3
chr1	34148547	34149291	744	34148871	89	75.08	14.23	72.03	Mono_(EmptyVector)_Peaks_peak_198	Mono_(EmptyVector)_Peaks	ENSMUSG00000026131	ENSMUST00000182410	+	34128373	34158235	Intron 1	20174	-8944	0.0249	1	---	protein_coding	ENSMUSG00000026131	Dst	ensembl_havana	21	---	---	retained_intron	Dst-207	havana	1 (assigned to previous version 2)	3
chr1	34159220	34161106	1886	34160482	37	22.8	7.31	20.3	Mono_(EmptyVector)_Peaks_peak_199	Mono_(EmptyVector)_Peaks	ENSMUSG00000026131	ENSMUST00000183006	+	34160331	34193603	TSS	0	-32497	0.0233	0.4112	---	protein_coding	ENSMUSG00000026131	Dst	ensembl_havana	21	ENSMUSP00000158838	2	protein_coding	Dst-210	havana	5 (assigned to previous version 3)	5
chr1	34166851	34167451	600	34167021	164	162.01	21.34	158.26	Mono_(EmptyVector)_Peaks_peak_200	Mono_(EmptyVector)_Peaks	ENSMUSG00000026131	ENSMUST00000183006	+	34160331	34193603	Intron 1	6520	-26152	0.0181	1	---	protein_coding	ENSMUSG00000026131	Dst	ensembl_havana	21	ENSMUSP00000158838	2	protein_coding	Dst-210	havana	5 (assigned to previous version 3)	5
chr1	34178387	34178720	333	34178488	35	20.64	6.82	18.17	Mono_(EmptyVector)_Peaks_peak_201	Mono_(EmptyVector)_Peaks	ENSMUSG00000026131	ENSMUST00000183006	+	34160331	34193603	Intron 2	18056	-14883	0.01	1	---	protein_coding	ENSMUSG00000026131	Dst	ensembl_havana	21	ENSMUSP00000158838	2	protein_coding	Dst-210	havana	5 (assigned to previous version 3)	5
chr1	34179189	34179622	433	34179357	76	65.42	14.23	62.46	Mono_(EmptyVector)_Peaks_peak_202	Mono_(EmptyVector)_Peaks	ENSMUSG00000026131	ENSMUST00000183006	+	34160331	34193603	Intron 2	18858	-13981	0.013	1	---	protein_coding	ENSMUSG00000026131	Dst	ensembl_havana	21	ENSMUSP00000158838	2	protein_coding	Dst-210	havana	5 (assigned to previous version 3)	5
chr1	34187212	34187567	355	34187322	57	55.24	16.03	52.37	Mono_(EmptyVector)_Peaks_peak_203	Mono_(EmptyVector)_Peaks	ENSMUSG00000026131	ENSMUST00000183006	+	34160331	34193603	Intron 2	26881	-6036	0.0107	1	---	protein_coding	ENSMUSG00000026131	Dst	ensembl_havana	21	ENSMUSP00000158838	2	protein_coding	Dst-210	havana	5 (assigned to previous version 3)	5
chr1	34225132	34225487	355	34225294	78	68.44	14.79	65.45	Mono_(EmptyVector)_Peaks_peak_204	Mono_(EmptyVector)_Peaks	ENSMUSG00000026131	ENSMUST00000185269	+	34199411	34347486	CDS Exon 24	25721	-121999	0.0024	1	---	protein_coding	ENSMUSG00000026131	Dst	ensembl_havana	21	ENSMUSP00000141127	2	protein_coding	Dst-215	havana	5 (assigned to previous version 6)	7
chr1	34275333	34275859	526	34275607	126	115.32	17.58	111.95	Mono_(EmptyVector)_Peaks_peak_205	Mono_(EmptyVector)_Peaks	ENSMUSG00000026131	ENSMUST00000194192	+	34275677	34313365	TSS	0	-37506	0.0049	0.3472	---	protein_coding	ENSMUSG00000026131	Dst	ensembl_havana	21	ENSMUSP00000148563	2	protein_coding	Dst-220	havana	5 (assigned to previous version 2)	3
chr1	34289883	34290510	627	34290395	15	8.85	5.06	6.62	Mono_(EmptyVector)_Peaks_peak_206	Mono_(EmptyVector)_Peaks	ENSMUSG00000026131	ENSMUST00000194192	+	34275677	34313365	Intron 7	14206	-22855	0.0167	1	---	protein_coding	ENSMUSG00000026131	Dst	ensembl_havana	21	ENSMUSP00000148563	2	protein_coding	Dst-220	havana	5 (assigned to previous version 2)	3
chr1	34473826	34474191	365	34473954	87	45.12	6.9	42.35	Mono_(EmptyVector)_Peaks_peak_207	Mono_(EmptyVector)_Peaks	.	.	.	.	.	Intergenic	.	.	.	.	.	.	.	.	.	.	.	.	.	.	.	.	.
chr1	34478228	34479233	1005	34478770	146	94.13	9.85	90.92	Mono_(EmptyVector)_Peaks_peak_208	Mono_(EmptyVector)_Peaks	ENSMUSG00000042111	ENSMUST00000042493	-	34475751	34478754	TSS	0	-2477	0.1754	0.5239	CCDS14866	protein_coding	ENSMUSG00000042111	Ccdc115	ensembl_havana	10	ENSMUSP00000042918	9	protein_coding	Ccdc115-201	ensembl_havana	1 (assigned to previous version 9)	10
chr1	34498527	34499163	636	34498839	55	45.46	12.27	42.69	Mono_(EmptyVector)_Peaks_peak_209	Mono_(EmptyVector)_Peaks	ENSMUSG00000026126	ENSMUST00000190122	+	34498858	34510999	TSS	0	-11836	0.0252	0.4804	---	protein_coding	ENSMUSG00000026126	Ptpn18	ensembl_havana	16	ENSMUSP00000139885	2	protein_coding	Ptpn18-207	havana	5 (assigned to previous version 1)	2
chr1	34544160	34544786	626	34544520	26	19	8.06	16.56	Mono_(EmptyVector)_Peaks_peak_210	Mono_(EmptyVector)_Peaks	.	.	.	.	.	Intergenic	.	.	.	.	.	.	.	.	.	.	.	.	.	.	.	.	.
chr1	34840708	34841515	807	34840873	53	38.34	9.94	35.64	Mono_(EmptyVector)_Peaks_peak_211	Mono_(EmptyVector)_Peaks	ENSMUSG00000037509	ENSMUST00000160855	+	34840822	34847993	TSS	0	-6478	0.0968	0.8589	---	protein_coding	ENSMUSG00000037509	Arhgef4	ensembl_havana	22	ENSMUSP00000124207	2	nonsense_mediated_decay	Arhgef4-205	havana	1 (assigned to previous version 1)	2
chr1	34857008	34857194	186	34857084	12	6.29	4.1	4.15	Mono_(EmptyVector)_Peaks_peak_212	Mono_(EmptyVector)_Peaks	ENSMUSG00000037503	ENSMUST00000191307	-	34857090	34882116	TTS	24922	0	0.0042	0.5615	CCDS48236	protein_coding	ENSMUSG00000037503	Fam168b	ensembl_havana	13	ENSMUSP00000140573	2	protein_coding	Fam168b-208	havana	2 (assigned to previous version 6)	7
chr1	34881600	34882564	964	34882102	149	142.19	19.6	138.6	Mono_(EmptyVector)_Peaks_peak_213	Mono_(EmptyVector)_Peaks	ENSMUSG00000037503	ENSMUST00000170092	-	34856316	34882046	TSS	0	-25284	0.0174	0.4632	CCDS48235	protein_coding	ENSMUSG00000037503	Fam168b	ensembl_havana	13	ENSMUSP00000128676	2	protein_coding	Fam168b-204	ensembl_havana	5 (assigned to previous version 7)	8
chr1	34888959	34889297	338	34889058	75	53.12	10.38	50.27	Mono_(EmptyVector)_Peaks_peak_214	Mono_(EmptyVector)_Peaks	ENSMUSG00000026123	ENSMUST00000027297	+	34889073	34918662	TSS	0	-29365	0.0076	0.6637	CCDS14874	protein_coding	ENSMUSG00000026123	Plekhb2	ensembl_havana	12	ENSMUSP00000027297	5	protein_coding	Plekhb2-201	ensembl_havana	1 (assigned to previous version 10)	11
chr1	34889748	34889971	223	34889805	30	11.79	4.25	9.49	Mono_(EmptyVector)_Peaks_peak_215	Mono_(EmptyVector)_Peaks	ENSMUSG00000026123	ENSMUST00000027297	+	34889073	34918662	TSS	675	-28691	0.0076	1	CCDS14874	protein_coding	ENSMUSG00000026123	Plekhb2	ensembl_havana	12	ENSMUSP00000027297	5	protein_coding	Plekhb2-201	ensembl_havana	1 (assigned to previous version 10)	11
chr1	34890499	34891063	564	34890827	88	67.65	12.15	64.67	Mono_(EmptyVector)_Peaks_peak_216	Mono_(EmptyVector)_Peaks	ENSMUSG00000026123	ENSMUST00000152654	+	34890918	34902557	TSS	0	-11494	0.0125	0.2584	---	protein_coding	ENSMUSG00000026123	Plekhb2	ensembl_havana	12	ENSMUSP00000116777	2	protein_coding	Plekhb2-202	havana	5 (assigned to previous version 2)	3
chr1	34906198	34906577	379	34906470	36	31.46	11.6	28.85	Mono_(EmptyVector)_Peaks_peak_217	Mono_(EmptyVector)_Peaks	ENSMUSG00000026123	ENSMUST00000027297	+	34889073	34918662	Intron 6	17125	-12085	0.0128	1	CCDS14874	protein_coding	ENSMUSG00000026123	Plekhb2	ensembl_havana	12	ENSMUSP00000027297	5	protein_coding	Plekhb2-201	ensembl_havana	1 (assigned to previous version 10)	11
chr1	35798777	35799232	455	35798963	15	9.21	5.27	6.97	Mono_(EmptyVector)_Peaks_peak_218	Mono_(EmptyVector)_Peaks	.	.	.	.	.	Intergenic	.	.	.	.	.	.	.	.	.	.	.	.	.	.	.	.	.
chr1	35943125	35943410	285	35943294	38	35.13	12.85	32.47	Mono_(EmptyVector)_Peaks_peak_219	Mono_(EmptyVector)_Peaks	.	.	.	.	.	Intergenic	.	.	.	.	.	.	.	.	.	.	.	.	.	.	.	.	.
chr1	36016373	36016608	235	36016445	18	12.06	6.26	9.75	Mono_(EmptyVector)_Peaks_peak_220	Mono_(EmptyVector)_Peaks	.	.	.	.	.	Intergenic	.	.	.	.	.	.	.	.	.	.	.	.	.	.	.	.	.
chr1	36025318	36026206	888	36025870	66	53.33	12.41	50.48	Mono_(EmptyVector)_Peaks_peak_221	Mono_(EmptyVector)_Peaks	ENSMUSG00000102279	ENSMUST00000192572	-	36021041	36025455	TSS	0	-4277	0.0313	0.1552	---	lncRNA	ENSMUSG00000102279	Gm37146	havana	2	---	---	lncRNA	Gm37146-201	havana	3 (assigned to previous version 1)	2
chr1	36056320	36056599	279	36056458	14	8.31	4.94	6.1	Mono_(EmptyVector)_Peaks_peak_222	Mono_(EmptyVector)_Peaks	.	.	.	.	.	Intergenic	.	.	.	.	.	.	.	.	.	.	.	.	.	.	.	.	.
chr1	36069285	36070021	736	36069650	222	221.25	22.68	217.04	Mono_(EmptyVector)_Peaks_peak_223	Mono_(EmptyVector)_Peaks	ENSMUSG00000102434	ENSMUST00000195698	-	36068728	36070100	TSS	79	-557	0.5368	1	---	TEC	ENSMUSG00000102434	Gm38049	havana	2	---	---	TEC	Gm38049-201	havana	NA (assigned to previous version 1)	2
chr1	36100297	36100895	598	36100610	50	36.14	9.79	33.46	Mono_(EmptyVector)_Peaks_peak_224	Mono_(EmptyVector)_Peaks	.	.	.	.	.	Intergenic	.	.	.	.	.	.	.	.	.	.	.	.	.	.	.	.	.
chr1	36107138	36108134	996	36107399	175	151.13	16.51	147.47	Mono_(EmptyVector)_Peaks_peak_225	Mono_(EmptyVector)_Peaks	ENSMUSG00000045216	ENSMUST00000088174	+	36107481	36145528	TSS	0	-37394	0.0172	0.656	CCDS48237	protein_coding	ENSMUSG00000045216	Hs6st1	ensembl_havana	8	ENSMUSP00000085499	4	protein_coding	Hs6st1-201	ensembl_havana	1 (assigned to previous version 3)	4
chr1	36127305	36127567	262	36127373	15	5.67	3.37	3.56	Mono_(EmptyVector)_Peaks_peak_226	Mono_(EmptyVector)_Peaks	ENSMUSG00000045216	ENSMUST00000088174	+	36107481	36145528	Intron 1	19824	-17961	0.0069	1	CCDS48237	protein_coding	ENSMUSG00000045216	Hs6st1	ensembl_havana	8	ENSMUSP00000085499	4	protein_coding	Hs6st1-201	ensembl_havana	1 (assigned to previous version 3)	4
chr1	36129007	36129619	612	36129536	20	9.87	4.73	7.62	Mono_(EmptyVector)_Peaks_peak_227	Mono_(EmptyVector)_Peaks	ENSMUSG00000045216	ENSMUST00000088174	+	36107481	36145528	Intron 1	21526	-15909	0.0161	1	CCDS48237	protein_coding	ENSMUSG00000045216	Hs6st1	ensembl_havana	8	ENSMUSP00000085499	4	protein_coding	Hs6st1-201	ensembl_havana	1 (assigned to previous version 3)	4
chr1	36134561	36134916	355	36134661	13	7.01	4.36	4.84	Mono_(EmptyVector)_Peaks_peak_228	Mono_(EmptyVector)_Peaks	ENSMUSG00000045216	ENSMUST00000088174	+	36107481	36145528	Intron 1	27080	-10612	0.0094	1	CCDS48237	protein_coding	ENSMUSG00000045216	Hs6st1	ensembl_havana	8	ENSMUSP00000085499	4	protein_coding	Hs6st1-201	ensembl_havana	1 (assigned to previous version 3)	4
chr1	36155589	36156167	578	36155845	35	31.32	11.86	28.7	Mono_(EmptyVector)_Peaks_peak_229	Mono_(EmptyVector)_Peaks	.	.	.	.	.	Intergenic	.	.	.	.	.	.	.	.	.	.	.	.	.	.	.	.	.
chr1	36179378	36179557	179	36179457	11	5.02	3.5	2.93	Mono_(EmptyVector)_Peaks_peak_230	Mono_(EmptyVector)_Peaks	ENSMUSG00000037470	ENSMUST00000046875	-	36179108	36283387	TTS	103830	-270	0.0017	1	CCDS48238	protein_coding	ENSMUSG00000037470	Uggt1	ensembl_havana	15	ENSMUSP00000037930	8	protein_coding	Uggt1-201	ensembl_havana	1 (assigned to previous version 13)	14
chr1	36199124	36199774	650	36199462	122	80.08	9.93	76.99	Mono_(EmptyVector)_Peaks_peak_231	Mono_(EmptyVector)_Peaks	ENSMUSG00000037470	ENSMUST00000174266	-	36182567	36283243	3' UTR Exon	83469	-16557	0.0065	1	---	protein_coding	ENSMUSG00000037470	Uggt1	ensembl_havana	15	ENSMUSP00000134640	2	nonsense_mediated_decay	Uggt1-209	havana	1 (assigned to previous version 7)	8
chr1	36201681	36202230	549	36202018	169	132.95	13.86	129.44	Mono_(EmptyVector)_Peaks_peak_232	Mono_(EmptyVector)_Peaks	ENSMUSG00000037470	ENSMUST00000173166	-	36201307	36221716	TTS	19486	-374	0.0269	1	---	protein_coding	ENSMUSG00000037470	Uggt1	ensembl_havana	15	ENSMUSP00000134078	2	nonsense_mediated_decay	Uggt1-204	havana	5 (assigned to previous version 1)	2
chr1	36212551	36213346	795	36212748	113	102.08	16.83	98.81	Mono_(EmptyVector)_Peaks_peak_233	Mono_(EmptyVector)_Peaks	ENSMUSG00000037470	ENSMUST00000174224	-	36200828	36212555	TSS	0	-11723	0.0004	0.0063	---	protein_coding	ENSMUSG00000037470	Uggt1	ensembl_havana	15	ENSMUSP00000133971	2	nonsense_mediated_decay	Uggt1-208	havana	3 (assigned to previous version 7)	8
chr1	36239381	36239752	371	36239586	94	92.41	18.95	89.22	Mono_(EmptyVector)_Peaks_peak_234	Mono_(EmptyVector)_Peaks	ENSMUSG00000037470	ENSMUST00000174266	-	36182567	36283243	3' UTR Exon	43491	-56814	0.0037	1	---	protein_coding	ENSMUSG00000037470	Uggt1	ensembl_havana	15	ENSMUSP00000134640	2	nonsense_mediated_decay	Uggt1-209	havana	1 (assigned to previous version 7)	8
chr1	36274250	36274622	372	36274408	20	14.07	6.92	11.72	Mono_(EmptyVector)_Peaks_peak_235	Mono_(EmptyVector)_Peaks	ENSMUSG00000037470	ENSMUST00000174716	-	36217686	36283189	Intron 1	8567	-56564	0.0057	1	---	protein_coding	ENSMUSG00000037470	Uggt1	ensembl_havana	15	---	---	retained_intron	Uggt1-210	havana	1 (assigned to previous version 7)	8
chr1	36282960	36283707	747	36283332	130	119.56	17.84	116.16	Mono_(EmptyVector)_Peaks_peak_236	Mono_(EmptyVector)_Peaks	ENSMUSG00000037470	ENSMUST00000174716	-	36217686	36283189	TSS	0	-65274	0.0035	0.3075	---	protein_coding	ENSMUSG00000037470	Uggt1	ensembl_havana	15	---	---	retained_intron	Uggt1-210	havana	1 (assigned to previous version 7)	8
chr1	36291926	36292305	379	36292077	18	11.52	5.96	9.22	Mono_(EmptyVector)_Peaks_peak_237	Mono_(EmptyVector)_Peaks	.	.	.	.	.	Intergenic	.	.	.	.	.	.	.	.	.	.	.	.	.	.	.	.	.
chr1	36293798	36294123	325	36293903	34	29.68	11.32	27.09	Mono_(EmptyVector)_Peaks_peak_238	Mono_(EmptyVector)_Peaks	.	.	.	.	.	Intergenic	.	.	.	.	.	.	.	.	.	.	.	.	.	.	.	.	.
chr1	36301262	36301477	215	36301345	16	7.26	4.04	5.08	Mono_(EmptyVector)_Peaks_peak_239	Mono_(EmptyVector)_Peaks	.	.	.	.	.	Intergenic	.	.	.	.	.	.	.	.	.	.	.	.	.	.	.	.	.
chr1	36303128	36303566	438	36303443	33	21.97	7.79	19.48	Mono_(EmptyVector)_Peaks_peak_240	Mono_(EmptyVector)_Peaks	ENSMUSG00000047180	ENSMUST00000056946	-	36303678	36312517	TTS	8951	112	0	0	CCDS14875	protein_coding	ENSMUSG00000047180	Neurl3	ensembl_havana	9	ENSMUSP00000055437	7	protein_coding	Neurl3-201	ensembl_havana	1 (assigned to previous version 7)	8
chr1	36312326	36312662	336	36312562	25	13.37	5.53	11.03	Mono_(EmptyVector)_Peaks_peak_241	Mono_(EmptyVector)_Peaks	ENSMUSG00000047180	ENSMUST00000056946	-	36303678	36312517	TSS	0	-8648	0.0217	0.5697	CCDS14875	protein_coding	ENSMUSG00000047180	Neurl3	ensembl_havana	9	ENSMUSP00000055437	7	protein_coding	Neurl3-201	ensembl_havana	1 (assigned to previous version 7)	8
chr1	36318339	36318694	355	36318442	16	8.21	4.54	6	Mono_(EmptyVector)_Peaks_peak_242	Mono_(EmptyVector)_Peaks	.	.	.	.	.	Intergenic	.	.	.	.	.	.	.	.	.	.	.	.	.	.	.	.	.
chr1	36335463	36335975	512	36335589	16	9.18	5.06	6.94	Mono_(EmptyVector)_Peaks_peak_243	Mono_(EmptyVector)_Peaks	.	.	.	.	.	Intergenic	.	.	.	.	.	.	.	.	.	.	.	.	.	.	.	.	.
chr1	36342228	36342736	508	36342615	37	14.46	4.42	12.1	Mono_(EmptyVector)_Peaks_peak_244	Mono_(EmptyVector)_Peaks	.	.	.	.	.	Intergenic	.	.	.	.	.	.	.	.	.	.	.	.	.	.	.	.	.
chr1	36346658	36347289	631	36346887	136	98.42	11.74	95.18	Mono_(EmptyVector)_Peaks_peak_245	Mono_(EmptyVector)_Peaks	ENSMUSG00000037447	ENSMUST00000115032	+	36346835	36362073	TSS	0	-14784	0.0299	0.7199	CCDS48239	protein_coding	ENSMUSG00000037447	Arid5a	ensembl_havana	17	ENSMUSP00000110684	2	protein_coding	Arid5a-204	ensembl_havana	1 (assigned to previous version 7)	8
chr1	36348183	36348572	389	36348330	45	16.86	4.4	14.46	Mono_(EmptyVector)_Peaks_peak_246	Mono_(EmptyVector)_Peaks	ENSMUSG00000037447	ENSMUST00000192874	+	36346839	36351853	CDS Exon 1	1344	-3281	0.0778	1	---	protein_coding	ENSMUSG00000037447	Arid5a	ensembl_havana	17	---	---	retained_intron	Arid5a-215	havana	NA (assigned to previous version 1)	2
chr1	36364518	36365503	985	36365232	195	159.12	15.03	155.4	Mono_(EmptyVector)_Peaks_peak_247	Mono_(EmptyVector)_Peaks	.	.	.	.	.	Intergenic	.	.	.	.	.	.	.	.	.	.	.	.	.	.	.	.	.
chr1	36407740	36408559	819	36408192	137	127.62	18.44	124.15	Mono_(EmptyVector)_Peaks_peak_248	Mono_(EmptyVector)_Peaks	ENSMUSG00000010453	ENSMUST00000010597	-	36374811	36408263	TSS	0	-32929	0.0157	0.639	CCDS14877	protein_coding	ENSMUSG00000010453	Kansl3	ensembl_havana	13	ENSMUSP00000010597	4	protein_coding	Kansl3-201	ensembl_havana	1 (assigned to previous version 9)	10
chr1	36472013	36472582	569	36472283	35	26.36	9.33	23.81	Mono_(EmptyVector)_Peaks_peak_249	Mono_(EmptyVector)_Peaks	ENSMUSG00000001143	ENSMUST00000123583	-	36467473	36484353	3' UTR Exon	11771	-4540	0.0338	1	---	protein_coding	ENSMUSG00000001143	Lman2l	ensembl_havana	14	ENSMUSP00000137344	2	nonsense_mediated_decay	Lman2l-203	havana	5 (assigned to previous version 1)	2
chr1	36483973	36484554	581	36484402	102	99.22	18.93	95.97	Mono_(EmptyVector)_Peaks_peak_250	Mono_(EmptyVector)_Peaks	ENSMUSG00000001143	ENSMUST00000001171	-	36462267	36484353	TSS	0	-21706	0.0173	0.6546	---	protein_coding	ENSMUSG00000001143	Lman2l	ensembl_havana	14	ENSMUSP00000137028	2	nonsense_mediated_decay	Lman2l-201	havana	1 (assigned to previous version 12)	13
chr1	36496559	36496880	321	36496777	13	7.44	4.61	5.26	Mono_(EmptyVector)_Peaks_peak_251	Mono_(EmptyVector)_Peaks	.	.	.	.	.	Intergenic	.	.	.	.	.	.	.	.	.	.	.	.	.	.	.	.	.
chr1	36510293	36511221	928	36510714	147	123.51	15.35	120.07	Mono_(EmptyVector)_Peaks_peak_252	Mono_(EmptyVector)_Peaks	ENSMUSG00000037408	ENSMUST00000192530	+	36511077	36512449	TSS	0	-1228	0.1056	0.1561	---	protein_coding	ENSMUSG00000037408	Cnnm4	ensembl_havana	11	---	---	retained_intron	Cnnm4-202	havana	NA (assigned to previous version 1)	2
chr1	36531488	36531773	285	36531661	26	20.55	8.9	18.09	Mono_(EmptyVector)_Peaks_peak_253	Mono_(EmptyVector)_Peaks	ENSMUSG00000037408	ENSMUST00000153128	+	36510701	36547846	Intron 1	20787	-16073	0.0077	1	CCDS14879	protein_coding	ENSMUSG00000037408	Cnnm4	ensembl_havana	11	ENSMUSP00000121317	2	protein_coding	Cnnm4-201	ensembl_havana	1 (assigned to previous version 1)	2
chr1	36540361	36540643	282	36540532	20	12.1	5.85	9.79	Mono_(EmptyVector)_Peaks_peak_254	Mono_(EmptyVector)_Peaks	ENSMUSG00000037408	ENSMUST00000153128	+	36510701	36547846	Intron 5	29660	-7203	0.0076	1	CCDS14879	protein_coding	ENSMUSG00000037408	Cnnm4	ensembl_havana	11	ENSMUSP00000121317	2	protein_coding	Cnnm4-201	ensembl_havana	1 (assigned to previous version 1)	2
chr1	36550576	36552020	1444	36550860	181	149.56	15.27	145.92	Mono_(EmptyVector)_Peaks_peak_255	Mono_(EmptyVector)_Peaks	ENSMUSG00000001138	ENSMUST00000001166	+	36550948	36567319	TSS	0	-15299	0.0655	0.7426	CCDS14880	protein_coding	ENSMUSG00000001138	Cnnm3	ensembl_havana	14	ENSMUSP00000001166	8	protein_coding	Cnnm3-201	ensembl_havana	1 (assigned to previous version 13)	14
chr1	36586009	36586736	727	36586437	205	180.74	17.5	176.85	Mono_(EmptyVector)_Peaks_peak_256	Mono_(EmptyVector)_Peaks	ENSMUSG00000079610	ENSMUST00000207843	-	36576588	36586301	TSS	0	-9421	0.0302	0.4025	---	protein_coding	ENSMUSG00000079610	Ankrd39	ensembl_havana	10	ENSMUSP00000147091	2	nonsense_mediated_decay	Ankrd39-203	havana	1 (assigned to previous version 1)	2
chr1	36594993	36595369	376	36595112	35	7.62	2.73	5.43	Mono_(EmptyVector)_Peaks_peak_257	Mono_(EmptyVector)_Peaks	ENSMUSG00000026121	ENSMUST00000195339	-	36595013	36597332	TTS	1963	0	0.1539	0.9469	---	protein_coding	ENSMUSG00000026121	Sema4c	ensembl_havana	14	ENSMUSP00000141833	2	protein_coding	Sema4c-207	havana	1 (assigned to previous version 2)	3
chr1	36595615	36597357	1742	36595838	86	42.68	6.52	39.94	Mono_(EmptyVector)_Peaks_peak_258	Mono_(EmptyVector)_Peaks	ENSMUSG00000026121	ENSMUST00000195339	-	36595013	36597332	TSS	0	-602	0.7405	0.9857	---	protein_coding	ENSMUSG00000026121	Sema4c	ensembl_havana	14	ENSMUSP00000141833	2	protein_coding	Sema4c-207	havana	1 (assigned to previous version 2)	3
chr1	36602211	36602465	254	36602408	15	6.56	3.82	4.42	Mono_(EmptyVector)_Peaks_peak_259	Mono_(EmptyVector)_Peaks	ENSMUSG00000046337	ENSMUST00000193548	-	36601777	36628399	TTS	25934	-434	0.0096	1	---	protein_coding	ENSMUSG00000046337	Fam178b	ensembl_havana	18	---	---	protein_coding_CDS_not_defined	Fam178b-204	havana	1 (assigned to previous version 5)	6
chr1	36608857	36609053	196	36608946	15	7.76	4.46	5.57	Mono_(EmptyVector)_Peaks_peak_260	Mono_(EmptyVector)_Peaks	ENSMUSG00000046337	ENSMUST00000194839	-	36603409	36640036	3' UTR Exon	30983	-5448	0.0054	1	---	protein_coding	ENSMUSG00000046337	Fam178b	ensembl_havana	18	ENSMUSP00000141644	2	nonsense_mediated_decay	Fam178b-207	havana	5 (assigned to previous version 5)	6
chr1	36646021	36646207	186	36646099	8	3.44	2.88	1.47	Mono_(EmptyVector)_Peaks_peak_261	Mono_(EmptyVector)_Peaks	ENSMUSG00000046337	ENSMUST00000170295	-	36601773	36722265	Intron 7	76058	-44248	0.0016	1	CCDS48241	protein_coding	ENSMUSG00000046337	Fam178b	ensembl_havana	18	ENSMUSP00000132846	2	protein_coding	Fam178b-202	ensembl_havana	5 (assigned to previous version 7)	8
chr1	36673970	36674282	312	36674186	21	14.12	6.71	11.77	Mono_(EmptyVector)_Peaks_peak_262	Mono_(EmptyVector)_Peaks	ENSMUSG00000046337	ENSMUST00000170295	-	36601773	36722265	CDS Exon 5	47983	-72197	0.0026	1	CCDS48241	protein_coding	ENSMUSG00000046337	Fam178b	ensembl_havana	18	ENSMUSP00000132846	2	protein_coding	Fam178b-202	ensembl_havana	5 (assigned to previous version 7)	8
chr1	36730380	36730916	536	36730548	182	186.55	23.43	182.62	Mono_(EmptyVector)_Peaks_peak_263	Mono_(EmptyVector)_Peaks	ENSMUSG00000061518	ENSMUST00000192859	+	36730723	36731589	TSS	0	-673	0.2238	0.3613	---	protein_coding	ENSMUSG00000061518	Cox5b	ensembl_havana	12	---	---	retained_intron	Cox5b-203	havana	2 (assigned to previous version 1)	2
chr1	36748262	36749289	1027	36749111	195	191.4	21.6	187.42	Mono_(EmptyVector)_Peaks_peak_264	Mono_(EmptyVector)_Peaks	ENSMUSG00000037351	ENSMUST00000159448	-	36740844	36748760	TSS	0	-7418	0.063	0.4854	---	protein_coding	ENSMUSG00000037351	Actr1b	ensembl_havana	10	ENSMUSP00000124343	2	protein_coding	Actr1b-202	havana	2 (assigned to previous version 7)	8
chr1	36837168	36837461	293	36837315	12	6.6	4.28	4.44	Mono_(EmptyVector)_Peaks_peak_265	Mono_(EmptyVector)_Peaks	ENSMUSG00000026116	ENSMUST00000027290	-	36831272	36978609	Intron 35	141148	-5896	0.002	1	CCDS35538	protein_coding	ENSMUSG00000026116	Tmem131	ensembl_havana	12	ENSMUSP00000027290	6	protein_coding	Tmem131-201	ensembl	1 (assigned to previous version 11)	12
chr1	36913492	36914454	962	36914158	27	21.07	8.89	18.6	Mono_(EmptyVector)_Peaks_peak_266	Mono_(EmptyVector)_Peaks	ENSMUSG00000026116	ENSMUST00000185964	-	36880753	36982748	5' UTR Exon	68294	-32739	0.0094	1	---	protein_coding	ENSMUSG00000026116	Tmem131	ensembl_havana	12	ENSMUSP00000141413	2	protein_coding	Tmem131-202	havana	3 (assigned to previous version 2)	3
chr1	36959399	36959938	539	36959688	18	9.24	4.74	7	Mono_(EmptyVector)_Peaks_peak_267	Mono_(EmptyVector)_Peaks	ENSMUSG00000026116	ENSMUST00000185964	-	36880753	36982748	5' UTR Exon	22810	-78646	0.0053	1	---	protein_coding	ENSMUSG00000026116	Tmem131	ensembl_havana	12	ENSMUSP00000141413	2	protein_coding	Tmem131-202	havana	3 (assigned to previous version 2)	3
chr1	36962196	36962776	580	36962350	37	27.42	9.3	24.86	Mono_(EmptyVector)_Peaks_peak_268	Mono_(EmptyVector)_Peaks	ENSMUSG00000103159	ENSMUST00000194249	-	36961878	36965430	TTS	2654	-318	0.1635	1	---	TEC	ENSMUSG00000103159	F830112A20Rik	havana	2	---	---	TEC	F830112A20Rik-201	havana	NA (assigned to previous version 1)	2
chr1	36978167	36979300	1133	36978975	149	135.75	17.9	132.21	Mono_(EmptyVector)_Peaks_peak_269	Mono_(EmptyVector)_Peaks	ENSMUSG00000026116	ENSMUST00000194563	-	36831275	36978904	TSS	0	-146892	0.005	0.6508	CCDS35538	protein_coding	ENSMUSG00000026116	Tmem131	ensembl_havana	12	ENSMUSP00000142307	2	protein_coding	Tmem131-208	havana	5 (assigned to previous version 5)	6
chr1	37004484	37005279	795	37005100	113	98.72	15.83	95.48	Mono_(EmptyVector)_Peaks_peak_270	Mono_(EmptyVector)_Peaks	.	.	.	.	.	Intergenic	.	.	.	.	.	.	.	.	.	.	.	.	.	.	.	.	.
chr1	37069846	37070023	177	37069912	9	4.27	3.29	2.22	Mono_(EmptyVector)_Peaks_peak_271	Mono_(EmptyVector)_Peaks	ENSMUSG00000050122	ENSMUST00000238425	+	37068414	37226687	5' UTR Exon	1432	-156664	0.0011	1	---	protein_coding	ENSMUSG00000050122	Vwa3b	ensembl_havana	20	ENSMUSP00000158584	2	nonsense_mediated_decay	Vwa3b-211	havana	---	2
chr1	37145222	37145494	272	37145467	8	3.57	2.97	1.57	Mono_(EmptyVector)_Peaks_peak_272	Mono_(EmptyVector)_Peaks	ENSMUSG00000050122	ENSMUST00000194890	+	37139612	37148155	Intron 1	5610	-2661	0.032	1	---	protein_coding	ENSMUSG00000050122	Vwa3b	ensembl_havana	20	---	---	retained_intron	Vwa3b-209	havana	3 (assigned to previous version 1)	2
chr1	37287527	37287852	325	37287719	47	32.29	8.97	29.66	Mono_(EmptyVector)_Peaks_peak_273	Mono_(EmptyVector)_Peaks	ENSMUSG00000026114	ENSMUST00000027288	+	37258286	37302466	Intron 3	29241	-14614	0.0074	1	CCDS14890	protein_coding	ENSMUSG00000026114	Cnga3	ensembl_havana	15	ENSMUSP00000027288	8	protein_coding	Cnga3-201	ensembl_havana	1 (assigned to previous version 9)	10
chr1	37288719	37288967	248	37288799	34	19.02	6.35	16.57	Mono_(EmptyVector)_Peaks_peak_274	Mono_(EmptyVector)_Peaks	ENSMUSG00000026114	ENSMUST00000027288	+	37258286	37302466	Intron 3	30433	-13499	0.0056	1	CCDS14890	protein_coding	ENSMUSG00000026114	Cnga3	ensembl_havana	15	ENSMUSP00000027288	8	protein_coding	Cnga3-201	ensembl_havana	1 (assigned to previous version 9)	10
chr1	37292454	37292691	237	37292507	22	9.91	4.46	7.66	Mono_(EmptyVector)_Peaks_peak_275	Mono_(EmptyVector)_Peaks	ENSMUSG00000026114	ENSMUST00000027288	+	37258286	37302466	Intron 3	34168	-9775	0.0054	1	CCDS14890	protein_coding	ENSMUSG00000026114	Cnga3	ensembl_havana	15	ENSMUSP00000027288	8	protein_coding	Cnga3-201	ensembl_havana	1 (assigned to previous version 9)	10
chr1	37311515	37311719	204	37311698	11	5.79	3.95	3.66	Mono_(EmptyVector)_Peaks_peak_276	Mono_(EmptyVector)_Peaks	.	.	.	.	.	Intergenic	.	.	.	.	.	.	.	.	.	.	.	.	.	.	.	.	.
chr1	37338791	37339485	694	37339149	75	72.85	17.49	69.82	Mono_(EmptyVector)_Peaks_peak_277	Mono_(EmptyVector)_Peaks	ENSMUSG00000026113	ENSMUST00000140264	+	37338996	37438639	TSS	0	-99154	0.0049	0.705	---	protein_coding	ENSMUSG00000026113	Inpp4a	ensembl_havana	18	ENSMUSP00000121107	3	protein_coding	Inpp4a-209	havana	1 (assigned to previous version 7)	8
chr1	37444110	37444552	442	37444356	39	30.66	10.26	28.05	Mono_(EmptyVector)_Peaks_peak_278	Mono_(EmptyVector)_Peaks	ENSMUSG00000026113	ENSMUST00000114933	+	37408298	37443524	TTS	35812	586	0	0	CCDS35540	protein_coding	ENSMUSG00000026113	Inpp4a	ensembl_havana	18	ENSMUSP00000110583	3	protein_coding	Inpp4a-203	ensembl_havana	1 (assigned to previous version 8)	9
chr1	37458579	37458797	218	37458671	40	37.73	13.51	35.04	Mono_(EmptyVector)_Peaks_peak_279	Mono_(EmptyVector)_Peaks	ENSMUSG00000026112	ENSMUST00000027286	-	37456165	37469185	3' UTR Exon	10388	-2414	0.0168	1	CCDS35541	protein_coding	ENSMUSG00000026112	Coa5	ensembl_havana	8	ENSMUSP00000027286	7	protein_coding	Coa5-201	ensembl_havana	1 (assigned to previous version 6)	7
chr1	37468707	37469649	942	37469198	178	159.14	17.69	155.42	Mono_(EmptyVector)_Peaks_peak_280	Mono_(EmptyVector)_Peaks	ENSMUSG00000026112	ENSMUST00000192179	-	37467593	37469082	TSS	0	-1114	0.2523	0.3987	---	protein_coding	ENSMUSG00000026112	Coa5	ensembl_havana	8	---	---	retained_intron	Coa5-202	havana	NA (assigned to previous version 1)	2
chr1	37579820	37580630	810	37580238	99	85.66	15.18	82.53	Mono_(EmptyVector)_Peaks_peak_281	Mono_(EmptyVector)_Peaks	ENSMUSG00000026110	ENSMUST00000151952	-	37478421	37580098	TSS	0	-101399	0.0027	0.344	CCDS14893	protein_coding	ENSMUSG00000026110	Mgat4a	ensembl_havana	16	ENSMUSP00000114175	2	protein_coding	Mgat4a-205	havana	1 (assigned to previous version 7)	8
chr1	37599582	37599933	351	37599727	64	65.81	18.42	62.84	Mono_(EmptyVector)_Peaks_peak_282	Mono_(EmptyVector)_Peaks	.	.	.	.	.	Intergenic	.	.	.	.	.	.	.	.	.	.	.	.	.	.	.	.	.
chr1	37624766	37625631	865	37625024	75	59.94	12.55	57.03	Mono_(EmptyVector)_Peaks_peak_283	Mono_(EmptyVector)_Peaks	.	.	.	.	.	Intergenic	.	.	.	.	.	.	.	.	.	.	.	.	.	.	.	.	.
chr1	37634599	37634970	371	37634764	42	40.37	14.17	37.65	Mono_(EmptyVector)_Peaks_peak_284	Mono_(EmptyVector)_Peaks	.	.	.	.	.	Intergenic	.	.	.	.	.	.	.	.	.	.	.	.	.	.	.	.	.
chr1	37642332	37642814	482	37642471	127	122.56	19.49	119.12	Mono_(EmptyVector)_Peaks_peak_285	Mono_(EmptyVector)_Peaks	.	.	.	.	.	Intergenic	.	.	.	.	.	.	.	.	.	.	.	.	.	.	.	.	.
chr1	37669890	37671106	1216	37670775	89	57.87	9.4	54.98	Mono_(EmptyVector)_Peaks_peak_286	Mono_(EmptyVector)_Peaks	ENSMUSG00000026090	ENSMUST00000162875	-	37650758	37759167	CDS Exon 5	88061	-19132	0.0112	1	CCDS48242	protein_coding	ENSMUSG00000026090	Cracdl	ensembl_havana	17	ENSMUSP00000123803	2	protein_coding	Cracdl-203	ensembl_havana	1 (assigned to previous version 7)	8
chr1	37671476	37671753	277	37671593	30	8.6	3.25	6.38	Mono_(EmptyVector)_Peaks_peak_287	Mono_(EmptyVector)_Peaks	ENSMUSG00000026090	ENSMUST00000162875	-	37650758	37759167	Intron 3	87414	-20718	0.0026	1	CCDS48242	protein_coding	ENSMUSG00000026090	Cracdl	ensembl_havana	17	ENSMUSP00000123803	2	protein_coding	Cracdl-203	ensembl_havana	1 (assigned to previous version 7)	8
chr1	37678327	37678511	184	37678452	26	20.11	8.65	17.65	Mono_(EmptyVector)_Peaks_peak_288	Mono_(EmptyVector)_Peaks	ENSMUSG00000026090	ENSMUST00000160589	-	37677067	37758877	Intron 3	80366	-1260	0.0023	1	---	protein_coding	ENSMUSG00000026090	Cracdl	ensembl_havana	17	ENSMUSP00000124777	2	protein_coding	Cracdl-202	havana	1 (assigned to previous version 1)	2
chr1	37717466	37717742	276	37717644	16	9.23	5.09	6.99	Mono_(EmptyVector)_Peaks_peak_289	Mono_(EmptyVector)_Peaks	ENSMUSG00000026090	ENSMUST00000160589	-	37677067	37758877	5' UTR Exon	41135	-40399	0.0034	1	---	protein_coding	ENSMUSG00000026090	Cracdl	ensembl_havana	17	ENSMUSP00000124777	2	protein_coding	Cracdl-202	havana	1 (assigned to previous version 1)	2
chr1	37735221	37736348	1127	37736206	80	60.72	11.7	57.8	Mono_(EmptyVector)_Peaks_peak_290	Mono_(EmptyVector)_Peaks	ENSMUSG00000102650	ENSMUST00000192480	-	37733528	37735746	TSS	0	-1693	0.237	0.4663	---	TEC	ENSMUSG00000102650	Gm19863	havana	2	---	---	TEC	Gm19863-201	havana	NA (assigned to previous version 1)	2
chr1	37903639	37904601	962	37904253	528	469.16	19.05	463.66	Mono_(EmptyVector)_Peaks_peak_291	Mono_(EmptyVector)_Peaks	ENSMUSG00000060771	ENSMUST00000041815	-	37793857	37904161	TSS	0	-109782	0.0047	0.5431	CCDS14894	protein_coding	ENSMUSG00000060771	Tsga10	ensembl_havana	16	ENSMUSP00000048859	9	protein_coding	Tsga10-201	ensembl_havana	1 (assigned to previous version 14)	15
chr1	37910785	37911931	1146	37911410	75	65.18	14.42	62.22	Mono_(EmptyVector)_Peaks_peak_292	Mono_(EmptyVector)_Peaks	ENSMUSG00000037216	ENSMUST00000041621	+	37911287	37915310	TSS	0	-3379	0.1603	0.5623	CCDS14895	protein_coding	ENSMUSG00000037216	Lipt1	ensembl_havana	6	ENSMUSP00000038739	4	protein_coding	Lipt1-201	ensembl_havana	1 (assigned to previous version 4)	5
chr1	37929207	37929833	626	37929433	54	44.64	12.21	41.88	Mono_(EmptyVector)_Peaks_peak_293	Mono_(EmptyVector)_Peaks	ENSMUSG00000026087	ENSMUST00000193673	+	37929613	37937446	TSS	0	-7613	0.0282	0.3525	CCDS14896	protein_coding	ENSMUSG00000026087	Mrpl30	ensembl_havana	12	ENSMUSP00000141654	2	protein_coding	Mrpl30-205	havana	2 (assigned to previous version 5)	6
chr1	37970932	37971154	222	37971018	27	21.69	9.22	19.21	Mono_(EmptyVector)_Peaks_peak_294	Mono_(EmptyVector)_Peaks	.	.	.	.	.	Intergenic	.	.	.	.	.	.	.	.	.	.	.	.	.	.	.	.	.
chr1	38035995	38036550	555	38036400	184	129.15	11.51	125.67	Mono_(EmptyVector)_Peaks_peak_295	Mono_(EmptyVector)_Peaks	ENSMUSG00000058407	ENSMUST00000195032	-	38026724	38036698	TSS	148	-9271	0.0557	1	CCDS14898	protein_coding	ENSMUSG00000058407	Txndc9	ensembl_havana	13	ENSMUSP00000141595	2	protein_coding	Txndc9-207	havana	2 (assigned to previous version 5)	6
chr1	38036892	38037617	725	38037140	197	144.15	12.41	140.55	Mono_(EmptyVector)_Peaks_peak_296	Mono_(EmptyVector)_Peaks	ENSMUSG00000058407	ENSMUST00000195032	-	38026724	38036698	TSS	-194	-10168	0	0	CCDS14898	protein_coding	ENSMUSG00000058407	Txndc9	ensembl_havana	13	ENSMUSP00000141595	2	protein_coding	Txndc9-207	havana	2 (assigned to previous version 5)	6
chr1	38078119	38078336	217	38078276	17	11.09	5.93	8.8	Mono_(EmptyVector)_Peaks_peak_297	Mono_(EmptyVector)_Peaks	ENSMUSG00000026083	ENSMUST00000192548	+	38037210	38091103	Intron 11	40909	-12767	0.004	1	---	protein_coding	ENSMUSG00000026083	Eif5b	ensembl_havana	13	---	---	retained_intron	Eif5b-202	havana	1 (assigned to previous version 5)	6
chr1	38168371	38169358	987	38168928	323	276.91	17.23	272.28	Mono_(EmptyVector)_Peaks_peak_298	Mono_(EmptyVector)_Peaks	ENSMUSG00000026082	ENSMUST00000195383	-	38146764	38168883	TSS	0	-21607	0.0232	0.5192	---	protein_coding	ENSMUSG00000026082	Rev1	ensembl_havana	12	ENSMUSP00000141647	2	protein_coding	Rev1-211	havana	5 (assigned to previous version 1)	2
chr1	38331013	38331388	375	38331219	24	18.32	8.24	15.89	Mono_(EmptyVector)_Peaks_peak_299	Mono_(EmptyVector)_Peaks	ENSMUSG00000037138	ENSMUST00000238906	-	38216407	38666283	Intron 9	334895	-114606	0.0008	1	---	protein_coding	ENSMUSG00000037138	Aff3	ensembl_havana	19	ENSMUSP00000159147	2	protein_coding	Aff3-206	havana	---	2
chr1	38476889	38477114	225	38476985	26	20.55	8.9	18.09	Mono_(EmptyVector)_Peaks_peak_300	Mono_(EmptyVector)_Peaks	ENSMUSG00000037138	ENSMUST00000027250	-	38374512	38704037	Intron 5	226923	-102377	0.0007	1	---	protein_coding	ENSMUSG00000037138	Aff3	ensembl_havana	19	---	---	protein_coding_CDS_not_defined	Aff3-201	havana	1 (assigned to previous version 13)	14
chr1	39012110	39012489	379	39012224	15	9.21	5.27	6.97	Mono_(EmptyVector)_Peaks_peak_301	Mono_(EmptyVector)_Peaks	.	.	.	.	.	Intergenic	.	.	.	.	.	.	.	.	.	.	.	.	.	.	.	.	.
chr1	39026375	39027198	823	39026785	175	155.99	17.55	152.29	Mono_(EmptyVector)_Peaks_peak_302	Mono_(EmptyVector)_Peaks	ENSMUSG00000026078	ENSMUST00000193489	+	39026922	39033999	TSS	0	-6801	0.0391	0.3362	---	protein_coding	ENSMUSG00000026078	Pdcl3	ensembl_havana	11	ENSMUSP00000141258	2	nonsense_mediated_decay	Pdcl3-203	havana	5 (assigned to previous version 1)	2
chr1	39295270	39296335	1065	39295801	57	40.82	9.97	38.09	Mono_(EmptyVector)_Peaks_peak_303	Mono_(EmptyVector)_Peaks	ENSMUSG00000026077	ENSMUST00000173050	+	39232812	39326697	5' UTR Exon	62458	-30362	0.0114	1	---	protein_coding	ENSMUSG00000026077	Npas2	ensembl_havana	16	ENSMUSP00000134241	2	protein_coding	Npas2-203	havana	2 (assigned to previous version 7)	8
chr1	39320682	39321322	640	39321135	40	30.98	10.13	28.37	Mono_(EmptyVector)_Peaks_peak_304	Mono_(EmptyVector)_Peaks	ENSMUSG00000026077	ENSMUST00000173050	+	39232812	39326697	Intron 2	87870	-5375	0.0068	1	---	protein_coding	ENSMUSG00000026077	Npas2	ensembl_havana	16	ENSMUSP00000134241	2	protein_coding	Npas2-203	havana	2 (assigned to previous version 7)	8
chr1	39406654	39407345	691	39406893	187	180.18	20.67	176.3	Mono_(EmptyVector)_Peaks_peak_305	Mono_(EmptyVector)_Peaks	ENSMUSG00000073702	ENSMUST00000194746	+	39406959	39410448	TSS	0	-3103	0.1109	0.5592	---	protein_coding	ENSMUSG00000073702	Rpl31	ensembl_havana	12	ENSMUSP00000141808	2	protein_coding	Rpl31-205	havana	1 (assigned to previous version 5)	6
chr1	39431204	39431520	316	39431418	13	7.44	4.61	5.26	Mono_(EmptyVector)_Peaks_peak_306	Mono_(EmptyVector)_Peaks	ENSMUSG00000003134	ENSMUST00000195854	-	39430279	39431713	TSS	193	-925	0.2209	1	---	protein_coding	ENSMUSG00000003134	Tbc1d8	ensembl_havana	11	---	---	retained_intron	Tbc1d8-205	havana	3 (assigned to previous version 1)	2
chr1	39517243	39518160	917	39517742	97	81.69	14.42	78.58	Mono_(EmptyVector)_Peaks_peak_307	Mono_(EmptyVector)_Peaks	ENSMUSG00000003134	ENSMUST00000193823	-	39412397	39517782	TSS	0	-104846	0.0051	0.5882	---	protein_coding	ENSMUSG00000003134	Tbc1d8	ensembl_havana	11	ENSMUSP00000141750	2	protein_coding	Tbc1d8-204	havana	1 (assigned to previous version 1)	2
chr1	39538622	39538965	343	39538817	25	19.43	8.57	16.98	Mono_(EmptyVector)_Peaks_peak_308	Mono_(EmptyVector)_Peaks	.	.	.	.	.	Intergenic	.	.	.	.	.	.	.	.	.	.	.	.	.	.	.	.	.
chr1	39574584	39575320	736	39574755	255	236.49	19.8	232.16	Mono_(EmptyVector)_Peaks_peak_309	Mono_(EmptyVector)_Peaks	ENSMUSG00000003135	ENSMUST00000003219	+	39574883	39585955	TSS	0	-10635	0.0396	0.5943	CCDS14906	protein_coding	ENSMUSG00000003135	Cnot11	ensembl_havana	16	ENSMUSP00000003219	9	protein_coding	Cnot11-201	ensembl	1 (assigned to previous version 13)	14
chr1	39584700	39585063	363	39584867	34	27.72	10.3	25.15	Mono_(EmptyVector)_Peaks_peak_310	Mono_(EmptyVector)_Peaks	ENSMUSG00000003135	ENSMUST00000160145	+	39577326	39585565	TTS	7374	-502	0.0442	1	---	protein_coding	ENSMUSG00000003135	Cnot11	ensembl_havana	16	---	---	retained_intron	Cnot11-202	havana	1 (assigned to previous version 1)	2
chr1	39587803	39588016	213	39587884	20	12.65	6.14	10.33	Mono_(EmptyVector)_Peaks_peak_311	Mono_(EmptyVector)_Peaks	ENSMUSG00000077704	ENSMUST00000104516	-	39587826	39587936	TSS	0	0	1	0.5187	---	snoRNA	ENSMUSG00000077704	Snord89	ensembl	3	---	---	snoRNA	Snord89-201	ensembl	NA (assigned to previous version 1)	3
chr1	39595246	39595487	241	39595276	13	7.44	4.61	5.26	Mono_(EmptyVector)_Peaks_peak_312	Mono_(EmptyVector)_Peaks	ENSMUSG00000048234	ENSMUST00000153381	-	39594686	39597839	TTS	2352	-560	0.0767	1	---	protein_coding	ENSMUSG00000048234	Rnf149	ensembl_havana	14	---	---	retained_intron	Rnf149-202	havana	3 (assigned to previous version 1)	2
chr1	39615674	39616755	1081	39616505	218	212.52	21.6	208.38	Mono_(EmptyVector)_Peaks_peak_313	Mono_(EmptyVector)_Peaks	ENSMUSG00000048234	ENSMUST00000062525	-	39590377	39616487	TSS	0	-25297	0.0312	0.7523	CCDS14907	protein_coding	ENSMUSG00000048234	Rnf149	ensembl_havana	14	ENSMUSP00000050388	6	protein_coding	Rnf149-201	ensembl_havana	1 (assigned to previous version 10)	11
chr1	39689654	39690171	517	39690114	13	7.44	4.61	5.26	Mono_(EmptyVector)_Peaks_peak_314	Mono_(EmptyVector)_Peaks	ENSMUSG00000097083	ENSMUST00000181841	+	39689344	39696551	TSS	310	-6380	0.0719	1	---	lncRNA	ENSMUSG00000097083	D930019O06Rik	havana	2	---	---	lncRNA	D930019O06Rik-201	havana	1 (assigned to previous version 1)	2
chr1	39696041	39696638	597	39696366	55	53	15.69	50.16	Mono_(EmptyVector)_Peaks_peak_315	Mono_(EmptyVector)_Peaks	ENSMUSG00000097083	ENSMUST00000181841	+	39689344	39696551	TTS	6697	0	0.0709	0.8545	---	lncRNA	ENSMUSG00000097083	D930019O06Rik	havana	2	---	---	lncRNA	D930019O06Rik-201	havana	1 (assigned to previous version 1)	2
chr1	39709385	39710037	652	39709534	39	23.25	7.1	20.74	Mono_(EmptyVector)_Peaks_peak_316	Mono_(EmptyVector)_Peaks	ENSMUSG00000057173	ENSMUST00000151913	-	39704461	39760158	CDS Exon 14	50121	-4924	0.0117	1	CCDS48245	protein_coding	ENSMUSG00000057173	Rfx8	ensembl_havana	9	ENSMUSP00000121212	2	protein_coding	Rfx8-202	ensembl_havana	1 (assigned to previous version 2)	3
chr1	39735500	39735690	190	39735663	16	5.81	3.34	3.69	Mono_(EmptyVector)_Peaks_peak_317	Mono_(EmptyVector)_Peaks	ENSMUSG00000057173	ENSMUST00000151913	-	39704461	39760158	Intron 4	24468	-31039	0.0034	1	CCDS48245	protein_coding	ENSMUSG00000057173	Rfx8	ensembl_havana	9	ENSMUSP00000121212	2	protein_coding	Rfx8-202	ensembl_havana	1 (assigned to previous version 2)	3
chr1	39737602	39737905	303	39737750	62	51.12	12.62	48.29	Mono_(EmptyVector)_Peaks_peak_318	Mono_(EmptyVector)_Peaks	ENSMUSG00000057173	ENSMUST00000151913	-	39704461	39760158	Intron 4	22253	-33141	0.0055	1	CCDS48245	protein_coding	ENSMUSG00000057173	Rfx8	ensembl_havana	9	ENSMUSP00000121212	2	protein_coding	Rfx8-202	ensembl_havana	1 (assigned to previous version 2)	3
chr1	39748654	39749052	398	39748793	53	21.86	4.96	19.37	Mono_(EmptyVector)_Peaks_peak_319	Mono_(EmptyVector)_Peaks	ENSMUSG00000057173	ENSMUST00000151913	-	39704461	39760158	Intron 4	11106	-44193	0.0072	1	CCDS48245	protein_coding	ENSMUSG00000057173	Rfx8	ensembl_havana	9	ENSMUSP00000121212	2	protein_coding	Rfx8-202	ensembl_havana	1 (assigned to previous version 2)	3
chr1	39752956	39753698	742	39753359	131	96.32	11.99	93.1	Mono_(EmptyVector)_Peaks_peak_320	Mono_(EmptyVector)_Peaks	ENSMUSG00000057173	ENSMUST00000151913	-	39704461	39760158	Intron 2	6460	-48495	0.0133	1	CCDS48245	protein_coding	ENSMUSG00000057173	Rfx8	ensembl_havana	9	ENSMUSP00000121212	2	protein_coding	Rfx8-202	ensembl_havana	1 (assigned to previous version 2)	3
chr1	39773442	39774228	786	39773757	42	31.91	10.01	29.28	Mono_(EmptyVector)_Peaks_peak_321	Mono_(EmptyVector)_Peaks	.	.	.	.	.	Intergenic	.	.	.	.	.	.	.	.	.	.	.	.	.	.	.	.	.
chr1	39775152	39775455	303	39775200	18	7.99	4.13	5.79	Mono_(EmptyVector)_Peaks_peak_322	Mono_(EmptyVector)_Peaks	.	.	.	.	.	Intergenic	.	.	.	.	.	.	.	.	.	.	.	.	.	.	.	.	.
chr1	39797483	39797711	228	39797600	105	44.23	5.51	41.47	Mono_(EmptyVector)_Peaks_peak_323	Mono_(EmptyVector)_Peaks	.	.	.	.	.	Intergenic	.	.	.	.	.	.	.	.	.	.	.	.	.	.	.	.	.
chr1	39798352	39798920	568	39798747	116	53.09	6.11	50.25	Mono_(EmptyVector)_Peaks_peak_324	Mono_(EmptyVector)_Peaks	.	.	.	.	.	Intergenic	.	.	.	.	.	.	.	.	.	.	.	.	.	.	.	.	.
chr1	39800288	39800803	515	39800522	175	108.59	9.45	105.27	Mono_(EmptyVector)_Peaks_peak_325	Mono_(EmptyVector)_Peaks	.	.	.	.	.	Intergenic	.	.	.	.	.	.	.	.	.	.	.	.	.	.	.	.	.
chr1	39890446	39890747	301	39890520	17	11.09	5.93	8.8	Mono_(EmptyVector)_Peaks_peak_326	Mono_(EmptyVector)_Peaks	.	.	.	.	.	Intergenic	.	.	.	.	.	.	.	.	.	.	.	.	.	.	.	.	.
chr1	39907209	39907419	210	39907251	10	5.01	3.62	2.92	Mono_(EmptyVector)_Peaks_peak_327	Mono_(EmptyVector)_Peaks	.	.	.	.	.	Intergenic	.	.	.	.	.	.	.	.	.	.	.	.	.	.	.	.	.
chr1	39934288	39934816	528	39934487	101	89.24	15.82	86.08	Mono_(EmptyVector)_Peaks_peak_328	Mono_(EmptyVector)_Peaks	.	.	.	.	.	Intergenic	.	.	.	.	.	.	.	.	.	.	.	.	.	.	.	.	.
chr1	39935819	39936093	274	39935932	42	13.25	3.72	10.92	Mono_(EmptyVector)_Peaks_peak_329	Mono_(EmptyVector)_Peaks	.	.	.	.	.	Intergenic	.	.	.	.	.	.	.	.	.	.	.	.	.	.	.	.	.
chr1	39939536	39940799	1263	39939956	110	80.2	11.56	77.11	Mono_(EmptyVector)_Peaks_peak_330	Mono_(EmptyVector)_Peaks	ENSMUSG00000026074	ENSMUST00000193661	+	39940330	39941617	TSS	0	-818	0.3649	0.3718	---	protein_coding	ENSMUSG00000026074	Map4k4	ensembl_havana	16	---	---	retained_intron	Map4k4-212	havana	1 (assigned to previous version 1)	2
chr1	39950636	39950927	291	39950823	23	14.96	6.69	12.59	Mono_(EmptyVector)_Peaks_peak_331	Mono_(EmptyVector)_Peaks	ENSMUSG00000026074	ENSMUST00000195636	+	39940384	40064130	Intron 2	10252	-113203	0.0024	1	---	protein_coding	ENSMUSG00000026074	Map4k4	ensembl_havana	16	ENSMUSP00000141613	2	protein_coding	Map4k4-217	havana	5 (assigned to previous version 5)	6
chr1	39971212	39971654	442	39971315	37	14.05	4.3	11.7	Mono_(EmptyVector)_Peaks_peak_332	Mono_(EmptyVector)_Peaks	ENSMUSG00000026074	ENSMUST00000195636	+	39940384	40064130	Intron 2	30828	-92476	0.0036	1	---	protein_coding	ENSMUSG00000026074	Map4k4	ensembl_havana	16	ENSMUSP00000141613	2	protein_coding	Map4k4-217	havana	5 (assigned to previous version 5)	6
chr1	39975515	39975998	483	39975861	118	93.78	13.48	90.58	Mono_(EmptyVector)_Peaks_peak_333	Mono_(EmptyVector)_Peaks	ENSMUSG00000026074	ENSMUST00000195636	+	39940384	40064130	Intron 2	35131	-88132	0.0039	1	---	protein_coding	ENSMUSG00000026074	Map4k4	ensembl_havana	16	ENSMUSP00000141613	2	protein_coding	Map4k4-217	havana	5 (assigned to previous version 5)	6
chr1	39983518	39983890	372	39983698	35	25.25	8.81	22.72	Mono_(EmptyVector)_Peaks_peak_334	Mono_(EmptyVector)_Peaks	ENSMUSG00000026074	ENSMUST00000195636	+	39940384	40064130	Intron 2	43134	-80240	0.003	1	---	protein_coding	ENSMUSG00000026074	Map4k4	ensembl_havana	16	ENSMUSP00000141613	2	protein_coding	Map4k4-217	havana	5 (assigned to previous version 5)	6
chr1	40040062	40040460	398	40040323	14	8.03	4.78	5.83	Mono_(EmptyVector)_Peaks_peak_335	Mono_(EmptyVector)_Peaks	ENSMUSG00000026074	ENSMUST00000191865	+	40039837	40049818	TSS	225	-9358	0.04	1	---	protein_coding	ENSMUSG00000026074	Map4k4	ensembl_havana	16	ENSMUSP00000141573	2	protein_coding	Map4k4-205	havana	3 (assigned to previous version 1)	2
chr1	40041343	40041600	257	40041441	24	17.91	8.01	15.49	Mono_(EmptyVector)_Peaks_peak_336	Mono_(EmptyVector)_Peaks	ENSMUSG00000026074	ENSMUST00000191865	+	40039837	40049818	Intron 1	1506	-8218	0.0258	1	---	protein_coding	ENSMUSG00000026074	Map4k4	ensembl_havana	16	ENSMUSP00000141573	2	protein_coding	Map4k4-205	havana	3 (assigned to previous version 1)	2
chr1	40131678	40132011	333	40131911	17	11.09	5.93	8.8	Mono_(EmptyVector)_Peaks_peak_337	Mono_(EmptyVector)_Peaks	ENSMUSG00000102975	ENSMUST00000193969	+	40127671	40130742	TTS	4007	936	0	0	---	TEC	ENSMUSG00000102975	Gm37347	havana	2	---	---	TEC	Gm37347-201	havana	NA (assigned to previous version 1)	2
chr1	40178756	40179514	758	40179229	51	45.04	13.31	42.27	Mono_(EmptyVector)_Peaks_peak_338	Mono_(EmptyVector)_Peaks	.	.	.	.	.	Intergenic	.	.	.	.	.	.	.	.	.	.	.	.	.	.	.	.	.
chr1	40194675	40194890	215	40194841	14	8.31	4.94	6.1	Mono_(EmptyVector)_Peaks_peak_339	Mono_(EmptyVector)_Peaks	.	.	.	.	.	Intergenic	.	.	.	.	.	.	.	.	.	.	.	.	.	.	.	.	.
chr1	40211085	40211450	365	40211316	47	30.52	8.31	27.91	Mono_(EmptyVector)_Peaks_peak_340	Mono_(EmptyVector)_Peaks	.	.	.	.	.	Intergenic	.	.	.	.	.	.	.	.	.	.	.	.	.	.	.	.	.
chr1	40213238	40213703	465	40213522	67	52.13	11.73	49.29	Mono_(EmptyVector)_Peaks_peak_341	Mono_(EmptyVector)_Peaks	.	.	.	.	.	Intergenic	.	.	.	.	.	.	.	.	.	.	.	.	.	.	.	.	.
chr1	40227246	40227556	310	40227438	23	17.23	7.91	14.82	Mono_(EmptyVector)_Peaks_peak_342	Mono_(EmptyVector)_Peaks	.	.	.	.	.	Intergenic	.	.	.	.	.	.	.	.	.	.	.	.	.	.	.	.	.
chr1	40252725	40252987	262	40252849	16	10.14	5.6	7.87	Mono_(EmptyVector)_Peaks_peak_343	Mono_(EmptyVector)_Peaks	.	.	.	.	.	Intergenic	.	.	.	.	.	.	.	.	.	.	.	.	.	.	.	.	.
chr1	40263736	40264450	714	40264149	71	59.14	13.26	56.23	Mono_(EmptyVector)_Peaks_peak_344	Mono_(EmptyVector)_Peaks	ENSMUSG00000026072	ENSMUST00000027241	+	40264240	40356418	TSS	0	-91968	0.0023	0.2951	CCDS35547	protein_coding	ENSMUSG00000026072	Il1r1	ensembl_havana	13	ENSMUSP00000027241	5	protein_coding	Il1r1-201	ensembl_havana	1 (assigned to previous version 10)	11
chr1	40272418	40273185	767	40272951	45	28.19	7.84	25.61	Mono_(EmptyVector)_Peaks_peak_345	Mono_(EmptyVector)_Peaks	ENSMUSG00000026072	ENSMUST00000027241	+	40264240	40356418	Intron 1	8178	-83233	0.0083	1	CCDS35547	protein_coding	ENSMUSG00000026072	Il1r1	ensembl_havana	13	ENSMUSP00000027241	5	protein_coding	Il1r1-201	ensembl_havana	1 (assigned to previous version 10)	11
chr1	40274776	40275046	270	40274843	29	14.35	5.31	11.99	Mono_(EmptyVector)_Peaks_peak_346	Mono_(EmptyVector)_Peaks	ENSMUSG00000026072	ENSMUST00000027241	+	40264240	40356418	Intron 1	10536	-81372	0.0029	1	CCDS35547	protein_coding	ENSMUSG00000026072	Il1r1	ensembl_havana	13	ENSMUSP00000027241	5	protein_coding	Il1r1-201	ensembl_havana	1 (assigned to previous version 10)	11
chr1	40293179	40293488	309	40293299	20	14.07	6.92	11.72	Mono_(EmptyVector)_Peaks_peak_347	Mono_(EmptyVector)_Peaks	ENSMUSG00000026072	ENSMUST00000027241	+	40264240	40356418	Intron 1	28939	-62930	0.0034	1	CCDS35547	protein_coding	ENSMUSG00000026072	Il1r1	ensembl_havana	13	ENSMUSP00000027241	5	protein_coding	Il1r1-201	ensembl_havana	1 (assigned to previous version 10)	11
chr1	40305467	40306380	913	40305861	72	60.02	13.32	57.11	Mono_(EmptyVector)_Peaks_peak_348	Mono_(EmptyVector)_Peaks	ENSMUSG00000026072	ENSMUST00000114795	+	40305746	40355362	TSS	0	-48982	0.0128	0.6947	CCDS48246	protein_coding	ENSMUSG00000026072	Il1r1	ensembl_havana	13	ENSMUSP00000110443	2	protein_coding	Il1r1-202	ensembl_havana	1 (assigned to previous version 2)	3
chr1	40314135	40315006	871	40314556	133	122.92	18.08	119.49	Mono_(EmptyVector)_Peaks_peak_349	Mono_(EmptyVector)_Peaks	ENSMUSG00000026072	ENSMUST00000114795	+	40305746	40355362	5' UTR Exon	8389	-40356	0.0176	1	CCDS48246	protein_coding	ENSMUSG00000026072	Il1r1	ensembl_havana	13	ENSMUSP00000110443	2	protein_coding	Il1r1-202	ensembl_havana	1 (assigned to previous version 2)	3
chr1	40321502	40321895	393	40321749	22	14.63	6.75	12.26	Mono_(EmptyVector)_Peaks_peak_350	Mono_(EmptyVector)_Peaks	ENSMUSG00000026072	ENSMUST00000027241	+	40264240	40356418	Intron 2	57262	-34523	0.0043	1	CCDS35547	protein_coding	ENSMUSG00000026072	Il1r1	ensembl_havana	13	ENSMUSP00000027241	5	protein_coding	Il1r1-201	ensembl_havana	1 (assigned to previous version 10)	11
chr1	40323282	40323733	451	40323665	13	6.46	4.05	4.32	Mono_(EmptyVector)_Peaks_peak_351	Mono_(EmptyVector)_Peaks	ENSMUSG00000026072	ENSMUST00000027241	+	40264240	40356418	Intron 2	59042	-32685	0.0049	1	CCDS35547	protein_coding	ENSMUSG00000026072	Il1r1	ensembl_havana	13	ENSMUSP00000027241	5	protein_coding	Il1r1-201	ensembl_havana	1 (assigned to previous version 10)	11
chr1	40397899	40398302	403	40398175	18	12.06	6.26	9.75	Mono_(EmptyVector)_Peaks_peak_352	Mono_(EmptyVector)_Peaks	ENSMUSG00000070942	ENSMUST00000194296	+	40363850	40406723	Intron 9	34049	-8421	0.0094	1	CCDS14910	protein_coding	ENSMUSG00000070942	Il1rl2	ensembl_havana	9	ENSMUSP00000142248	2	protein_coding	Il1rl2-204	havana	1 (assigned to previous version 5)	6
chr1	40424453	40424634	181	40424567	14	8.31	4.94	6.1	Mono_(EmptyVector)_Peaks_peak_353	Mono_(EmptyVector)_Peaks	.	.	.	.	.	Intergenic	.	.	.	.	.	.	.	.	.	.	.	.	.	.	.	.	.
chr1	40432297	40433022	725	40432573	106	107.72	20.77	104.41	Mono_(EmptyVector)_Peaks_peak_354	Mono_(EmptyVector)_Peaks	.	.	.	.	.	Intergenic	.	.	.	.	.	.	.	.	.	.	.	.	.	.	.	.	.
chr1	40439901	40440392	491	40440000	19	12.95	6.53	10.63	Mono_(EmptyVector)_Peaks_peak_355	Mono_(EmptyVector)_Peaks	.	.	.	.	.	Intergenic	.	.	.	.	.	.	.	.	.	.	.	.	.	.	.	.	.
chr1	40456074	40456663	589	40456423	70	64.35	15.59	61.39	Mono_(EmptyVector)_Peaks_peak_356	Mono_(EmptyVector)_Peaks	.	.	.	.	.	Intergenic	.	.	.	.	.	.	.	.	.	.	.	.	.	.	.	.	.
chr1	40483878	40484534	656	40484144	113	110.62	19.59	107.28	Mono_(EmptyVector)_Peaks_peak_357	Mono_(EmptyVector)_Peaks	ENSMUSG00000026069	ENSMUST00000053043	+	40479788	40504557	Intron 5	4090	-20023	0.0265	1	CCDS35548	protein_coding	ENSMUSG00000026069	Il1rl1	ensembl_havana	16	ENSMUSP00000054914	8	protein_coding	Il1rl1-201	ensembl	1 (assigned to previous version 7)	8
chr1	40554293	40554612	319	40554472	18	12.06	6.26	9.75	Mono_(EmptyVector)_Peaks_peak_358	Mono_(EmptyVector)_Peaks	ENSMUSG00000026068	ENSMUST00000159724	+	40554608	40566078	TSS	0	-11466	0.0004	0.0156	---	protein_coding	ENSMUSG00000026068	Il18rap	ensembl_havana	12	---	---	retained_intron	Il18rap-202	havana	2 (assigned to previous version 1)	2
chr1	40581453	40582313	860	40581847	83	70.8	14.29	67.79	Mono_(EmptyVector)_Peaks_peak_359	Mono_(EmptyVector)_Peaks	ENSMUSG00000026068	ENSMUST00000160468	+	40580852	40587064	TSS	601	-4751	0.1386	1	---	protein_coding	ENSMUSG00000026068	Il18rap	ensembl_havana	12	---	---	retained_intron	Il18rap-203	havana	3 (assigned to previous version 1)	2
chr1	40626128	40626325	197	40626233	11	5.79	3.95	3.66	Mono_(EmptyVector)_Peaks_peak_360	Mono_(EmptyVector)_Peaks	ENSMUSG00000102676	ENSMUST00000192078	-	40622055	40626002	TSS	-126	-4073	0	0	---	TEC	ENSMUSG00000102676	Gm37435	havana	2	---	---	TEC	Gm37435-201	havana	NA (assigned to previous version 1)	2
chr1	40720497	40720771	274	40720605	17	10.24	5.45	7.97	Mono_(EmptyVector)_Peaks_peak_361	Mono_(EmptyVector)_Peaks	ENSMUSG00000026062	ENSMUST00000027231	+	40719734	40808434	TSS	763	-87663	0.0031	1	CCDS14914	protein_coding	ENSMUSG00000026062	Slc9a2	ensembl_havana	13	ENSMUSP00000027231	8	protein_coding	Slc9a2-201	ensembl_havana	1 (assigned to previous version 12)	13
chr1	40829405	40829928	523	40829796	48	44.93	14.29	42.16	Mono_(EmptyVector)_Peaks_peak_362	Mono_(EmptyVector)_Peaks	ENSMUSG00000041945	ENSMUST00000039672	-	40811198	40829824	TSS	0	-18207	0.0225	0.8015	CCDS14915	protein_coding	ENSMUSG00000041945	Mfsd9	ensembl_havana	13	ENSMUSP00000035727	6	protein_coding	Mfsd9-201	ensembl_havana	1 (assigned to previous version 5)	6
chr1	40836465	40836779	314	40836660	28	22.85	9.55	20.35	Mono_(EmptyVector)_Peaks_peak_363	Mono_(EmptyVector)_Peaks	.	.	.	.	.	Intergenic	.	.	.	.	.	.	.	.	.	.	.	.	.	.	.	.	.
chr1	40847984	40848252	268	40848038	13	7.44	4.61	5.26	Mono_(EmptyVector)_Peaks_peak_364	Mono_(EmptyVector)_Peaks	ENSMUSG00000079588	ENSMUST00000114765	+	40844761	40896048	Intron 3	3223	-47796	0.0052	1	CCDS35550	protein_coding	ENSMUSG00000079588	Tmem182	ensembl_havana	4	ENSMUSP00000110413	3	protein_coding	Tmem182-201	ensembl_havana	1 (assigned to previous version 3)	4
chr1	40864264	40864443	179	40864336	10	4.65	3.41	2.59	Mono_(EmptyVector)_Peaks_peak_365	Mono_(EmptyVector)_Peaks	ENSMUSG00000079588	ENSMUST00000114765	+	40844761	40896048	Intron 3	19503	-31605	0.0035	1	CCDS35550	protein_coding	ENSMUSG00000079588	Tmem182	ensembl_havana	4	ENSMUSP00000110413	3	protein_coding	Tmem182-201	ensembl_havana	1 (assigned to previous version 3)	4
chr1	40864921	40865218	297	40865114	31	25.68	10.16	23.14	Mono_(EmptyVector)_Peaks_peak_366	Mono_(EmptyVector)_Peaks	ENSMUSG00000079588	ENSMUST00000114765	+	40844761	40896048	Intron 3	20160	-30830	0.0058	1	CCDS35550	protein_coding	ENSMUSG00000079588	Tmem182	ensembl_havana	4	ENSMUSP00000110413	3	protein_coding	Tmem182-201	ensembl_havana	1 (assigned to previous version 3)	4
chr1	40874737	40875296	559	40874829	26	20.55	8.9	18.09	Mono_(EmptyVector)_Peaks_peak_367	Mono_(EmptyVector)_Peaks	ENSMUSG00000079588	ENSMUST00000114765	+	40844761	40896048	Intron 3	29976	-20752	0.0109	1	CCDS35550	protein_coding	ENSMUSG00000079588	Tmem182	ensembl_havana	4	ENSMUSP00000110413	3	protein_coding	Tmem182-201	ensembl_havana	1 (assigned to previous version 3)	4
chr1	40879781	40880016	235	40879870	25	15.4	6.47	13.02	Mono_(EmptyVector)_Peaks_peak_368	Mono_(EmptyVector)_Peaks	ENSMUSG00000079588	ENSMUST00000114765	+	40844761	40896048	Intron 4	35020	-16032	0.0046	1	CCDS35550	protein_coding	ENSMUSG00000079588	Tmem182	ensembl_havana	4	ENSMUSP00000110413	3	protein_coding	Tmem182-201	ensembl_havana	1 (assigned to previous version 3)	4
chr1	40886443	40887369	926	40886910	135	121.54	17.24	118.11	Mono_(EmptyVector)_Peaks_peak_369	Mono_(EmptyVector)_Peaks	ENSMUSG00000079588	ENSMUST00000114765	+	40844761	40896048	Intron 4	41682	-8679	0.0181	1	CCDS35550	protein_coding	ENSMUSG00000079588	Tmem182	ensembl_havana	4	ENSMUSP00000110413	3	protein_coding	Tmem182-201	ensembl_havana	1 (assigned to previous version 3)	4
chr1	40905421	40905948	527	40905692	24	18.01	8.06	15.58	Mono_(EmptyVector)_Peaks_peak_370	Mono_(EmptyVector)_Peaks	.	.	.	.	.	Intergenic	.	.	.	.	.	.	.	.	.	.	.	.	.	.	.	.	.
chr1	40914077	40914665	588	40914378	64	57.24	14.53	54.35	Mono_(EmptyVector)_Peaks_peak_371	Mono_(EmptyVector)_Peaks	.	.	.	.	.	Intergenic	.	.	.	.	.	.	.	.	.	.	.	.	.	.	.	.	.
chr1	42631132	42631346	214	42631274	12	6.6	4.28	4.44	Mono_(EmptyVector)_Peaks_peak_372	Mono_(EmptyVector)_Peaks	ENSMUSG00000060424	ENSMUST00000247702	-	42629758	42732290	CDS Exon 4	100944	-1374	0.0021	1	---	lncRNA	ENSMUSG00000060424	Pantr1	ensembl_havana	16	---	---	lncRNA	Pantr1-230	havana_tagene	---	1
chr1	42826365	42826723	358	42826473	12	6.6	4.28	4.44	Mono_(EmptyVector)_Peaks_peak_373	Mono_(EmptyVector)_Peaks	.	.	.	.	.	Intergenic	.	.	.	.	.	.	.	.	.	.	.	.	.	.	.	.	.
chr1	42890041	42890858	817	42890364	194	195.94	22.92	191.93	Mono_(EmptyVector)_Peaks_peak_374	Mono_(EmptyVector)_Peaks	ENSMUSG00000060679	ENSMUST00000188174	+	42890445	42921092	TSS	0	-30234	0.0135	0.5061	---	protein_coding	ENSMUSG00000060679	Mrps9	ensembl_havana	15	---	---	retained_intron	Mrps9-205	havana	1 (assigned to previous version 6)	7
chr1	42954405	42954614	209	42954418	13	7.44	4.61	5.26	Mono_(EmptyVector)_Peaks_peak_375	Mono_(EmptyVector)_Peaks	.	.	.	.	.	Intergenic	.	.	.	.	.	.	.	.	.	.	.	.	.	.	.	.	.
chr1	43131243	43132173	930	43131786	124	105.01	15.19	101.72	Mono_(EmptyVector)_Peaks_peak_376	Mono_(EmptyVector)_Peaks	ENSMUSG00000070939	ENSMUST00000188728	-	43099051	43131608	TSS	0	-32192	0.0112	0.3931	---	protein_coding	ENSMUSG00000070939	Tgfbrap1	ensembl_havana	10	ENSMUSP00000140169	2	protein_coding	Tgfbrap1-206	havana	3 (assigned to previous version 1)	2
chr1	43137530	43138259	729	43137820	190	178.65	19.71	174.77	Mono_(EmptyVector)_Peaks_peak_377	Mono_(EmptyVector)_Peaks	ENSMUSG00000070939	ENSMUST00000189010	-	43114776	43137525	TSS	-5	-22754	0	0	---	protein_coding	ENSMUSG00000070939	Tgfbrap1	ensembl_havana	10	ENSMUSP00000140413	2	protein_coding	Tgfbrap1-207	havana	3 (assigned to previous version 1)	2
chr1	43167055	43167775	720	43167627	55	40.49	10.29	37.77	Mono_(EmptyVector)_Peaks_peak_378	Mono_(EmptyVector)_Peaks	ENSMUSG00000008136	ENSMUST00000008280	-	43162234	43203122	CDS Exon 5	35347	-4821	0.0176	1	CCDS14922	protein_coding	ENSMUSG00000008136	Fhl2	ensembl_havana	15	ENSMUSP00000008280	8	protein_coding	Fhl2-201	ensembl_havana	1 (assigned to previous version 13)	14
chr1	43178829	43179209	380	43178990	85	49.08	7.91	46.27	Mono_(EmptyVector)_Peaks_peak_379	Mono_(EmptyVector)_Peaks	ENSMUSG00000008136	ENSMUST00000008280	-	43162234	43203122	Intron 3	23913	-16595	0.0093	1	CCDS14922	protein_coding	ENSMUSG00000008136	Fhl2	ensembl_havana	15	ENSMUSP00000008280	8	protein_coding	Fhl2-201	ensembl_havana	1 (assigned to previous version 13)	14
chr1	43180739	43181340	601	43181036	64	28.05	5.44	25.47	Mono_(EmptyVector)_Peaks_peak_380	Mono_(EmptyVector)_Peaks	ENSMUSG00000008136	ENSMUST00000008280	-	43162234	43203122	CDS Exon 3	21782	-18505	0.0147	1	CCDS14922	protein_coding	ENSMUSG00000008136	Fhl2	ensembl_havana	15	ENSMUSP00000008280	8	protein_coding	Fhl2-201	ensembl_havana	1 (assigned to previous version 13)	14
chr1	43183592	43184025	433	43183812	75	37.04	6.37	34.36	Mono_(EmptyVector)_Peaks_peak_381	Mono_(EmptyVector)_Peaks	ENSMUSG00000008136	ENSMUST00000187357	-	43170924	43235922	5' UTR Exon	51897	-12668	0.0067	1	---	protein_coding	ENSMUSG00000008136	Fhl2	ensembl_havana	15	ENSMUSP00000140420	2	protein_coding	Fhl2-203	havana	2 (assigned to previous version 1)	2
chr1	43184687	43184870	183	43184777	35	11.26	3.67	8.97	Mono_(EmptyVector)_Peaks_peak_382	Mono_(EmptyVector)_Peaks	ENSMUSG00000008136	ENSMUST00000187357	-	43170924	43235922	5' UTR Exon	51052	-13763	0.0028	1	---	protein_coding	ENSMUSG00000008136	Fhl2	ensembl_havana	15	ENSMUSP00000140420	2	protein_coding	Fhl2-203	havana	2 (assigned to previous version 1)	2
chr1	43186768	43186955	187	43186833	25	8.74	3.67	6.51	Mono_(EmptyVector)_Peaks_peak_383	Mono_(EmptyVector)_Peaks	ENSMUSG00000008136	ENSMUST00000187357	-	43170924	43235922	5' UTR Exon	48967	-15844	0.0029	1	---	protein_coding	ENSMUSG00000008136	Fhl2	ensembl_havana	15	ENSMUSP00000140420	2	protein_coding	Fhl2-203	havana	2 (assigned to previous version 1)	2
chr1	43202794	43203433	639	43203192	177	107.53	9.17	104.21	Mono_(EmptyVector)_Peaks_peak_384	Mono_(EmptyVector)_Peaks	ENSMUSG00000008136	ENSMUST00000008280	-	43162234	43203122	TSS	0	-40560	0.008	0.5141	CCDS14922	protein_coding	ENSMUSG00000008136	Fhl2	ensembl_havana	15	ENSMUSP00000008280	8	protein_coding	Fhl2-201	ensembl_havana	1 (assigned to previous version 13)	14
chr1	43207227	43209031	1804	43207997	160	81.59	7.15	78.48	Mono_(EmptyVector)_Peaks_peak_385	Mono_(EmptyVector)_Peaks	ENSMUSG00000008136	ENSMUST00000187357	-	43170924	43235922	5' UTR Exon	26891	-36303	0.0278	1	---	protein_coding	ENSMUSG00000008136	Fhl2	ensembl_havana	15	ENSMUSP00000140420	2	protein_coding	Fhl2-203	havana	2 (assigned to previous version 1)	2
chr1	43221444	43221758	314	43221697	10	5.01	3.62	2.92	Mono_(EmptyVector)_Peaks_peak_386	Mono_(EmptyVector)_Peaks	ENSMUSG00000008136	ENSMUST00000187357	-	43170924	43235922	5' UTR Exon	14164	-50520	0.0048	1	---	protein_coding	ENSMUSG00000008136	Fhl2	ensembl_havana	15	ENSMUSP00000140420	2	protein_coding	Fhl2-203	havana	2 (assigned to previous version 1)	2
chr1	43241450	43241862	412	43241598	11	5.79	3.95	3.66	Mono_(EmptyVector)_Peaks_peak_387	Mono_(EmptyVector)_Peaks	ENSMUSG00000120601	ENSMUST00000246752	+	43236163	43242058	TTS	5287	-196	0.07	1	---	lncRNA	ENSMUSG00000120601	---	havana_tagene	1	---	---	lncRNA	---	havana_tagene	---	1
chr1	43242278	43242580	302	43242386	21	15.1	7.25	12.73	Mono_(EmptyVector)_Peaks_peak_388	Mono_(EmptyVector)_Peaks	ENSMUSG00000120601	ENSMUST00000246752	+	43236163	43242058	TTS	6115	220	0	0	---	lncRNA	ENSMUSG00000120601	---	havana_tagene	1	---	---	lncRNA	---	havana_tagene	---	1
chr1	43263344	43263660	316	43263519	31	26.4	10.54	23.85	Mono_(EmptyVector)_Peaks_peak_389	Mono_(EmptyVector)_Peaks	ENSMUSG00000120601	ENSMUST00000244485	+	43236122	43306588	Intron 1	27222	-42928	0.0045	1	---	lncRNA	ENSMUSG00000120601	---	havana_tagene	1	---	---	lncRNA	---	havana_tagene	---	1
chr1	43289479	43289910	431	43289681	36	32.58	12.19	29.95	Mono_(EmptyVector)_Peaks_peak_390	Mono_(EmptyVector)_Peaks	ENSMUSG00000099576	ENSMUST00000189899	-	43289316	43342086	TTS	52176	-163	0.0082	1	---	lncRNA	ENSMUSG00000099576	Gm29040	havana	2	---	---	lncRNA	Gm29040-201	havana	1 (assigned to previous version 1)	2
chr1	43295306	43295644	338	43295389	49	39.44	11.4	36.73	Mono_(EmptyVector)_Peaks_peak_391	Mono_(EmptyVector)_Peaks	ENSMUSG00000099576	ENSMUST00000189899	-	43289316	43342086	Intron 5	46442	-5990	0.0064	1	---	lncRNA	ENSMUSG00000099576	Gm29040	havana	2	---	---	lncRNA	Gm29040-201	havana	1 (assigned to previous version 1)	2
chr1	43299732	43300015	283	43299818	36	23.43	7.77	20.92	Mono_(EmptyVector)_Peaks_peak_392	Mono_(EmptyVector)_Peaks	ENSMUSG00000099576	ENSMUST00000189899	-	43289316	43342086	CDS Exon 4	42071	-10416	0.0054	1	---	lncRNA	ENSMUSG00000099576	Gm29040	havana	2	---	---	lncRNA	Gm29040-201	havana	1 (assigned to previous version 1)	2
chr1	43303679	43303981	302	43303785	20	13.93	6.84	11.58	Mono_(EmptyVector)_Peaks_peak_393	Mono_(EmptyVector)_Peaks	ENSMUSG00000099576	ENSMUST00000189899	-	43289316	43342086	Intron 2	38105	-14363	0.0057	1	---	lncRNA	ENSMUSG00000099576	Gm29040	havana	2	---	---	lncRNA	Gm29040-201	havana	1 (assigned to previous version 1)	2
chr1	43341847	43342384	537	43342091	64	59.73	15.6	56.82	Mono_(EmptyVector)_Peaks_peak_394	Mono_(EmptyVector)_Peaks	ENSMUSG00000099576	ENSMUST00000189899	-	43289316	43342086	TSS	0	-52531	0.0045	0.4461	---	lncRNA	ENSMUSG00000099576	Gm29040	havana	2	---	---	lncRNA	Gm29040-201	havana	1 (assigned to previous version 1)	2
chr1	43400075	43400800	725	43400668	71	45.58	8.9	42.8	Mono_(EmptyVector)_Peaks_peak_395	Mono_(EmptyVector)_Peaks	.	.	.	.	.	Intergenic	.	.	.	.	.	.	.	.	.	.	.	.	.	.	.	.	.
chr1	43402206	43402900	694	43402532	81	52.4	9.2	49.55	Mono_(EmptyVector)_Peaks_peak_396	Mono_(EmptyVector)_Peaks	.	.	.	.	.	Intergenic	.	.	.	.	.	.	.	.	.	.	.	.	.	.	.	.	.
chr1	43450966	43451319	353	43451190	29	11.64	4.3	9.34	Mono_(EmptyVector)_Peaks_peak_397	Mono_(EmptyVector)_Peaks	.	.	.	.	.	Intergenic	.	.	.	.	.	.	.	.	.	.	.	.	.	.	.	.	.
chr1	43452096	43453262	1166	43453077	55	34.18	8.11	31.53	Mono_(EmptyVector)_Peaks_peak_398	Mono_(EmptyVector)_Peaks	.	.	.	.	.	Intergenic	.	.	.	.	.	.	.	.	.	.	.	.	.	.	.	.	.
chr1	43466994	43467254	260	43467140	11	5.79	3.95	3.66	Mono_(EmptyVector)_Peaks_peak_399	Mono_(EmptyVector)_Peaks	.	.	.	.	.	Intergenic	.	.	.	.	.	.	.	.	.	.	.	.	.	.	.	.	.
chr1	43484422	43485576	1154	43484924	138	96.26	11.08	93.04	Mono_(EmptyVector)_Peaks_peak_400	Mono_(EmptyVector)_Peaks	ENSMUSG00000066877	ENSMUST00000136648	+	43484911	43501355	TSS	0	-15779	0.0405	0.5766	---	protein_coding	ENSMUSG00000066877	Nck2	ensembl_havana	12	---	---	protein_coding_CDS_not_defined	Nck2-204	havana	1 (assigned to previous version 7)	8
chr1	43489762	43490521	759	43490181	98	65.8	10	62.83	Mono_(EmptyVector)_Peaks_peak_401	Mono_(EmptyVector)_Peaks	ENSMUSG00000066877	ENSMUST00000187435	+	43483739	43572793	5' UTR Exon	6023	-82272	0.0085	1	---	protein_coding	ENSMUSG00000066877	Nck2	ensembl_havana	12	ENSMUSP00000140338	2	protein_coding	Nck2-205	havana	5 (assigned to previous version 6)	7
chr1	43501791	43502310	519	43502018	44	40.62	13.55	37.9	Mono_(EmptyVector)_Peaks_peak_402	Mono_(EmptyVector)_Peaks	ENSMUSG00000066877	ENSMUST00000136648	+	43484911	43501355	TTS	16880	436	0	0	---	protein_coding	ENSMUSG00000066877	Nck2	ensembl_havana	12	---	---	protein_coding_CDS_not_defined	Nck2-204	havana	1 (assigned to previous version 7)	8
chr1	43511122	43511303	181	43511218	22	9.47	4.27	7.23	Mono_(EmptyVector)_Peaks_peak_403	Mono_(EmptyVector)_Peaks	ENSMUSG00000066877	ENSMUST00000187435	+	43483739	43572793	5' UTR Exon	27383	-61490	0.002	1	---	protein_coding	ENSMUSG00000066877	Nck2	ensembl_havana	12	ENSMUSP00000140338	2	protein_coding	Nck2-205	havana	5 (assigned to previous version 6)	7
chr1	43513401	43514136	735	43513852	58	43.42	10.69	40.66	Mono_(EmptyVector)_Peaks_peak_404	Mono_(EmptyVector)_Peaks	ENSMUSG00000066877	ENSMUST00000187435	+	43483739	43572793	5' UTR Exon	29662	-58657	0.0083	1	---	protein_coding	ENSMUSG00000066877	Nck2	ensembl_havana	12	ENSMUSP00000140338	2	protein_coding	Nck2-205	havana	5 (assigned to previous version 6)	7
chr1	43583639	43584053	414	43583803	18	12.06	6.26	9.75	Mono_(EmptyVector)_Peaks_peak_405	Mono_(EmptyVector)_Peaks	ENSMUSG00000066877	ENSMUST00000202540	+	43571565	43593223	Intron 2	12074	-9170	0.0192	1	---	protein_coding	ENSMUSG00000066877	Nck2	ensembl_havana	12	ENSMUSP00000144224	2	protein_coding	Nck2-206	havana	3 (assigned to previous version 1)	2
chr1	43805481	43805846	365	43805679	105	68	9.56	65.02	Mono_(EmptyVector)_Peaks_peak_406	Mono_(EmptyVector)_Peaks	ENSMUSG00000057363	ENSMUST00000076997	-	43788672	43866902	3' UTR Exon	61056	-16809	0.0047	1	---	protein_coding	ENSMUSG00000057363	Uxs1	ensembl_havana	13	ENSMUSP00000076259	7	nonsense_mediated_decay	Uxs1-201	havana	1 (assigned to previous version 12)	13
chr1	43807630	43808111	481	43807805	127	93.84	12.04	90.64	Mono_(EmptyVector)_Peaks_peak_407	Mono_(EmptyVector)_Peaks	ENSMUSG00000057363	ENSMUST00000076997	-	43788672	43866902	3' UTR Exon	58791	-18958	0.0062	1	---	protein_coding	ENSMUSG00000057363	Uxs1	ensembl_havana	13	ENSMUSP00000076259	7	nonsense_mediated_decay	Uxs1-201	havana	1 (assigned to previous version 12)	13
chr1	43815381	43815576	195	43815484	13	7.44	4.61	5.26	Mono_(EmptyVector)_Peaks_peak_408	Mono_(EmptyVector)_Peaks	ENSMUSG00000057363	ENSMUST00000076997	-	43788672	43866902	3' UTR Exon	51326	-26709	0.0025	1	---	protein_coding	ENSMUSG00000057363	Uxs1	ensembl_havana	13	ENSMUSP00000076259	7	nonsense_mediated_decay	Uxs1-201	havana	1 (assigned to previous version 12)	13
chr1	43824476	43824793	317	43824630	29	22.49	9.06	19.99	Mono_(EmptyVector)_Peaks_peak_409	Mono_(EmptyVector)_Peaks	ENSMUSG00000090243	ENSMUST00000163003	+	43825070	43826349	TSS	-277	-1556	0	0	---	processed_pseudogene	ENSMUSG00000090243	Gm16103	havana	2	---	---	processed_pseudogene	Gm16103-201	havana	NA (assigned to previous version 1)	2
chr1	43858309	43858743	434	43858451	55	53.37	15.87	50.51	Mono_(EmptyVector)_Peaks_peak_410	Mono_(EmptyVector)_Peaks	ENSMUSG00000057363	ENSMUST00000128261	-	43829791	43866935	Intron 1	8192	-28518	0.0117	1	---	protein_coding	ENSMUSG00000057363	Uxs1	ensembl_havana	13	ENSMUSP00000116719	2	protein_coding	Uxs1-203	havana	5 (assigned to previous version 1)	2
chr1	43866515	43867342	827	43867132	219	192.66	17.54	188.68	Mono_(EmptyVector)_Peaks_peak_411	Mono_(EmptyVector)_Peaks	ENSMUSG00000057363	ENSMUST00000126008	-	43786126	43866961	TSS	0	-80389	0.0055	0.5399	CCDS35551	protein_coding	ENSMUSG00000057363	Uxs1	ensembl_havana	13	ENSMUSP00000119939	2	protein_coding	Uxs1-202	ensembl_havana	1 (assigned to previous version 7)	8
chr1	43938308	43938550	242	43938374	12	5.64	3.73	3.53	Mono_(EmptyVector)_Peaks_peak_412	Mono_(EmptyVector)_Peaks	ENSMUSG00000101395	ENSMUST00000189286	+	43937454	43938270	TSS	854	38	0	0	---	processed_pseudogene	ENSMUSG00000101395	Gm8241	havana	2	---	---	processed_pseudogene	Gm8241-201	havana	NA (assigned to previous version 1)	2
chr1	43972693	43973589	896	43973010	360	328.84	19.74	323.86	Mono_(EmptyVector)_Peaks_peak_413	Mono_(EmptyVector)_Peaks	ENSMUSG00000041763	ENSMUST00000190401	+	43973174	43996162	TSS	0	-22573	0.0181	0.4638	---	protein_coding	ENSMUSG00000041763	Tpp2	ensembl_havana	15	---	---	retained_intron	Tpp2-210	havana	2 (assigned to previous version 6)	7
chr1	44008603	44008811	208	44008740	20	14.07	6.92	11.72	Mono_(EmptyVector)_Peaks_peak_414	Mono_(EmptyVector)_Peaks	ENSMUSG00000041763	ENSMUST00000188302	+	43973193	44029764	Intron 11	35410	-20953	0.0037	1	---	protein_coding	ENSMUSG00000041763	Tpp2	ensembl_havana	15	ENSMUSP00000140474	2	nonsense_mediated_decay	Tpp2-206	havana	1 (assigned to previous version 6)	7
chr1	44141310	44141929	619	44141629	281	286.64	24.51	281.94	Mono_(EmptyVector)_Peaks_peak_415	Mono_(EmptyVector)_Peaks	ENSMUSG00000026049	ENSMUST00000147571	-	44125970	44141523	TSS	0	-15340	0.0138	0.3452	CCDS48249	protein_coding	ENSMUSG00000026049	Tex30	ensembl_havana	12	ENSMUSP00000114624	2	protein_coding	Tex30-208	havana	1 (assigned to previous version 7)	8
chr1	44157569	44159409	1840	44158018	147	107.26	12	103.95	Mono_(EmptyVector)_Peaks_peak_416	Mono_(EmptyVector)_Peaks	ENSMUSG00000041684	ENSMUST00000035991	+	44158322	44183671	TSS	0	-24262	0.0429	0.591	CCDS14930	protein_coding	ENSMUSG00000041684	Bivm	ensembl_havana	12	ENSMUSP00000041964	2	protein_coding	Bivm-201	ensembl_havana	1 (assigned to previous version 7)	8
chr1	44186781	44187546	765	44187089	164	152.2	18.82	148.54	Mono_(EmptyVector)_Peaks_peak_417	Mono_(EmptyVector)_Peaks	ENSMUSG00000026048	ENSMUST00000027214	+	44187007	44220421	TSS	0	-32875	0.0162	0.705	CCDS35553	protein_coding	ENSMUSG00000026048	Ercc5	ensembl_havana	17	ENSMUSP00000027214	4	protein_coding	Ercc5-201	ensembl_havana	1 (assigned to previous version 3)	4
chr1	44623869	44624316	447	44624149	24	18.32	8.24	15.89	Mono_(EmptyVector)_Peaks_peak_418	Mono_(EmptyVector)_Peaks	ENSMUSG00000056870	ENSMUST00000159555	+	44590853	44835987	5' UTR Exon	33016	-211671	0.0018	1	---	protein_coding	ENSMUSG00000056870	Gulp1	ensembl_havana	10	ENSMUSP00000124835	2	nonsense_mediated_decay	Gulp1-202	havana	1 (assigned to previous version 7)	8
chr1	45665159	45665547	388	45665260	14	8.31	4.94	6.1	Mono_(EmptyVector)_Peaks_peak_419	Mono_(EmptyVector)_Peaks	.	.	.	.	.	Intergenic	.	.	.	.	.	.	.	.	.	.	.	.	.	.	.	.	.
chr1	45834178	45835066	888	45834689	141	132.96	18.98	129.45	Mono_(EmptyVector)_Peaks_peak_420	Mono_(EmptyVector)_Peaks	ENSMUSG00000025995	ENSMUST00000147308	+	45834667	45843090	TSS	0	-8024	0.0475	0.4499	---	protein_coding	ENSMUSG00000025995	Wdr75	ensembl_havana	17	ENSMUSP00000117363	2	protein_coding	Wdr75-206	havana	2 (assigned to previous version 1)	2
chr1	45874626	45874935	309	45874732	22	9.55	4.31	7.3	Mono_(EmptyVector)_Peaks_peak_421	Mono_(EmptyVector)_Peaks	ENSMUSG00000099850	ENSMUST00000191371	-	45872960	45875949	CDS Exon 1	1014	-1666	0.1037	1	---	processed_pseudogene	ENSMUSG00000099850	Gm28906	havana	2	---	---	processed_pseudogene	Gm28906-201	havana	NA (assigned to previous version 1)	2
chr1	45876910	45877209	299	45877052	80	70.45	14.97	67.44	Mono_(EmptyVector)_Peaks_peak_422	Mono_(EmptyVector)_Peaks	ENSMUSG00000099850	ENSMUST00000191371	-	45872960	45875949	TSS	-961	-3950	0	0	---	processed_pseudogene	ENSMUSG00000099850	Gm28906	havana	2	---	---	processed_pseudogene	Gm28906-201	havana	NA (assigned to previous version 1)	2
chr1	45877580	45877880	300	45877690	36	21.09	6.81	18.61	Mono_(EmptyVector)_Peaks_peak_423	Mono_(EmptyVector)_Peaks	.	.	.	.	.	Intergenic	.	.	.	.	.	.	.	.	.	.	.	.	.	.	.	.	.
chr1	45903651	45904133	482	45903839	37	27.52	9.34	24.95	Mono_(EmptyVector)_Peaks_peak_424	Mono_(EmptyVector)_Peaks	ENSMUSG00000121041	ENSMUST00000246967	+	45899764	45904926	TTS	3887	-793	0.0935	1	---	lncRNA	ENSMUSG00000121041	---	havana_tagene	1	---	---	lncRNA	---	havana_tagene	---	1
chr1	45964746	45965153	407	45964830	32	27.61	10.87	25.04	Mono_(EmptyVector)_Peaks_peak_425	Mono_(EmptyVector)_Peaks	ENSMUSG00000025993	ENSMUST00000187420	-	45960377	45965680	TSS	527	-4369	0.0769	1	---	protein_coding	ENSMUSG00000025993	Slc40a1	ensembl_havana	11	ENSMUSP00000140549	2	protein_coding	Slc40a1-206	havana	1 (assigned to previous version 6)	7
chr1	46447566	46448354	788	46448102	101	113.24	24.9	109.89	Mono_(EmptyVector)_Peaks_peak_426	Mono_(EmptyVector)_Peaks	.	.	.	.	.	Intergenic	.	.	.	.	.	.	.	.	.	.	.	.	.	.	.	.	.
chr1	46892116	46893335	1219	46892870	320	252.86	14.74	248.41	Mono_(EmptyVector)_Peaks_peak_427	Mono_(EmptyVector)_Peaks	ENSMUSG00000025986	ENSMUST00000027131	-	46846704	46893207	TSS	0	-45412	0.0235	0.8951	CCDS14936	protein_coding	ENSMUSG00000025986	Slc39a10	ensembl_havana	7	ENSMUSP00000027131	5	protein_coding	Slc39a10-201	ensembl_havana	1 (assigned to previous version 5)	6
chr1	46903426	46903805	379	46903579	16	10.14	5.6	7.87	Mono_(EmptyVector)_Peaks_peak_428	Mono_(EmptyVector)_Peaks	ENSMUSG00000025986	ENSMUST00000186852	-	46874800	46932013	5' UTR Exon	28208	-28626	0.0066	1	---	protein_coding	ENSMUSG00000025986	Slc39a10	ensembl_havana	7	ENSMUSP00000140176	2	protein_coding	Slc39a10-204	havana	3 (assigned to previous version 1)	2
chr1	50064754	50065253	499	50064977	13	7.44	4.61	5.26	Mono_(EmptyVector)_Peaks_peak_429	Mono_(EmptyVector)_Peaks	.	.	.	.	.	Intergenic	.	.	.	.	.	.	.	.	.	.	.	.	.	.	.	.	.
chr1	50851523	50851707	184	50851580	12	6.6	4.28	4.44	Mono_(EmptyVector)_Peaks_peak_430	Mono_(EmptyVector)_Peaks	.	.	.	.	.	Intergenic	.	.	.	.	.	.	.	.	.	.	.	.	.	.	.	.	.
chr1	50929707	50930015	308	50929915	14	8.31	4.94	6.1	Mono_(EmptyVector)_Peaks_peak_431	Mono_(EmptyVector)_Peaks	.	.	.	.	.	Intergenic	.	.	.	.	.	.	.	.	.	.	.	.	.	.	.	.	.
chr1	50966180	50967246	1066	50966608	17	11.09	5.93	8.8	Mono_(EmptyVector)_Peaks_peak_432	Mono_(EmptyVector)_Peaks	ENSMUSG00000026109	ENSMUST00000081851	+	50966678	51226430	TSS	0	-259184	0.0022	0.5333	CCDS14939	protein_coding	ENSMUSG00000026109	Tmeff2	ensembl_havana	15	ENSMUSP00000080533	4	protein_coding	Tmeff2-201	ensembl_havana	1 (assigned to previous version 3)	4
chr1	50974340	50974777	437	50974457	42	39.07	13.48	36.36	Mono_(EmptyVector)_Peaks_peak_433	Mono_(EmptyVector)_Peaks	ENSMUSG00000026109	ENSMUST00000081851	+	50966678	51226430	Intron 2	7662	-251653	0.0017	1	CCDS14939	protein_coding	ENSMUSG00000026109	Tmeff2	ensembl_havana	15	ENSMUSP00000080533	4	protein_coding	Tmeff2-201	ensembl_havana	1 (assigned to previous version 3)	4
chr1	50979743	50980316	573	50979976	49	45.09	14.01	42.32	Mono_(EmptyVector)_Peaks_peak_434	Mono_(EmptyVector)_Peaks	ENSMUSG00000026109	ENSMUST00000081851	+	50966678	51226430	Intron 3	13065	-246114	0.0022	1	CCDS14939	protein_coding	ENSMUSG00000026109	Tmeff2	ensembl_havana	15	ENSMUSP00000080533	4	protein_coding	Tmeff2-201	ensembl_havana	1 (assigned to previous version 3)	4
chr1	51161381	51161931	550	51161544	82	70.19	14.34	67.19	Mono_(EmptyVector)_Peaks_peak_435	Mono_(EmptyVector)_Peaks	ENSMUSG00000026109	ENSMUST00000081851	+	50966678	51226430	Intron 5	194703	-64499	0.0021	1	CCDS14939	protein_coding	ENSMUSG00000026109	Tmeff2	ensembl_havana	15	ENSMUSP00000080533	4	protein_coding	Tmeff2-201	ensembl_havana	1 (assigned to previous version 3)	4
chr1	51184774	51185338	564	51185003	23	11.33	4.95	9.04	Mono_(EmptyVector)_Peaks_peak_436	Mono_(EmptyVector)_Peaks	ENSMUSG00000026109	ENSMUST00000081851	+	50966678	51226430	Intron 7	218096	-41092	0.0022	1	CCDS14939	protein_coding	ENSMUSG00000026109	Tmeff2	ensembl_havana	15	ENSMUSP00000080533	4	protein_coding	Tmeff2-201	ensembl_havana	1 (assigned to previous version 3)	4
chr1	51187730	51188345	615	51188098	33	21.13	7.42	18.65	Mono_(EmptyVector)_Peaks_peak_437	Mono_(EmptyVector)_Peaks	ENSMUSG00000099924	ENSMUST00000187777	+	51187468	51189741	TSS	262	-1396	0.2709	1	---	lncRNA	ENSMUSG00000099924	Gm28320	havana	2	---	---	lncRNA	Gm28320-201	havana	NA (assigned to previous version 1)	2
chr1	51256101	51256879	778	51256604	37	33.5	12.33	30.86	Mono_(EmptyVector)_Peaks_peak_438	Mono_(EmptyVector)_Peaks	ENSMUSG00000101799	ENSMUST00000189867	-	51257545	51372939	TTS	116060	666	0	0	---	lncRNA	ENSMUSG00000101799	9330175M20Rik	havana	2	---	---	lncRNA	9330175M20Rik-201	havana	1 (assigned to previous version 1)	2
chr1	51282423	51282810	387	51282618	43	41.71	14.5	38.97	Mono_(EmptyVector)_Peaks_peak_439	Mono_(EmptyVector)_Peaks	ENSMUSG00000101799	ENSMUST00000189867	-	51257545	51372939	Intron 4	90129	-24878	0.0034	1	---	lncRNA	ENSMUSG00000101799	9330175M20Rik	havana	2	---	---	lncRNA	9330175M20Rik-201	havana	1 (assigned to previous version 1)	2
chr1	51289322	51289761	439	51289581	54	57	18.12	54.11	Mono_(EmptyVector)_Peaks_peak_440	Mono_(EmptyVector)_Peaks	ENSMUSG00000101799	ENSMUST00000189867	-	51257545	51372939	Intron 4	83178	-31777	0.0038	1	---	lncRNA	ENSMUSG00000101799	9330175M20Rik	havana	2	---	---	lncRNA	9330175M20Rik-201	havana	1 (assigned to previous version 1)	2
chr1	51304294	51304728	434	51304433	59	58.82	17	55.92	Mono_(EmptyVector)_Peaks_peak_441	Mono_(EmptyVector)_Peaks	ENSMUSG00000101799	ENSMUST00000189867	-	51257545	51372939	Intron 2	68211	-46749	0.0038	1	---	lncRNA	ENSMUSG00000101799	9330175M20Rik	havana	2	---	---	lncRNA	9330175M20Rik-201	havana	1 (assigned to previous version 1)	2
chr1	51327968	51329242	1274	51328359	53	34.36	8.52	31.71	Mono_(EmptyVector)_Peaks_peak_442	Mono_(EmptyVector)_Peaks	ENSMUSG00000045954	ENSMUST00000051572	+	51328285	51342120	TSS	0	-12878	0.0692	0.7514	CCDS14940	protein_coding	ENSMUSG00000045954	Cavin2	ensembl_havana	8	ENSMUSP00000055694	7	protein_coding	Cavin2-201	ensembl_havana	1 (assigned to previous version 7)	8
chr1	51373211	51373854	643	51373270	25	19.43	8.57	16.98	Mono_(EmptyVector)_Peaks_peak_443	Mono_(EmptyVector)_Peaks	ENSMUSG00000101799	ENSMUST00000189867	-	51257545	51372939	TSS	-272	-115666	0	0	---	lncRNA	ENSMUSG00000101799	9330175M20Rik	havana	2	---	---	lncRNA	9330175M20Rik-201	havana	1 (assigned to previous version 1)	2
chr1	51421420	51421880	460	51421522	28	22.59	9.41	20.09	Mono_(EmptyVector)_Peaks_peak_444	Mono_(EmptyVector)_Peaks	.	.	.	.	.	Intergenic	.	.	.	.	.	.	.	.	.	.	.	.	.	.	.	.	.
chr1	51426065	51426450	385	51426183	21	14.12	6.71	11.77	Mono_(EmptyVector)_Peaks_peak_445	Mono_(EmptyVector)_Peaks	.	.	.	.	.	Intergenic	.	.	.	.	.	.	.	.	.	.	.	.	.	.	.	.	.
chr1	51440931	51441175	244	51441079	15	8	4.59	5.8	Mono_(EmptyVector)_Peaks_peak_446	Mono_(EmptyVector)_Peaks	.	.	.	.	.	Intergenic	.	.	.	.	.	.	.	.	.	.	.	.	.	.	.	.	.
chr1	51443550	51444456	906	51444123	24	15.65	6.81	13.26	Mono_(EmptyVector)_Peaks_peak_447	Mono_(EmptyVector)_Peaks	.	.	.	.	.	Intergenic	.	.	.	.	.	.	.	.	.	.	.	.	.	.	.	.	.
chr1	51487800	51488321	521	51487980	75	73.61	17.82	70.58	Mono_(EmptyVector)_Peaks_peak_448	Mono_(EmptyVector)_Peaks	.	.	.	.	.	Intergenic	.	.	.	.	.	.	.	.	.	.	.	.	.	.	.	.	.
chr1	51498315	51498610	295	51498558	14	8.31	4.94	6.1	Mono_(EmptyVector)_Peaks_peak_449	Mono_(EmptyVector)_Peaks	ENSMUSG00000101702	ENSMUST00000189460	-	51497091	51498091	TSS	-224	-1224	0	0	---	lncRNA	ENSMUSG00000101702	1700072G22Rik	havana	2	---	---	lncRNA	1700072G22Rik-201	havana	1 (assigned to previous version 1)	2
chr1	51505704	51506263	559	51505838	19	12.34	6.19	10.02	Mono_(EmptyVector)_Peaks_peak_450	Mono_(EmptyVector)_Peaks	ENSMUSG00000026107	ENSMUST00000189542	-	51505021	51517559	TTS	11296	-683	0.0447	1	CCDS78580	protein_coding	ENSMUSG00000026107	Nabp1	ensembl_havana	12	ENSMUSP00000140059	2	nonsense_mediated_decay	Nabp1-209	havana	1 (assigned to previous version 6)	7
chr1	51517199	51517973	774	51517651	427	397.28	20.75	391.95	Mono_(EmptyVector)_Peaks_peak_451	Mono_(EmptyVector)_Peaks	ENSMUSG00000026107	ENSMUST00000188204	-	51509966	51517559	TSS	0	-7233	0.0475	0.4658	CCDS78580	protein_coding	ENSMUSG00000026107	Nabp1	ensembl_havana	12	ENSMUSP00000140469	2	protein_coding	Nabp1-207	havana	1 (assigned to previous version 6)	7
chr1	51532822	51533357	535	51532964	24	18.32	8.24	15.89	Mono_(EmptyVector)_Peaks_peak_452	Mono_(EmptyVector)_Peaks	.	.	.	.	.	Intergenic	.	.	.	.	.	.	.	.	.	.	.	.	.	.	.	.	.
chr1	51544850	51545297	447	51545008	62	38.78	8.38	36.08	Mono_(EmptyVector)_Peaks_peak_453	Mono_(EmptyVector)_Peaks	ENSMUSG00000099413	ENSMUST00000190169	-	51546245	51551489	TTS	6192	948	0	0	---	lncRNA	ENSMUSG00000099413	Gm17767	havana	2	---	---	lncRNA	Gm17767-202	havana	1 (assigned to previous version 1)	2
chr1	51548269	51548604	335	51548401	128	114.73	16.95	111.36	Mono_(EmptyVector)_Peaks_peak_454	Mono_(EmptyVector)_Peaks	ENSMUSG00000099413	ENSMUST00000189410	-	51548664	51635878	TTS	87274	60	0	0	---	lncRNA	ENSMUSG00000099413	Gm17767	havana	2	---	---	lncRNA	Gm17767-201	havana	1 (assigned to previous version 1)	2
chr1	51564887	51565248	361	51565077	26	15.18	6.17	12.81	Mono_(EmptyVector)_Peaks_peak_455	Mono_(EmptyVector)_Peaks	ENSMUSG00000103424	ENSMUST00000194442	-	51566164	51568529	TTS	3281	916	0	0	---	TEC	ENSMUSG00000103424	Gm37535	havana	2	---	---	TEC	Gm37535-201	havana	NA (assigned to previous version 1)	2
chr1	51568994	51569682	688	51569388	37	27.28	9.23	24.71	Mono_(EmptyVector)_Peaks_peak_456	Mono_(EmptyVector)_Peaks	ENSMUSG00000103424	ENSMUST00000194442	-	51566164	51568529	TSS	-465	-2830	0	0	---	TEC	ENSMUSG00000103424	Gm37535	havana	2	---	---	TEC	Gm37535-201	havana	NA (assigned to previous version 1)	2
chr1	51623879	51624520	641	51624233	182	184.46	22.88	180.54	Mono_(EmptyVector)_Peaks_peak_457	Mono_(EmptyVector)_Peaks	ENSMUSG00000099413	ENSMUST00000189410	-	51548664	51635878	Intron 2	11358	-75215	0.0074	1	---	lncRNA	ENSMUSG00000099413	Gm17767	havana	2	---	---	lncRNA	Gm17767-201	havana	1 (assigned to previous version 1)	2
chr1	51632993	51633702	709	51633209	73	57.3	12.12	54.41	Mono_(EmptyVector)_Peaks_peak_458	Mono_(EmptyVector)_Peaks	ENSMUSG00000099413	ENSMUST00000189410	-	51548664	51635878	Intron 1	2176	-84329	0.0081	1	---	lncRNA	ENSMUSG00000099413	Gm17767	havana	2	---	---	lncRNA	Gm17767-201	havana	1 (assigned to previous version 1)	2
chr1	51636091	51636399	308	51636373	31	14.52	5.1	12.16	Mono_(EmptyVector)_Peaks_peak_459	Mono_(EmptyVector)_Peaks	ENSMUSG00000099413	ENSMUST00000189410	-	51548664	51635878	TSS	-213	-87427	0	0	---	lncRNA	ENSMUSG00000099413	Gm17767	havana	2	---	---	lncRNA	Gm17767-201	havana	1 (assigned to previous version 1)	2
chr1	51786677	51787157	480	51786905	30	25.17	10.19	22.63	Mono_(EmptyVector)_Peaks_peak_460	Mono_(EmptyVector)_Peaks	ENSMUSG00000101741	ENSMUST00000246920	-	51785265	51786220	TSS	-457	-1412	0	0	---	lncRNA	ENSMUSG00000101741	Gm28055	havana	3	---	---	lncRNA	Gm28055-203	havana_tagene	---	1
chr1	51828516	51828894	378	51828624	55	51.95	15.18	49.11	Mono_(EmptyVector)_Peaks_peak_461	Mono_(EmptyVector)_Peaks	ENSMUSG00000018417	ENSMUST00000136701	-	51815552	51834385	Intron 3	5491	-12964	0.0201	1	---	protein_coding	ENSMUSG00000018417	Myo1b	ensembl_havana	15	---	---	protein_coding_CDS_not_defined	Myo1b-210	havana	1 (assigned to previous version 1)	2
chr1	51854645	51855152	507	51854953	43	38.2	12.68	35.5	Mono_(EmptyVector)_Peaks_peak_462	Mono_(EmptyVector)_Peaks	ENSMUSG00000018417	ENSMUST00000144694	-	51836562	51935461	Intron 6	80309	-18083	0.0051	1	---	protein_coding	ENSMUSG00000018417	Myo1b	ensembl_havana	15	ENSMUSP00000114603	2	protein_coding	Myo1b-213	havana	5 (assigned to previous version 1)	2
chr1	51868292	51868996	704	51868661	35	30.51	11.43	27.9	Mono_(EmptyVector)_Peaks_peak_463	Mono_(EmptyVector)_Peaks	ENSMUSG00000018417	ENSMUST00000144694	-	51836562	51935461	Intron 4	66465	-31730	0.0071	1	---	protein_coding	ENSMUSG00000018417	Myo1b	ensembl_havana	15	ENSMUSP00000114603	2	protein_coding	Myo1b-213	havana	5 (assigned to previous version 1)	2
chr1	51892407	51893041	634	51892594	125	83.33	10.2	80.21	Mono_(EmptyVector)_Peaks_peak_464	Mono_(EmptyVector)_Peaks	ENSMUSG00000018417	ENSMUST00000144694	-	51836562	51935461	Intron 3	42420	-55845	0.0064	1	---	protein_coding	ENSMUSG00000018417	Myo1b	ensembl_havana	15	ENSMUSP00000114603	2	protein_coding	Myo1b-213	havana	5 (assigned to previous version 1)	2
chr1	51893627	51893898	271	51893792	52	18.91	4.37	16.47	Mono_(EmptyVector)_Peaks_peak_465	Mono_(EmptyVector)_Peaks	ENSMUSG00000018417	ENSMUST00000144694	-	51836562	51935461	Intron 3	41563	-57065	0.0027	1	---	protein_coding	ENSMUSG00000018417	Myo1b	ensembl_havana	15	ENSMUSP00000114603	2	protein_coding	Myo1b-213	havana	5 (assigned to previous version 1)	2
chr1	51952327	51952655	328	51952451	59	19.48	4.07	17.03	Mono_(EmptyVector)_Peaks_peak_466	Mono_(EmptyVector)_Peaks	ENSMUSG00000018417	ENSMUST00000114537	-	51789141	51955101	5' UTR Exon	2446	-163186	0.002	1	CCDS69887	protein_coding	ENSMUSG00000018417	Myo1b	ensembl_havana	15	ENSMUSP00000110184	3	protein_coding	Myo1b-203	havana	5 (assigned to previous version 8)	9
chr1	51954216	51954564	348	51954324	77	33.11	5.46	30.47	Mono_(EmptyVector)_Peaks_peak_467	Mono_(EmptyVector)_Peaks	ENSMUSG00000018417	ENSMUST00000018561	-	51789153	51955088	TSS	524	-165063	0.0021	1	CCDS48254	protein_coding	ENSMUSG00000018417	Myo1b	ensembl_havana	15	ENSMUSP00000018561	8	protein_coding	Myo1b-201	ensembl_havana	1 (assigned to previous version 13)	14
chr1	51954803	51955357	554	51955107	235	199.97	16.56	195.93	Mono_(EmptyVector)_Peaks_peak_468	Mono_(EmptyVector)_Peaks	ENSMUSG00000018417	ENSMUST00000018561	-	51789153	51955088	TSS	0	-165650	0.0017	0.5153	CCDS48254	protein_coding	ENSMUSG00000018417	Myo1b	ensembl_havana	15	ENSMUSP00000018561	8	protein_coding	Myo1b-201	ensembl_havana	1 (assigned to previous version 13)	14
chr1	52137993	52138173	180	52138023	9	4.27	3.29	2.22	Mono_(EmptyVector)_Peaks_peak_469	Mono_(EmptyVector)_Peaks	ENSMUSG00000101628	ENSMUST00000185516	+	52116420	52195247	Intron 6	21573	-57074	0.0023	1	---	lncRNA	ENSMUSG00000101628	Gm28177	havana	2	---	---	lncRNA	Gm28177-201	havana	5 (assigned to previous version 1)	2
chr1	52146300	52146584	284	52146472	13	7.44	4.61	5.26	Mono_(EmptyVector)_Peaks_peak_470	Mono_(EmptyVector)_Peaks	ENSMUSG00000062939	ENSMUST00000187554	+	52144608	52146348	TTS	1692	0	0.0281	0.1719	---	protein_coding	ENSMUSG00000062939	Stat4	ensembl_havana	12	---	---	retained_intron	Stat4-204	havana	2 (assigned to previous version 1)	2
chr1	52152684	52153187	503	52153044	193	195.17	22.96	191.16	Mono_(EmptyVector)_Peaks_peak_471	Mono_(EmptyVector)_Peaks	ENSMUSG00000109599	ENSMUST00000210323	-	52147280	52152911	TSS	0	-5404	0.0405	0.4524	---	lncRNA	ENSMUSG00000109599	Gm31812	havana	2	---	---	lncRNA	Gm31812-201	havana	3 (assigned to previous version 1)	2
chr1	52158278	52159030	752	52158587	99	95.98	18.69	92.76	Mono_(EmptyVector)_Peaks_peak_472	Mono_(EmptyVector)_Peaks	ENSMUSG00000026104	ENSMUST00000189347	+	52158708	52194491	TSS	0	-35461	0.009	0.429	---	protein_coding	ENSMUSG00000026104	Stat1	ensembl_havana	15	ENSMUSP00000141125	2	protein_coding	Stat1-211	havana	5 (assigned to previous version 6)	7
chr1	52185686	52186102	416	52185853	15	9.21	5.27	6.97	Mono_(EmptyVector)_Peaks_peak_473	Mono_(EmptyVector)_Peaks	ENSMUSG00000101628	ENSMUST00000185516	+	52116420	52195247	Intron 26	69266	-9145	0.0053	1	---	lncRNA	ENSMUSG00000101628	Gm28177	havana	2	---	---	lncRNA	Gm28177-201	havana	5 (assigned to previous version 1)	2
chr1	52209221	52209694	473	52209348	15	9.21	5.27	6.97	Mono_(EmptyVector)_Peaks_peak_474	Mono_(EmptyVector)_Peaks	ENSMUSG00000026103	ENSMUST00000126221	-	52205441	52208305	TSS	-916	-3780	0	0	---	protein_coding	ENSMUSG00000026103	Gls	ensembl_havana	15	---	---	retained_intron	Gls-206	havana	3 (assigned to previous version 1)	2
chr1	52271327	52272843	1516	52272539	293	241.88	15.91	237.5	Mono_(EmptyVector)_Peaks_peak_475	Mono_(EmptyVector)_Peaks	ENSMUSG00000026103	ENSMUST00000114513	-	52202607	52272383	TSS	0	-68720	0.0151	0.6968	CCDS35561	protein_coding	ENSMUSG00000026103	Gls	ensembl_havana	15	ENSMUSP00000110158	3	protein_coding	Gls-204	ensembl_havana	5 (assigned to previous version 8)	9
chr1	52293517	52293929	412	52293796	30	25.2	10.21	22.67	Mono_(EmptyVector)_Peaks_peak_476	Mono_(EmptyVector)_Peaks	.	.	.	.	.	Intergenic	.	.	.	.	.	.	.	.	.	.	.	.	.	.	.	.	.
chr1	52538914	52540106	1192	52539736	88	70.79	13.1	67.79	Mono_(EmptyVector)_Peaks_peak_477	Mono_(EmptyVector)_Peaks	ENSMUSG00000002881	ENSMUST00000168082	-	52529469	52539475	TSS	0	-9445	0.0562	0.4711	---	protein_coding	ENSMUSG00000002881	Nab1	ensembl_havana	15	---	---	protein_coding_CDS_not_defined	Nab1-203	havana	3 (assigned to previous version 1)	2
chr1	52617475	52618121	646	52617577	30	25.2	10.21	22.67	Mono_(EmptyVector)_Peaks_peak_478	Mono_(EmptyVector)_Peaks	ENSMUSG00000099878	ENSMUST00000188544	-	52609173	52619451	CDS Exon 2	1330	-8302	0.0629	1	---	lncRNA	ENSMUSG00000099878	Gm28178	havana	2	---	---	lncRNA	Gm28178-201	havana	1 (assigned to previous version 1)	2
chr1	52637061	52637261	200	52637152	31	26.4	10.54	23.85	Mono_(EmptyVector)_Peaks_peak_479	Mono_(EmptyVector)_Peaks	.	.	.	.	.	Intergenic	.	.	.	.	.	.	.	.	.	.	.	.	.	.	.	.	.
chr1	52669691	52670338	647	52669884	110	108.16	19.65	104.84	Mono_(EmptyVector)_Peaks_peak_480	Mono_(EmptyVector)_Peaks	ENSMUSG00000043015	ENSMUST00000185790	+	52669956	52689862	TSS	0	-19524	0.0192	0.591	---	protein_coding	ENSMUSG00000043015	Nemp2	ensembl_havana	16	ENSMUSP00000140351	2	nonsense_mediated_decay	Nemp2-203	havana	1 (assigned to previous version 6)	7
chr1	52691789	52692240	451	52691874	24	18.32	8.24	15.89	Mono_(EmptyVector)_Peaks_peak_481	Mono_(EmptyVector)_Peaks	ENSMUSG00000103630	ENSMUST00000191873	-	52692967	52695052	TTS	2812	727	0	0	---	TEC	ENSMUSG00000103630	Gm37242	havana	2	---	---	TEC	Gm37242-201	havana	NA (assigned to previous version 1)	2
chr1	52714793	52715228	435	52714911	57	53.65	15.27	50.8	Mono_(EmptyVector)_Peaks_peak_482	Mono_(EmptyVector)_Peaks	ENSMUSG00000041439	ENSMUST00000147421	-	52714782	52766518	TTS	51290	-11	0.0084	1	---	protein_coding	ENSMUSG00000041439	Mfsd6	ensembl_havana	16	---	---	retained_intron	Mfsd6-202	havana	1 (assigned to previous version 1)	2
chr1	52715866	52716110	244	52716089	16	8.03	4.44	5.83	Mono_(EmptyVector)_Peaks_peak_483	Mono_(EmptyVector)_Peaks	ENSMUSG00000041439	ENSMUST00000147421	-	52714782	52766518	Intron 2	50408	-1084	0.0047	1	---	protein_coding	ENSMUSG00000041439	Mfsd6	ensembl_havana	16	---	---	retained_intron	Mfsd6-202	havana	1 (assigned to previous version 1)	2
chr1	52742102	52742675	573	52742360	16	10.14	5.6	7.87	Mono_(EmptyVector)_Peaks_peak_484	Mono_(EmptyVector)_Peaks	ENSMUSG00000100302	ENSMUST00000190228	-	52741431	52743922	TTS	1247	-671	0.2303	1	---	lncRNA	ENSMUSG00000100302	Gm29670	havana	2	---	---	lncRNA	Gm29670-201	havana	NA (assigned to previous version 1)	2
chr1	52765816	52766654	838	52766306	36	28.89	10.28	26.31	Mono_(EmptyVector)_Peaks_peak_485	Mono_(EmptyVector)_Peaks	ENSMUSG00000041439	ENSMUST00000147421	-	52714782	52766518	TSS	0	-51034	0.0136	0.8379	---	protein_coding	ENSMUSG00000041439	Mfsd6	ensembl_havana	16	---	---	retained_intron	Mfsd6-202	havana	1 (assigned to previous version 1)	2
chr1	52838472	52839204	732	52838804	60	46.44	11.34	43.66	Mono_(EmptyVector)_Peaks_peak_486	Mono_(EmptyVector)_Peaks	ENSMUSG00000026102	ENSMUST00000159725	-	52836225	52839531	TSS	327	-2247	0.2217	1	---	protein_coding	ENSMUSG00000026102	Inpp1	ensembl_havana	10	ENSMUSP00000123977	2	protein_coding	Inpp1-203	havana	3 (assigned to previous version 1)	2
chr1	52841648	52841921	273	52841768	33	18.18	6.19	15.75	Mono_(EmptyVector)_Peaks_peak_487	Mono_(EmptyVector)_Peaks	ENSMUSG00000026102	ENSMUST00000027271	-	52824586	52856848	5' UTR Exon	14927	-17062	0.0085	1	CCDS14947	protein_coding	ENSMUSG00000026102	Inpp1	ensembl_havana	10	ENSMUSP00000027271	3	protein_coding	Inpp1-201	ensembl_havana	1 (assigned to previous version 8)	9
chr1	52856080	52857096	1016	52856857	110	88.88	13.72	85.72	Mono_(EmptyVector)_Peaks_peak_488	Mono_(EmptyVector)_Peaks	ENSMUSG00000026102	ENSMUST00000027271	-	52824586	52856848	TSS	0	-31494	0.0238	0.7561	CCDS14947	protein_coding	ENSMUSG00000026102	Inpp1	ensembl_havana	10	ENSMUSP00000027271	3	protein_coding	Inpp1-201	ensembl_havana	1 (assigned to previous version 8)	9
chr1	52883816	52884511	695	52884092	293	301.94	25.18	297.13	Mono_(EmptyVector)_Peaks_peak_489	Mono_(EmptyVector)_Peaks	ENSMUSG00000041426	ENSMUST00000044478	+	52884205	52960146	TSS	0	-75635	0.004	0.4411	CCDS14948	protein_coding	ENSMUSG00000041426	Hibch	ensembl_havana	13	ENSMUSP00000045606	7	protein_coding	Hibch-201	ensembl_havana	1 (assigned to previous version 6)	7
chr1	53003754	53003983	229	53003822	11	5.79	3.95	3.66	Mono_(EmptyVector)_Peaks_peak_490	Mono_(EmptyVector)_Peaks	ENSMUSG00000043629	ENSMUST00000190831	-	52964346	53031815	5' UTR Exon	27832	-39408	0.0034	1	CCDS14949	protein_coding	ENSMUSG00000043629	1700019D03Rik	ensembl_havana	13	ENSMUSP00000140160	2	protein_coding	1700019D03Rik-206	havana	2 (assigned to previous version 6)	7
chr1	53221780	53221957	177	53221873	19	13.05	6.59	10.72	Mono_(EmptyVector)_Peaks_peak_491	Mono_(EmptyVector)_Peaks	ENSMUSG00000060715	ENSMUST00000190748	-	53197759	53226768	Intron 3	4811	-24021	0.0061	1	---	protein_coding	ENSMUSG00000060715	1700019A02Rik	ensembl_havana	10	ENSMUSP00000139938	2	protein_coding	1700019A02Rik-202	havana	3 (assigned to previous version 1)	2
chr1	53335890	53336539	649	53336279	221	214.38	21.41	210.22	Mono_(EmptyVector)_Peaks_peak_492	Mono_(EmptyVector)_Peaks	ENSMUSG00000026097	ENSMUST00000135746	+	53336254	53341113	TSS	0	-4574	0.0588	0.44	---	protein_coding	ENSMUSG00000026097	Ormdl1	ensembl_havana	10	---	---	retained_intron	Ormdl1-202	havana	1 (assigned to previous version 7)	8
chr1	53352532	53353186	654	53352842	40	37.73	13.51	35.04	Mono_(EmptyVector)_Peaks_peak_493	Mono_(EmptyVector)_Peaks	ENSMUSG00000026096	ENSMUST00000153939	+	53352816	53357818	TSS	0	-4632	0.0742	0.5664	---	protein_coding	ENSMUSG00000026096	Osgepl1	ensembl_havana	15	---	---	retained_intron	Osgepl1-207	havana	1 (assigned to previous version 1)	2
chr1	53391475	53392021	546	53391848	144	139.56	20.1	135.99	Mono_(EmptyVector)_Peaks_peak_494	Mono_(EmptyVector)_Peaks	ENSMUSG00000026095	ENSMUST00000147021	-	53386990	53391912	TSS	0	-4485	0.089	0.8007	---	protein_coding	ENSMUSG00000026095	Asnsd1	ensembl_havana	16	ENSMUSP00000137676	2	nonsense_mediated_decay	Asnsd1-204	havana	1 (assigned to previous version 8)	9
chr1	53760104	53760918	814	53760725	25	19.43	8.57	16.98	Mono_(EmptyVector)_Peaks_peak_495	Mono_(EmptyVector)_Peaks	.	.	.	.	.	Intergenic	.	.	.	.	.	.	.	.	.	.	.	.	.	.	.	.	.
chr1	53767880	53768207	327	53768147	11	5.79	3.95	3.66	Mono_(EmptyVector)_Peaks_peak_496	Mono_(EmptyVector)_Peaks	.	.	.	.	.	Intergenic	.	.	.	.	.	.	.	.	.	.	.	.	.	.	.	.	.
chr1	53800971	53801492	521	53801069	33	21.85	7.74	19.36	Mono_(EmptyVector)_Peaks_peak_497	Mono_(EmptyVector)_Peaks	ENSMUSG00000026094	ENSMUST00000187066	-	53799732	53801853	TSS	361	-1239	0.246	1	---	protein_coding	ENSMUSG00000026094	Stk17b	ensembl_havana	15	---	---	retained_intron	Stk17b-203	havana	NA (assigned to previous version 1)	2
chr1	53802749	53803066	317	53802963	28	18.57	7.35	16.13	Mono_(EmptyVector)_Peaks_peak_498	Mono_(EmptyVector)_Peaks	ENSMUSG00000026094	ENSMUST00000187066	-	53799732	53801853	TSS	-896	-3017	0	0	---	protein_coding	ENSMUSG00000026094	Stk17b	ensembl_havana	15	---	---	retained_intron	Stk17b-203	havana	NA (assigned to previous version 1)	2
chr1	53813098	53813522	424	53813288	17	11.09	5.93	8.8	Mono_(EmptyVector)_Peaks_peak_499	Mono_(EmptyVector)_Peaks	ENSMUSG00000026094	ENSMUST00000185920	-	53800308	53824317	5' UTR Exon	10795	-12790	0.0177	1	---	protein_coding	ENSMUSG00000026094	Stk17b	ensembl_havana	15	ENSMUSP00000139880	2	protein_coding	Stk17b-202	havana	5 (assigned to previous version 1)	2
chr1	53823824	53824568	744	53824309	128	122.69	19.27	119.26	Mono_(EmptyVector)_Peaks_peak_500	Mono_(EmptyVector)_Peaks	ENSMUSG00000026094	ENSMUST00000027263	-	53794665	53824384	TSS	0	-29159	0.0189	0.753	CCDS14955	protein_coding	ENSMUSG00000026094	Stk17b	ensembl_havana	15	ENSMUSP00000027263	8	protein_coding	Stk17b-201	ensembl_havana	1 (assigned to previous version 13)	14
chr1	53853369	53853592	223	53853445	24	18.32	8.24	15.89	Mono_(EmptyVector)_Peaks_peak_501	Mono_(EmptyVector)_Peaks	ENSMUSG00000042807	ENSMUST00000087659	-	53846041	54234194	Intron 28	380602	-7328	0.0006	1	CCDS14956	protein_coding	ENSMUSG00000042807	Hecw2	ensembl_havana	16	ENSMUSP00000084942	5	protein_coding	Hecw2-201	ensembl	5 (assigned to previous version 10)	11
chr1	53862796	53863211	415	53863083	20	14.07	6.92	11.72	Mono_(EmptyVector)_Peaks_peak_502	Mono_(EmptyVector)_Peaks	ENSMUSG00000042807	ENSMUST00000087659	-	53846041	54234194	Intron 28	370983	-16755	0.0011	1	CCDS14956	protein_coding	ENSMUSG00000042807	Hecw2	ensembl_havana	16	ENSMUSP00000084942	5	protein_coding	Hecw2-201	ensembl	5 (assigned to previous version 10)	11
chr1	53877172	53878225	1053	53877546	106	100.09	18.05	96.83	Mono_(EmptyVector)_Peaks_peak_503	Mono_(EmptyVector)_Peaks	ENSMUSG00000042807	ENSMUST00000152870	-	53878176	53905672	TTS	27447	0	0.0018	0.0474	---	protein_coding	ENSMUSG00000042807	Hecw2	ensembl_havana	16	---	---	protein_coding_CDS_not_defined	Hecw2-206	havana	2 (assigned to previous version 1)	2
chr1	53884284	53884752	468	53884459	15	6.53	3.8	4.38	Mono_(EmptyVector)_Peaks_peak_504	Mono_(EmptyVector)_Peaks	ENSMUSG00000042807	ENSMUST00000152870	-	53878176	53905672	Intron 4	20920	-6108	0.0171	1	---	protein_coding	ENSMUSG00000042807	Hecw2	ensembl_havana	16	---	---	protein_coding_CDS_not_defined	Hecw2-206	havana	2 (assigned to previous version 1)	2
chr1	53885086	53885560	474	53885222	65	59.07	14.98	56.17	Mono_(EmptyVector)_Peaks_peak_505	Mono_(EmptyVector)_Peaks	ENSMUSG00000042807	ENSMUST00000152870	-	53878176	53905672	Intron 4	20112	-6910	0.0173	1	---	protein_coding	ENSMUSG00000042807	Hecw2	ensembl_havana	16	---	---	protein_coding_CDS_not_defined	Hecw2-206	havana	2 (assigned to previous version 1)	2
chr1	53891445	53891821	376	53891692	41	24.14	7.08	21.62	Mono_(EmptyVector)_Peaks_peak_506	Mono_(EmptyVector)_Peaks	ENSMUSG00000042807	ENSMUST00000152870	-	53878176	53905672	Intron 3	13851	-13269	0.0137	1	---	protein_coding	ENSMUSG00000042807	Hecw2	ensembl_havana	16	---	---	protein_coding_CDS_not_defined	Hecw2-206	havana	2 (assigned to previous version 1)	2
chr1	53894856	53895435	579	53894992	42	25.39	7.36	22.85	Mono_(EmptyVector)_Peaks_peak_507	Mono_(EmptyVector)_Peaks	ENSMUSG00000042807	ENSMUST00000152870	-	53878176	53905672	Intron 2	10237	-16680	0.0211	1	---	protein_coding	ENSMUSG00000042807	Hecw2	ensembl_havana	16	---	---	protein_coding_CDS_not_defined	Hecw2-206	havana	2 (assigned to previous version 1)	2
chr1	53978506	53978707	201	53978597	25	8.44	3.56	6.22	Mono_(EmptyVector)_Peaks_peak_508	Mono_(EmptyVector)_Peaks	ENSMUSG00000042807	ENSMUST00000097741	-	53969972	54234194	Intron 4	255487	-8534	0.0008	1	CCDS14957	protein_coding	ENSMUSG00000042807	Hecw2	ensembl_havana	16	ENSMUSP00000095348	3	protein_coding	Hecw2-202	ensembl	1 (assigned to previous version 2)	3
chr1	53979402	53980060	658	53979592	103	85.11	14.11	81.97	Mono_(EmptyVector)_Peaks_peak_509	Mono_(EmptyVector)_Peaks	ENSMUSG00000042807	ENSMUST00000146850	-	53980655	54234328	TTS	254268	595	0	0	---	protein_coding	ENSMUSG00000042807	Hecw2	ensembl_havana	16	---	---	retained_intron	Hecw2-204	havana	1 (assigned to previous version 1)	2
chr1	53980616	53980989	373	53980882	37	16.85	5.15	14.44	Mono_(EmptyVector)_Peaks_peak_510	Mono_(EmptyVector)_Peaks	ENSMUSG00000042807	ENSMUST00000146850	-	53980655	54234328	TTS	253339	0	0.0013	0.8957	---	protein_coding	ENSMUSG00000042807	Hecw2	ensembl_havana	16	---	---	retained_intron	Hecw2-204	havana	1 (assigned to previous version 1)	2
chr1	54160409	54160858	449	54160681	34	29.75	11.36	27.16	Mono_(EmptyVector)_Peaks_peak_511	Mono_(EmptyVector)_Peaks	ENSMUSG00000042807	ENSMUST00000097741	-	53969972	54234194	5' UTR Exon	73336	-190437	0.0017	1	CCDS14957	protein_coding	ENSMUSG00000042807	Hecw2	ensembl_havana	16	ENSMUSP00000095348	3	protein_coding	Hecw2-202	ensembl	1 (assigned to previous version 2)	3
chr1	54167940	54168786	846	54168308	124	114.38	17.8	111.02	Mono_(EmptyVector)_Peaks_peak_512	Mono_(EmptyVector)_Peaks	ENSMUSG00000042807	ENSMUST00000097741	-	53969972	54234194	5' UTR Exon	65408	-197968	0.0032	1	CCDS14957	protein_coding	ENSMUSG00000042807	Hecw2	ensembl_havana	16	ENSMUSP00000095348	3	protein_coding	Hecw2-202	ensembl	1 (assigned to previous version 2)	3
chr1	54226813	54227156	343	54226863	18	12.06	6.26	9.75	Mono_(EmptyVector)_Peaks_peak_513	Mono_(EmptyVector)_Peaks	ENSMUSG00000042807	ENSMUST00000097741	-	53969972	54234194	5' UTR Exon	7038	-256841	0.0013	1	CCDS14957	protein_coding	ENSMUSG00000042807	Hecw2	ensembl_havana	16	ENSMUSP00000095348	3	protein_coding	Hecw2-202	ensembl	1 (assigned to previous version 2)	3
chr1	54233423	54234352	929	54234128	28	22.85	9.55	20.35	Mono_(EmptyVector)_Peaks_peak_514	Mono_(EmptyVector)_Peaks	ENSMUSG00000042807	ENSMUST00000097741	-	53969972	54234194	TSS	0	-263451	0.0029	0.8301	CCDS14957	protein_coding	ENSMUSG00000042807	Hecw2	ensembl_havana	16	ENSMUSP00000095348	3	protein_coding	Hecw2-202	ensembl	1 (assigned to previous version 2)	3
chr1	54289627	54290191	564	54289868	187	186.19	22.12	182.25	Mono_(EmptyVector)_Peaks_peak_515	Mono_(EmptyVector)_Peaks	ENSMUSG00000025983	ENSMUST00000160472	+	54289881	54407630	TSS	0	-117439	0.0026	0.5504	---	protein_coding	ENSMUSG00000025983	Ccdc150	ensembl_havana	12	ENSMUSP00000125195	2	nonsense_mediated_decay	Ccdc150-203	havana	1 (assigned to previous version 7)	8
chr1	54295642	54296106	464	54295831	80	81.37	19.35	78.27	Mono_(EmptyVector)_Peaks_peak_516	Mono_(EmptyVector)_Peaks	ENSMUSG00000025983	ENSMUST00000160472	+	54289881	54407630	Intron 1	5761	-111524	0.0039	1	---	protein_coding	ENSMUSG00000025983	Ccdc150	ensembl_havana	12	ENSMUSP00000125195	2	nonsense_mediated_decay	Ccdc150-203	havana	1 (assigned to previous version 7)	8
chr1	54362242	54362443	201	54362350	16	10.14	5.6	7.87	Mono_(EmptyVector)_Peaks_peak_517	Mono_(EmptyVector)_Peaks	ENSMUSG00000025983	ENSMUST00000160472	+	54289881	54407630	3' UTR Exon	72361	-45187	0.0017	1	---	protein_coding	ENSMUSG00000025983	Ccdc150	ensembl_havana	12	ENSMUSP00000125195	2	nonsense_mediated_decay	Ccdc150-203	havana	1 (assigned to previous version 7)	8
chr1	54416762	54417021	259	54416853	13	7.44	4.61	5.26	Mono_(EmptyVector)_Peaks_peak_518	Mono_(EmptyVector)_Peaks	.	.	.	.	.	Intergenic	.	.	.	.	.	.	.	.	.	.	.	.	.	.	.	.	.
chr1	54477694	54478425	731	54478139	62	61.68	17.22	58.75	Mono_(EmptyVector)_Peaks_peak_519	Mono_(EmptyVector)_Peaks	ENSMUSG00000041303	ENSMUST00000041638	-	54435163	54478131	TSS	0	-42531	0.0102	0.5984	CCDS14958	protein_coding	ENSMUSG00000041303	Gtf3c3	ensembl_havana	8	ENSMUSP00000039420	7	protein_coding	Gtf3c3-201	ensembl_havana	1 (assigned to previous version 7)	8
chr1	54506491	54506857	366	54506722	28	22.85	9.55	20.35	Mono_(EmptyVector)_Peaks_peak_520	Mono_(EmptyVector)_Peaks	.	.	.	.	.	Intergenic	.	.	.	.	.	.	.	.	.	.	.	.	.	.	.	.	.
chr1	54596441	54597233	792	54596832	95	99.67	21.5	96.42	Mono_(EmptyVector)_Peaks_peak_521	Mono_(EmptyVector)_Peaks	ENSMUSG00000073678	ENSMUST00000189506	-	54593762	54596787	TSS	0	-2679	0.1147	0.4376	---	protein_coding	ENSMUSG00000073678	Pgap1	ensembl_havana	5	---	---	retained_intron	Pgap1-204	havana	NA (assigned to previous version 1)	2
chr1	54686504	54686962	458	54686653	60	56.33	15.45	53.45	Mono_(EmptyVector)_Peaks_peak_522	Mono_(EmptyVector)_Peaks	ENSMUSG00000052331	ENSMUST00000189563	-	54684499	54687773	TSS	811	-2005	0.1402	1	---	protein_coding	ENSMUSG00000052331	Ankrd44	ensembl_havana	15	---	---	retained_intron	Ankrd44-215	havana	NA (assigned to previous version 1)	2
chr1	54699796	54700295	499	54699978	63	56.12	14.37	53.24	Mono_(EmptyVector)_Peaks_peak_523	Mono_(EmptyVector)_Peaks	ENSMUSG00000052331	ENSMUST00000179030	-	54684499	54965547	CDS Exon 21	265252	-15297	0.0018	1	CCDS35566	protein_coding	ENSMUSG00000052331	Ankrd44	ensembl_havana	15	ENSMUSP00000137616	2	protein_coding	Ankrd44-210	havana	1 (assigned to previous version 7)	8
chr1	54752486	54753387	901	54752723	66	57.03	13.83	54.15	Mono_(EmptyVector)_Peaks_peak_524	Mono_(EmptyVector)_Peaks	ENSMUSG00000101674	ENSMUST00000188243	+	54729655	54806684	Intron 1	22831	-53297	0.0117	1	---	lncRNA	ENSMUSG00000101674	4930444A19Rik	havana	7	---	---	lncRNA	4930444A19Rik-201	havana	1 (assigned to previous version 1)	2
chr1	54768569	54768819	250	54768748	28	22.85	9.55	20.35	Mono_(EmptyVector)_Peaks_peak_525	Mono_(EmptyVector)_Peaks	ENSMUSG00000052331	ENSMUST00000178685	-	54768146	54774804	TTS	5985	-423	0.0377	1	---	protein_coding	ENSMUSG00000052331	Ankrd44	ensembl_havana	15	---	---	retained_intron	Ankrd44-207	havana	1 (assigned to previous version 1)	2
chr1	54865499	54866279	780	54865936	69	58.03	13.38	55.14	Mono_(EmptyVector)_Peaks_peak_526	Mono_(EmptyVector)_Peaks	ENSMUSG00000052331	ENSMUST00000177679	-	54805951	54923871	Intron 2	57592	-59548	0.0066	1	---	protein_coding	ENSMUSG00000052331	Ankrd44	ensembl_havana	15	ENSMUSP00000137216	2	protein_coding	Ankrd44-202	havana	2 (assigned to previous version 1)	2
chr1	54964923	54965848	925	54965574	94	82.02	15.26	78.92	Mono_(EmptyVector)_Peaks_peak_527	Mono_(EmptyVector)_Peaks	ENSMUSG00000052331	ENSMUST00000044359	-	54684501	54965547	TSS	0	-280422	0.0022	0.6749	---	protein_coding	ENSMUSG00000052331	Ankrd44	ensembl_havana	15	ENSMUSP00000040327	10	protein_coding	Ankrd44-201	ensembl	5 (assigned to previous version 15)	16
chr1	55007443	55007697	254	55007480	9	4.27	3.29	2.22	Mono_(EmptyVector)_Peaks_peak_528	Mono_(EmptyVector)_Peaks	.	.	.	.	.	Intergenic	.	.	.	.	.	.	.	.	.	.	.	.	.	.	.	.	.
chr1	55022534	55022737	203	55022634	13	7.44	4.61	5.26	Mono_(EmptyVector)_Peaks_peak_529	Mono_(EmptyVector)_Peaks	.	.	.	.	.	Intergenic	.	.	.	.	.	.	.	.	.	.	.	.	.	.	.	.	.
chr1	55066109	55066971	862	55066637	141	122.22	16.16	118.79	Mono_(EmptyVector)_Peaks_peak_530	Mono_(EmptyVector)_Peaks	ENSMUSG00000025982	ENSMUST00000187500	-	55042310	55066624	TSS	0	-23799	0.0212	0.5979	---	protein_coding	ENSMUSG00000025982	Sf3b1	ensembl_havana	14	---	---	retained_intron	Sf3b1-203	havana	2 (assigned to previous version 6)	7
chr1	55091603	55092458	855	55091893	360	315.71	18.16	310.81	Mono_(EmptyVector)_Peaks_peak_531	Mono_(EmptyVector)_Peaks	ENSMUSG00000103030	ENSMUST00000193614	-	55090478	55092272	TSS	0	-1125	0.3733	0.7827	---	TEC	ENSMUSG00000103030	E330011M16Rik	havana	2	---	---	TEC	E330011M16Rik-201	havana	NA (assigned to previous version 1)	2
chr1	55126561	55127745	1184	55127431	265	201.35	13.56	197.3	Mono_(EmptyVector)_Peaks_peak_532	Mono_(EmptyVector)_Peaks	ENSMUSG00000073676	ENSMUST00000075242	+	55127291	55130467	TSS	0	-2722	0.1432	0.384	CCDS35570	protein_coding	ENSMUSG00000073676	Hspe1	ensembl_havana	5	ENSMUSP00000074724	7	protein_coding	Hspe1-201	ensembl_havana	1 (assigned to previous version 6)	7
chr1	55170102	55170955	853	55170374	245	222.74	18.94	218.52	Mono_(EmptyVector)_Peaks_peak_533	Mono_(EmptyVector)_Peaks	ENSMUSG00000025979	ENSMUST00000027122	+	55170441	55192159	TSS	0	-21204	0.0237	0.603	---	protein_coding	ENSMUSG00000025979	Mob4	ensembl_havana	14	ENSMUSP00000027122	8	protein_coding	Mob4-201	havana	3 (assigned to previous version 13)	14
chr1	55203085	55203575	490	55203285	51	43.98	12.82	41.22	Mono_(EmptyVector)_Peaks_peak_534	Mono_(EmptyVector)_Peaks	.	.	.	.	.	Intergenic	.	.	.	.	.	.	.	.	.	.	.	.	.	.	.	.	.
chr1	55232351	55232964	613	55232649	43	30.83	9.29	28.22	Mono_(EmptyVector)_Peaks_peak_535	Mono_(EmptyVector)_Peaks	ENSMUSG00000025978	ENSMUST00000132055	-	55210907	55265942	3' UTR Exon	32978	-21444	0.0112	1	---	protein_coding	ENSMUSG00000025978	Rftn2	ensembl_havana	15	ENSMUSP00000137942	2	nonsense_mediated_decay	Rftn2-203	havana	5 (assigned to previous version 7)	8
chr1	55235633	55236004	371	55235743	25	12.98	5.36	10.65	Mono_(EmptyVector)_Peaks_peak_536	Mono_(EmptyVector)_Peaks	ENSMUSG00000025978	ENSMUST00000132055	-	55210907	55265942	3' UTR Exon	29938	-24726	0.0068	1	---	protein_coding	ENSMUSG00000025978	Rftn2	ensembl_havana	15	ENSMUSP00000137942	2	nonsense_mediated_decay	Rftn2-203	havana	5 (assigned to previous version 7)	8
chr1	55240711	55241720	1009	55241120	110	99.16	16.68	95.91	Mono_(EmptyVector)_Peaks_peak_537	Mono_(EmptyVector)_Peaks	ENSMUSG00000025978	ENSMUST00000114428	-	55240810	55265942	TTS	24222	0	0.0362	0.902	---	protein_coding	ENSMUSG00000025978	Rftn2	ensembl_havana	15	ENSMUSP00000110071	3	protein_coding	Rftn2-202	havana	1 (assigned to previous version 2)	3
chr1	55249360	55249876	516	55249459	27	19.57	8.09	17.12	Mono_(EmptyVector)_Peaks_peak_538	Mono_(EmptyVector)_Peaks	ENSMUSG00000025978	ENSMUST00000132055	-	55210907	55265942	Intron 1	16066	-38453	0.0094	1	---	protein_coding	ENSMUSG00000025978	Rftn2	ensembl_havana	15	ENSMUSP00000137942	2	nonsense_mediated_decay	Rftn2-203	havana	5 (assigned to previous version 7)	8
chr1	55252776	55253059	283	55252941	13	6.89	4.29	4.73	Mono_(EmptyVector)_Peaks_peak_539	Mono_(EmptyVector)_Peaks	ENSMUSG00000025978	ENSMUST00000132055	-	55210907	55265942	Intron 1	12883	-41869	0.0052	1	---	protein_coding	ENSMUSG00000025978	Rftn2	ensembl_havana	15	ENSMUSP00000137942	2	nonsense_mediated_decay	Rftn2-203	havana	5 (assigned to previous version 7)	8
chr1	55276151	55276841	690	55276325	260	252.43	21.84	247.97	Mono_(EmptyVector)_Peaks_peak_540	Mono_(EmptyVector)_Peaks	ENSMUSG00000046994	ENSMUST00000061334	+	55276336	55287630	TSS	0	-10789	0.0448	0.7323	CCDS14963	protein_coding	ENSMUSG00000046994	Mars2	ensembl_havana	10	ENSMUSP00000049770	9	protein_coding	Mars2-201	ensembl_havana	NA (assigned to previous version 9)	10
chr1	55422464	55422707	243	55422517	11	5.79	3.95	3.66	Mono_(EmptyVector)_Peaks_peak_541	Mono_(EmptyVector)_Peaks	.	.	.	.	.	Intergenic	.	.	.	.	.	.	.	.	.	.	.	.	.	.	.	.	.
chr1	55444832	55445551	719	55445012	123	113.49	17.78	110.13	Mono_(EmptyVector)_Peaks_peak_542	Mono_(EmptyVector)_Peaks	ENSMUSG00000038349	ENSMUST00000042986	+	55445080	55793445	TSS	0	-347894	0.0014	0.6556	CCDS48263	protein_coding	ENSMUSG00000038349	Plcl1	ensembl_havana	11	ENSMUSP00000037854	9	protein_coding	Plcl1-201	ensembl_havana	1 (assigned to previous version 9)	10
chr1	55567866	55568470	604	55568122	54	48.7	14	45.89	Mono_(EmptyVector)_Peaks_peak_543	Mono_(EmptyVector)_Peaks	ENSMUSG00000038349	ENSMUST00000042986	+	55445080	55793445	Intron 1	122786	-224975	0.0017	1	CCDS48263	protein_coding	ENSMUSG00000038349	Plcl1	ensembl_havana	11	ENSMUSP00000037854	9	protein_coding	Plcl1-201	ensembl_havana	1 (assigned to previous version 9)	10
chr1	55614939	55615630	691	55615300	46	41.32	13.21	38.59	Mono_(EmptyVector)_Peaks_peak_544	Mono_(EmptyVector)_Peaks	ENSMUSG00000038349	ENSMUST00000042986	+	55445080	55793445	Intron 1	169859	-177815	0.002	1	CCDS48263	protein_coding	ENSMUSG00000038349	Plcl1	ensembl_havana	11	ENSMUSP00000037854	9	protein_coding	Plcl1-201	ensembl_havana	1 (assigned to previous version 9)	10
chr1	55904487	55905012	525	55904662	38	35.13	12.85	32.47	Mono_(EmptyVector)_Peaks_peak_545	Mono_(EmptyVector)_Peaks	.	.	.	.	.	Intergenic	.	.	.	.	.	.	.	.	.	.	.	.	.	.	.	.	.
chr1	56720327	56720962	635	56720429	87	66.34	11.97	63.37	Mono_(EmptyVector)_Peaks_peak_546	Mono_(EmptyVector)_Peaks	.	.	.	.	.	Intergenic	.	.	.	.	.	.	.	.	.	.	.	.	.	.	.	.	.
chr1	56724364	56724769	405	56724530	72	50.17	10.05	47.35	Mono_(EmptyVector)_Peaks_peak_547	Mono_(EmptyVector)_Peaks	.	.	.	.	.	Intergenic	.	.	.	.	.	.	.	.	.	.	.	.	.	.	.	.	.
chr1	56798574	56798933	359	56798799	41	39.05	13.84	36.34	Mono_(EmptyVector)_Peaks_peak_548	Mono_(EmptyVector)_Peaks	.	.	.	.	.	Intergenic	.	.	.	.	.	.	.	.	.	.	.	.	.	.	.	.	.
chr1	56961608	56962349	741	56961773	29	20.76	8.18	18.28	Mono_(EmptyVector)_Peaks_peak_549	Mono_(EmptyVector)_Peaks	ENSMUSG00000038331	ENSMUST00000114415	-	56833145	57011018	Intron 3	48669	-128463	0.0042	1	CCDS14965	protein_coding	ENSMUSG00000038331	Satb2	ensembl_havana	16	ENSMUSP00000110057	4	protein_coding	Satb2-202	ensembl_havana	1 (assigned to previous version 9)	10
chr1	57010698	57010947	249	57010858	44	7.99	2.52	5.79	Mono_(EmptyVector)_Peaks_peak_550	Mono_(EmptyVector)_Peaks	ENSMUSG00000087022	ENSMUST00000195462	+	57011491	57014353	TSS	-544	-3406	0	0	---	lncRNA	ENSMUSG00000087022	9130024F11Rik	havana	6	---	---	TEC	9130024F11Rik-205	havana	NA (assigned to previous version 1)	2
chr1	57011209	57012960	1751	57011487	196	132.87	10.93	129.36	Mono_(EmptyVector)_Peaks_peak_551	Mono_(EmptyVector)_Peaks	ENSMUSG00000087022	ENSMUST00000195462	+	57011491	57014353	TSS	0	-1393	0.5134	0.839	---	lncRNA	ENSMUSG00000087022	9130024F11Rik	havana	6	---	---	TEC	9130024F11Rik-205	havana	NA (assigned to previous version 1)	2
chr1	57416405	57417326	921	57416728	206	207.31	22.94	203.21	Mono_(EmptyVector)_Peaks_peak_552	Mono_(EmptyVector)_Peaks	ENSMUSG00000097519	ENSMUST00000240813	-	57401349	57416742	TSS	0	-15056	0.022	0.3666	---	lncRNA	ENSMUSG00000097519	4930558J18Rik	havana	4	---	---	lncRNA	4930558J18Rik-202	havana_tagene	---	1
chr1	57445385	57446154	769	57445815	94	87.28	17.06	84.13	Mono_(EmptyVector)_Peaks_peak_553	Mono_(EmptyVector)_Peaks	ENSMUSG00000048495	ENSMUST00000079998	-	57427399	57445834	TSS	0	-17986	0.0244	0.5844	---	protein_coding	ENSMUSG00000048495	Tyw5	ensembl_havana	17	ENSMUSP00000078912	7	nonsense_mediated_decay	Tyw5-201	havana	1 (assigned to previous version 12)	13
chr1	58008569	58009443	874	58009267	172	169.88	21.49	166.07	Mono_(EmptyVector)_Peaks_peak_554	Mono_(EmptyVector)_Peaks	ENSMUSG00000054770	ENSMUST00000162410	-	58002725	58009239	TSS	0	-5844	0.103	0.7669	---	protein_coding	ENSMUSG00000054770	Kctd18	ensembl_havana	17	---	---	retained_intron	Kctd18-207	havana	1 (assigned to previous version 7)	8
chr1	58028169	58029103	934	58028655	74	65.63	14.87	62.66	Mono_(EmptyVector)_Peaks_peak_555	Mono_(EmptyVector)_Peaks	ENSMUSG00000054770	ENSMUST00000163061	-	57995231	58058116	5' UTR Exon	29013	-32938	0.0149	1	---	protein_coding	ENSMUSG00000054770	Kctd18	ensembl_havana	17	ENSMUSP00000124053	2	nonsense_mediated_decay	Kctd18-209	havana	5 (assigned to previous version 7)	8
chr1	58034849	58035575	726	58035079	110	105.29	18.66	102	Mono_(EmptyVector)_Peaks_peak_556	Mono_(EmptyVector)_Peaks	ENSMUSG00000026039	ENSMUST00000027202	+	58035130	58065059	TSS	0	-29484	0.0149	0.6135	CCDS35574	protein_coding	ENSMUSG00000026039	Sgo2a	ensembl_havana	10	ENSMUSP00000027202	9	protein_coding	Sgo2a-201	ensembl_havana	1 (assigned to previous version 8)	9
chr1	58068583	58070013	1430	58068945	177	142.48	14.52	138.89	Mono_(EmptyVector)_Peaks_peak_557	Mono_(EmptyVector)_Peaks	ENSMUSG00000063558	ENSMUST00000001027	+	58069090	58145573	TSS	0	-75560	0.0121	0.6457	CCDS35575	protein_coding	ENSMUSG00000063558	Aox1	ensembl_havana	5	ENSMUSP00000001027	7	protein_coding	Aox1-201	ensembl_havana	1 (assigned to previous version 6)	7
chr1	58070322	58070607	285	58070510	33	7.09	2.69	4.92	Mono_(EmptyVector)_Peaks_peak_558	Mono_(EmptyVector)_Peaks	ENSMUSG00000063558	ENSMUST00000001027	+	58069090	58145573	Intron 1	1232	-74966	0.0037	1	CCDS35575	protein_coding	ENSMUSG00000063558	Aox1	ensembl_havana	5	ENSMUSP00000001027	7	protein_coding	Aox1-201	ensembl_havana	1 (assigned to previous version 6)	7
chr1	58150557	58150805	248	58150701	15	9.21	5.27	6.97	Mono_(EmptyVector)_Peaks_peak_559	Mono_(EmptyVector)_Peaks	.	.	.	.	.	Intergenic	.	.	.	.	.	.	.	.	.	.	.	.	.	.	.	.	.
chr1	58296380	58296931	551	58296581	68	67.2	17.52	64.23	Mono_(EmptyVector)_Peaks_peak_560	Mono_(EmptyVector)_Peaks	ENSMUSG00000038242	ENSMUST00000161833	+	58249591	58299542	CDS Exon 27	46789	-2611	0.0111	1	---	protein_coding	ENSMUSG00000038242	Aox4	ensembl_havana	13	---	---	protein_coding_CDS_not_defined	Aox4-203	havana	1 (assigned to previous version 7)	8
chr1	58310444	58310646	202	58310535	16	10.14	5.6	7.87	Mono_(EmptyVector)_Peaks_peak_561	Mono_(EmptyVector)_Peaks	ENSMUSG00000089822	ENSMUST00000161126	-	58293276	58354816	Intron 4	44170	-17168	0.0033	1	---	lncRNA	ENSMUSG00000089822	Gm15759	havana	2	---	---	lncRNA	Gm15759-201	havana	1 (assigned to previous version 1)	2
chr1	58335421	58335746	325	58335633	31	25.86	10.25	23.32	Mono_(EmptyVector)_Peaks_peak_562	Mono_(EmptyVector)_Peaks	ENSMUSG00000089822	ENSMUST00000161126	-	58293276	58354816	Intron 2	19070	-42145	0.0053	1	---	lncRNA	ENSMUSG00000089822	Gm15759	havana	2	---	---	lncRNA	Gm15759-201	havana	1 (assigned to previous version 1)	2
chr1	58343349	58344034	685	58343715	56	48.85	13.42	46.04	Mono_(EmptyVector)_Peaks_peak_563	Mono_(EmptyVector)_Peaks	ENSMUSG00000079554	ENSMUST00000114366	+	58317485	58419419	CDS Exon 14	25864	-75385	0.0067	1	CCDS35576	protein_coding	ENSMUSG00000079554	Aox2	ensembl_havana	3	ENSMUSP00000110006	2	protein_coding	Aox2-201	ensembl_havana	1 (assigned to previous version 2)	3
chr1	58398344	58399128	784	58398847	101	96.36	18.21	93.14	Mono_(EmptyVector)_Peaks_peak_564	Mono_(EmptyVector)_Peaks	ENSMUSG00000079554	ENSMUST00000114366	+	58317485	58419419	Intron 34	80859	-20291	0.0077	1	CCDS35576	protein_coding	ENSMUSG00000079554	Aox2	ensembl_havana	3	ENSMUSP00000110006	2	protein_coding	Aox2-201	ensembl_havana	1 (assigned to previous version 2)	3
chr1	58405750	58406270	520	58406031	42	35.39	11.63	32.73	Mono_(EmptyVector)_Peaks_peak_565	Mono_(EmptyVector)_Peaks	ENSMUSG00000079554	ENSMUST00000114366	+	58317485	58419419	Intron 34	88265	-13149	0.0051	1	CCDS35576	protein_coding	ENSMUSG00000079554	Aox2	ensembl_havana	3	ENSMUSP00000110006	2	protein_coding	Aox2-201	ensembl_havana	1 (assigned to previous version 2)	3
chr1	58431737	58432706	969	58432159	205	188.73	19.06	184.77	Mono_(EmptyVector)_Peaks_peak_566	Mono_(EmptyVector)_Peaks	ENSMUSG00000051223	ENSMUST00000188630	+	58432291	58444647	TSS	0	-11941	0.0337	0.4289	---	protein_coding	ENSMUSG00000051223	Bzw1	ensembl_havana	15	ENSMUSP00000140898	2	nonsense_mediated_decay	Bzw1-203	havana	5 (assigned to previous version 6)	7
chr1	58448737	58448970	233	58448935	10	5.01	3.62	2.92	Mono_(EmptyVector)_Peaks_peak_567	Mono_(EmptyVector)_Peaks	ENSMUSG00000026034	ENSMUST00000156931	-	58449348	58463226	TTS	14256	378	0	0	---	protein_coding	ENSMUSG00000026034	Clk1	ensembl_havana	18	---	---	retained_intron	Clk1-212	havana	2 (assigned to previous version 7)	8
chr1	58462630	58463482	852	58463201	111	100.94	16.98	97.68	Mono_(EmptyVector)_Peaks_peak_568	Mono_(EmptyVector)_Peaks	ENSMUSG00000026034	ENSMUST00000148330	-	58451159	58463226	TSS	0	-11471	0.0495	0.6999	---	protein_coding	ENSMUSG00000026034	Clk1	ensembl_havana	18	ENSMUSP00000137649	2	nonsense_mediated_decay	Clk1-210	havana	1 (assigned to previous version 7)	8
chr1	58484302	58484994	692	58484618	150	137.23	18.07	133.68	Mono_(EmptyVector)_Peaks_peak_569	Mono_(EmptyVector)_Peaks	ENSMUSG00000026035	ENSMUST00000185990	-	58473578	58484642	TSS	0	-10724	0.0308	0.4921	---	protein_coding	ENSMUSG00000026035	Ppil3	ensembl_havana	16	ENSMUSP00000139979	2	protein_coding	Ppil3-206	havana	3 (assigned to previous version 1)	2
chr1	58499851	58500166	315	58499987	15	9.21	5.27	6.97	Mono_(EmptyVector)_Peaks_peak_570	Mono_(EmptyVector)_Peaks	ENSMUSG00000026036	ENSMUST00000188295	+	58496844	58500544	TTS	3007	-378	0.0854	1	---	protein_coding	ENSMUSG00000026036	Nif3l1	ensembl_havana	18	---	---	retained_intron	Nif3l1-208	havana	2 (assigned to previous version 1)	2
chr1	58543799	58544388	589	58544172	201	192.32	20.57	188.33	Mono_(EmptyVector)_Peaks_peak_571	Mono_(EmptyVector)_Peaks	ENSMUSG00000085054	ENSMUST00000160947	+	58544307	58551776	TSS	0	-7388	0.011	0.139	---	lncRNA	ENSMUSG00000085054	Gm15834	havana	3	---	---	lncRNA	Gm15834-203	havana	1 (assigned to previous version 1)	2
chr1	58625024	58625994	970	58625572	61	53.37	13.82	50.52	Mono_(EmptyVector)_Peaks_peak_572	Mono_(EmptyVector)_Peaks	ENSMUSG00000038174	ENSMUST00000159980	-	58596519	58625437	TSS	0	-28505	0.0143	0.4264	---	protein_coding	ENSMUSG00000038174	Hycc2	ensembl_havana	15	---	---	retained_intron	Hycc2-204	havana	5 (assigned to previous version 1)	2
chr1	58653697	58654062	365	58653811	19	13.05	6.59	10.72	Mono_(EmptyVector)_Peaks_peak_573	Mono_(EmptyVector)_Peaks	.	.	.	.	.	Intergenic	.	.	.	.	.	.	.	.	.	.	.	.	.	.	.	.	.
chr1	58690787	58691453	666	58691053	47	27.44	7.23	24.88	Mono_(EmptyVector)_Peaks_peak_574	Mono_(EmptyVector)_Peaks	ENSMUSG00000121483	ENSMUST00000185352	+	58691751	58694993	TSS	-298	-3540	0	0	---	lncRNA	ENSMUSG00000121483	Gm20257	havana	1	---	---	lncRNA	Gm20257-202	havana_tagene	1 (assigned to previous version 1)	3
chr1	58691659	58692377	718	58691993	60	40.18	9.15	37.46	Mono_(EmptyVector)_Peaks_peak_575	Mono_(EmptyVector)_Peaks	ENSMUSG00000121483	ENSMUST00000185352	+	58691751	58694993	TSS	0	-2616	0.1933	0.872	---	lncRNA	ENSMUSG00000121483	Gm20257	havana	1	---	---	lncRNA	Gm20257-202	havana_tagene	1 (assigned to previous version 1)	3
chr1	58702365	58702957	592	58702680	47	43.95	14.16	41.19	Mono_(EmptyVector)_Peaks_peak_576	Mono_(EmptyVector)_Peaks	ENSMUSG00000047528	ENSMUST00000191252	-	58697522	58731602	3' UTR Exon	28645	-4843	0.0174	1	---	protein_coding	ENSMUSG00000047528	Flacc1	ensembl_havana	14	ENSMUSP00000140613	2	nonsense_mediated_decay	Flacc1-205	havana	1 (assigned to previous version 6)	7
chr1	58731647	58731921	274	58731819	19	13.05	6.59	10.72	Mono_(EmptyVector)_Peaks_peak_577	Mono_(EmptyVector)_Peaks	ENSMUSG00000047528	ENSMUST00000191565	-	58697279	58731602	TSS	-45	-34368	0	0	CCDS83544	protein_coding	ENSMUSG00000047528	Flacc1	ensembl_havana	14	ENSMUSP00000139420	2	protein_coding	Flacc1-206	havana	1 (assigned to previous version 6)	7
chr1	58750611	58751938	1327	58751822	95	64.81	10.2	61.86	Mono_(EmptyVector)_Peaks_peak_578	Mono_(EmptyVector)_Peaks	ENSMUSG00000026031	ENSMUST00000097723	+	58750703	58756714	TSS	0	-4776	0.2056	0.9307	---	protein_coding	ENSMUSG00000026031	Cflar	ensembl_havana	16	---	---	protein_coding_CDS_not_defined	Cflar-203	havana	3 (assigned to previous version 2)	3
chr1	58752449	58752805	356	58752663	31	9.25	3.37	7.01	Mono_(EmptyVector)_Peaks_peak_579	Mono_(EmptyVector)_Peaks	ENSMUSG00000026031	ENSMUST00000069333	+	58752476	58794325	TSS	0	-41520	0.0079	0.9244	CCDS14978	protein_coding	ENSMUSG00000026031	Cflar	ensembl_havana	16	ENSMUSP00000065107	8	protein_coding	Cflar-201	ensembl_havana	1 (assigned to previous version 7)	8
chr1	58761346	58761682	336	58761443	22	9.7	4.37	7.45	Mono_(EmptyVector)_Peaks_peak_580	Mono_(EmptyVector)_Peaks	ENSMUSG00000026031	ENSMUST00000123553	+	58752461	58762230	TTS	8885	-548	0.0345	1	---	protein_coding	ENSMUSG00000026031	Cflar	ensembl_havana	16	---	---	protein_coding_CDS_not_defined	Cflar-207	havana	2 (assigned to previous version 1)	2
chr1	58764847	58765215	368	58765113	24	9.85	4.19	7.6	Mono_(EmptyVector)_Peaks_peak_581	Mono_(EmptyVector)_Peaks	ENSMUSG00000026031	ENSMUST00000069333	+	58752476	58794325	5' UTR Exon	12371	-29110	0.0088	1	CCDS14978	protein_coding	ENSMUSG00000026031	Cflar	ensembl_havana	16	ENSMUSP00000065107	8	protein_coding	Cflar-201	ensembl_havana	1 (assigned to previous version 7)	8
chr1	58766294	58766527	233	58766388	21	8.52	3.99	6.3	Mono_(EmptyVector)_Peaks_peak_582	Mono_(EmptyVector)_Peaks	ENSMUSG00000026031	ENSMUST00000069333	+	58752476	58794325	Intron 2	13818	-27798	0.0056	1	CCDS14978	protein_coding	ENSMUSG00000026031	Cflar	ensembl_havana	16	ENSMUSP00000065107	8	protein_coding	Cflar-201	ensembl_havana	1 (assigned to previous version 7)	8
chr1	58768667	58768926	259	58768805	40	28.45	9	25.87	Mono_(EmptyVector)_Peaks_peak_583	Mono_(EmptyVector)_Peaks	ENSMUSG00000026031	ENSMUST00000123032	+	58769711	58791613	TSS	-785	-22687	0	0	---	protein_coding	ENSMUSG00000026031	Cflar	ensembl_havana	16	---	---	protein_coding_CDS_not_defined	Cflar-206	havana	5 (assigned to previous version 1)	2
chr1	58778625	58778986	361	58778846	59	32.06	6.91	29.43	Mono_(EmptyVector)_Peaks_peak_584	Mono_(EmptyVector)_Peaks	ENSMUSG00000026031	ENSMUST00000069333	+	58752476	58794325	Intron 6	26149	-15339	0.0086	1	CCDS14978	protein_coding	ENSMUSG00000026031	Cflar	ensembl_havana	16	ENSMUSP00000065107	8	protein_coding	Cflar-201	ensembl_havana	1 (assigned to previous version 7)	8
chr1	58781554	58782204	650	58781843	130	105.98	14.29	102.68	Mono_(EmptyVector)_Peaks_peak_585	Mono_(EmptyVector)_Peaks	ENSMUSG00000026031	ENSMUST00000069333	+	58752476	58794325	Intron 8	29078	-12121	0.0156	1	CCDS14978	protein_coding	ENSMUSG00000026031	Cflar	ensembl_havana	16	ENSMUSP00000065107	8	protein_coding	Cflar-201	ensembl_havana	1 (assigned to previous version 7)	8
chr1	58800452	58801068	616	58800698	127	122.08	19.35	118.66	Mono_(EmptyVector)_Peaks_peak_586	Mono_(EmptyVector)_Peaks	.	.	.	.	.	Intergenic	.	.	.	.	.	.	.	.	.	.	.	.	.	.	.	.	.
chr1	58834264	58835370	1106	58834737	58	46.13	11.72	43.36	Mono_(EmptyVector)_Peaks_peak_587	Mono_(EmptyVector)_Peaks	ENSMUSG00000026029	ENSMUST00000027189	+	58834533	58886663	TSS	0	-51293	0.0161	0.757	CCDS14979	protein_coding	ENSMUSG00000026029	Casp8	ensembl_havana	15	ENSMUSP00000027189	9	protein_coding	Casp8-201	ensembl_havana	1 (assigned to previous version 14)	15
chr1	58836552	58836782	230	58836700	26	11.1	4.44	8.81	Mono_(EmptyVector)_Peaks_peak_588	Mono_(EmptyVector)_Peaks	ENSMUSG00000102719	ENSMUST00000194726	+	58836942	58840783	TSS	-160	-4001	0	0	---	TEC	ENSMUSG00000102719	Gm37760	havana	2	---	---	TEC	Gm37760-201	havana	NA (assigned to previous version 1)	2
chr1	58841463	58842143	680	58841734	62	53.4	13.54	50.55	Mono_(EmptyVector)_Peaks_peak_589	Mono_(EmptyVector)_Peaks	ENSMUSG00000026029	ENSMUST00000165549	+	58841661	58886168	TSS	0	-44025	0.0109	0.7093	CCDS14979	protein_coding	ENSMUSG00000026029	Casp8	ensembl_havana	15	ENSMUSP00000127375	2	protein_coding	Casp8-202	ensembl_havana	1 (assigned to previous version 7)	8
chr1	58895313	58895557	244	58895462	26	8.6	3.53	6.38	Mono_(EmptyVector)_Peaks_peak_590	Mono_(EmptyVector)_Peaks	ENSMUSG00000099719	ENSMUST00000188624	-	58889244	58931952	Intron 8	36395	-6069	0.0057	1	---	unprocessed_pseudogene	ENSMUSG00000099719	Gm28802	havana	2	---	---	unprocessed_pseudogene	Gm28802-201	havana	NA (assigned to previous version 1)	2
chr1	58895916	58896494	578	58896195	104	84.49	13.72	81.36	Mono_(EmptyVector)_Peaks_peak_591	Mono_(EmptyVector)_Peaks	ENSMUSG00000099719	ENSMUST00000188624	-	58889244	58931952	Intron 8	35458	-6672	0.0136	1	---	unprocessed_pseudogene	ENSMUSG00000099719	Gm28802	havana	2	---	---	unprocessed_pseudogene	Gm28802-201	havana	NA (assigned to previous version 1)	2
chr1	58898843	58899309	466	58899077	56	33.04	7.6	30.4	Mono_(EmptyVector)_Peaks_peak_592	Mono_(EmptyVector)_Peaks	ENSMUSG00000099719	ENSMUST00000188624	-	58889244	58931952	Intron 8	32643	-9599	0.0109	1	---	unprocessed_pseudogene	ENSMUSG00000099719	Gm28802	havana	2	---	---	unprocessed_pseudogene	Gm28802-201	havana	NA (assigned to previous version 1)	2
chr1	58936704	58936969	265	58936886	18	12.06	6.26	9.75	Mono_(EmptyVector)_Peaks_peak_593	Mono_(EmptyVector)_Peaks	.	.	.	.	.	Intergenic	.	.	.	.	.	.	.	.	.	.	.	.	.	.	.	.	.
chr1	58948728	58949284	556	58949072	49	40.74	11.97	38.02	Mono_(EmptyVector)_Peaks_peak_594	Mono_(EmptyVector)_Peaks	ENSMUSG00000026028	ENSMUST00000174120	-	58942663	58985497	CDS Exon 12	36213	-6065	0.013	1	---	protein_coding	ENSMUSG00000026028	Trak2	ensembl_havana	13	ENSMUSP00000134253	2	protein_coding	Trak2-205	havana	5 (assigned to previous version 1)	2
chr1	58990068	58990738	670	58990620	70	61.91	14.6	58.98	Mono_(EmptyVector)_Peaks_peak_595	Mono_(EmptyVector)_Peaks	ENSMUSG00000026028	ENSMUST00000173590	-	58965822	59012589	5' UTR Exon	21851	-24246	0.0143	1	---	protein_coding	ENSMUSG00000026028	Trak2	ensembl_havana	13	ENSMUSP00000134499	2	protein_coding	Trak2-203	havana	2 (assigned to previous version 1)	2
chr1	59000313	59000777	464	59000582	18	12.06	6.26	9.75	Mono_(EmptyVector)_Peaks_peak_596	Mono_(EmptyVector)_Peaks	ENSMUSG00000026028	ENSMUST00000173590	-	58965822	59012589	5' UTR Exon	11812	-34491	0.0099	1	---	protein_coding	ENSMUSG00000026028	Trak2	ensembl_havana	13	ENSMUSP00000134499	2	protein_coding	Trak2-203	havana	2 (assigned to previous version 1)	2
chr1	59012241	59013289	1048	59012637	148	117.01	13.77	113.62	Mono_(EmptyVector)_Peaks_peak_597	Mono_(EmptyVector)_Peaks	ENSMUSG00000026028	ENSMUST00000173590	-	58965822	59012589	TSS	0	-46419	0.0075	0.3327	---	protein_coding	ENSMUSG00000026028	Trak2	ensembl_havana	13	ENSMUSP00000134499	2	protein_coding	Trak2-203	havana	2 (assigned to previous version 1)	2
chr1	59158796	59159676	880	59159387	95	82.69	15.22	79.58	Mono_(EmptyVector)_Peaks_peak_598	Mono_(EmptyVector)_Peaks	ENSMUSG00000038079	ENSMUST00000094917	-	59139749	59159254	TSS	0	-19047	0.0235	0.521	CCDS14983	protein_coding	ENSMUSG00000038079	Tmem237	ensembl_havana	15	ENSMUSP00000092522	4	protein_coding	Tmem237-202	ensembl_havana	1 (assigned to previous version 9)	10
chr1	59201737	59202658	921	59202270	86	69.16	13.03	66.17	Mono_(EmptyVector)_Peaks_peak_599	Mono_(EmptyVector)_Peaks	ENSMUSG00000079550	ENSMUST00000114275	-	59160094	59202549	TSS	0	-41643	0.0191	0.8818	CCDS48272	protein_coding	ENSMUSG00000079550	Mpp4	ensembl_havana	10	ENSMUSP00000109914	3	protein_coding	Mpp4-203	ensembl_havana	2 (assigned to previous version 8)	9
chr1	59208988	59209692	704	59209483	15	8.79	5.03	6.57	Mono_(EmptyVector)_Peaks_peak_600	Mono_(EmptyVector)_Peaks	ENSMUSG00000101586	ENSMUST00000190598	+	59190206	59208480	TTS	18782	508	0	0	---	lncRNA	ENSMUSG00000101586	Gm29017	havana	2	---	---	lncRNA	Gm29017-201	havana	1 (assigned to previous version 1)	2
chr1	59211130	59211867	737	59211627	12	6.51	4.23	4.37	Mono_(EmptyVector)_Peaks_peak_601	Mono_(EmptyVector)_Peaks	ENSMUSG00000026024	ENSMUST00000163058	-	59203217	59276253	Intron 27	64386	-7913	0.0101	1	CCDS35583	protein_coding	ENSMUSG00000026024	Als2	ensembl_havana	15	ENSMUSP00000125753	2	protein_coding	Als2-204	ensembl_havana	1 (assigned to previous version 1)	2
chr1	59276050	59276859	809	59276440	136	130.36	19.48	126.87	Mono_(EmptyVector)_Peaks_peak_602	Mono_(EmptyVector)_Peaks	ENSMUSG00000120458	ENSMUST00000243434	+	59276626	59278198	TSS	0	-1339	0.1488	0.2889	---	lncRNA	ENSMUSG00000120458	---	havana_tagene	1	---	---	lncRNA	---	havana_tagene	---	1
chr1	59520849	59522162	1313	59521279	73	54.1	11.07	51.25	Mono_(EmptyVector)_Peaks_peak_603	Mono_(EmptyVector)_Peaks	ENSMUSG00000041075	ENSMUST00000114246	+	59521583	59526115	TSS	0	-3953	0.128	0.4414	CCDS14985	protein_coding	ENSMUSG00000041075	Fzd7	ensembl_havana	9	ENSMUSP00000109884	3	protein_coding	Fzd7-201	ensembl_havana	NA (assigned to previous version 3)	4
chr1	59709560	59710278	718	59710029	72	66.05	15.65	63.08	Mono_(EmptyVector)_Peaks_peak_604	Mono_(EmptyVector)_Peaks	ENSMUSG00000026021	ENSMUST00000091374	-	59678593	59709994	TSS	0	-30967	0.0139	0.605	CCDS35586	protein_coding	ENSMUSG00000026021	Sumo1	ensembl_havana	16	ENSMUSP00000088935	3	protein_coding	Sumo1-201	ensembl_havana	1 (assigned to previous version 8)	9
chr1	59723974	59724545	571	59724177	71	65.32	15.67	62.36	Mono_(EmptyVector)_Peaks_peak_605	Mono_(EmptyVector)_Peaks	ENSMUSG00000026020	ENSMUST00000185772	+	59724180	59735212	TSS	0	-10667	0.0332	0.6399	---	protein_coding	ENSMUSG00000026020	Nop58	ensembl_havana	10	ENSMUSP00000139474	2	protein_coding	Nop58-203	havana	3 (assigned to previous version 6)	7
chr1	59757082	59757269	187	59757200	12	5.95	3.9	3.82	Mono_(EmptyVector)_Peaks_peak_606	Mono_(EmptyVector)_Peaks	ENSMUSG00000026020	ENSMUST00000191142	+	59724168	59758204	TTS	32914	-935	0.0055	1	CCDS35587	protein_coding	ENSMUSG00000026020	Nop58	ensembl_havana	10	ENSMUSP00000140250	2	protein_coding	Nop58-215	ensembl_havana	1 (assigned to previous version 6)	7
chr1	59758802	59759380	578	59758983	16	9.26	5.11	7.02	Mono_(EmptyVector)_Peaks_peak_607	Mono_(EmptyVector)_Peaks	ENSMUSG00000026020	ENSMUST00000191142	+	59724168	59758204	TTS	34634	598	0	0	CCDS35587	protein_coding	ENSMUSG00000026020	Nop58	ensembl_havana	10	ENSMUSP00000140250	2	protein_coding	Nop58-215	ensembl_havana	1 (assigned to previous version 6)	7
chr1	59801951	59803307	1356	59802494	123	90.35	11.88	87.18	Mono_(EmptyVector)_Peaks_peak_608	Mono_(EmptyVector)_Peaks	ENSMUSG00000067336	ENSMUST00000087435	+	59802559	59918174	TSS	0	-114867	0.0065	0.552	CCDS35588	protein_coding	ENSMUSG00000067336	Bmpr2	ensembl_havana	7	ENSMUSP00000084701	6	protein_coding	Bmpr2-201	ensembl_havana	1 (assigned to previous version 6)	7
chr1	59803696	59804062	366	59803911	40	13.43	3.9	11.09	Mono_(EmptyVector)_Peaks_peak_609	Mono_(EmptyVector)_Peaks	ENSMUSG00000067336	ENSMUST00000087435	+	59802559	59918174	CDS Exon 1	1137	-114112	0.0032	1	CCDS35588	protein_coding	ENSMUSG00000067336	Bmpr2	ensembl_havana	7	ENSMUSP00000084701	6	protein_coding	Bmpr2-201	ensembl_havana	1 (assigned to previous version 6)	7
chr1	59934603	59934957	354	59934793	31	26.4	10.54	23.85	Mono_(EmptyVector)_Peaks_peak_610	Mono_(EmptyVector)_Peaks	.	.	.	.	.	Intergenic	.	.	.	.	.	.	.	.	.	.	.	.	.	.	.	.	.
chr1	59951725	59953079	1354	59952143	237	203.88	16.92	199.81	Mono_(EmptyVector)_Peaks_peak_611	Mono_(EmptyVector)_Peaks	ENSMUSG00000041040	ENSMUST00000036540	+	59952165	60024506	TSS	0	-71427	0.0126	0.6753	CCDS14986	protein_coding	ENSMUSG00000041040	Fam117b	ensembl_havana	13	ENSMUSP00000041671	6	protein_coding	Fam117b-201	ensembl_havana	1 (assigned to previous version 11)	12
chr1	59983084	59983352	268	59983210	33	27.38	10.43	24.82	Mono_(EmptyVector)_Peaks_peak_612	Mono_(EmptyVector)_Peaks	ENSMUSG00000041040	ENSMUST00000036540	+	59952165	60024506	Intron 1	30919	-41154	0.0037	1	CCDS14986	protein_coding	ENSMUSG00000041040	Fam117b	ensembl_havana	13	ENSMUSP00000041671	6	protein_coding	Fam117b-201	ensembl_havana	1 (assigned to previous version 11)	12
chr1	60005513	60005853	340	60005771	26	20.55	8.9	18.09	Mono_(EmptyVector)_Peaks_peak_613	Mono_(EmptyVector)_Peaks	ENSMUSG00000041040	ENSMUST00000036540	+	59952165	60024506	Intron 4	53348	-18653	0.0047	1	CCDS14986	protein_coding	ENSMUSG00000041040	Fam117b	ensembl_havana	13	ENSMUSP00000041671	6	protein_coding	Fam117b-201	ensembl_havana	1 (assigned to previous version 11)	12
chr1	60037883	60038120	237	60038000	19	6.54	3.37	4.4	Mono_(EmptyVector)_Peaks_peak_614	Mono_(EmptyVector)_Peaks	ENSMUSG00000026018	ENSMUST00000189776	-	60030283	60067389	Intron 8	29269	-7600	0.0064	1	---	protein_coding	ENSMUSG00000026018	Ica1l	ensembl_havana	13	ENSMUSP00000141103	2	protein_coding	Ica1l-205	havana	5 (assigned to previous version 1)	2
chr1	60039310	60040057	747	60039650	94	84.64	16.13	81.51	Mono_(EmptyVector)_Peaks_peak_615	Mono_(EmptyVector)_Peaks	ENSMUSG00000026018	ENSMUST00000189776	-	60030283	60067389	Intron 8	27332	-9027	0.0202	1	---	protein_coding	ENSMUSG00000026018	Ica1l	ensembl_havana	13	ENSMUSP00000141103	2	protein_coding	Ica1l-205	havana	5 (assigned to previous version 1)	2
chr1	60046560	60046866	306	60046769	13	7.44	4.61	5.26	Mono_(EmptyVector)_Peaks_peak_616	Mono_(EmptyVector)_Peaks	ENSMUSG00000026018	ENSMUST00000189776	-	60030283	60067389	Intron 6	20523	-16277	0.0083	1	---	protein_coding	ENSMUSG00000026018	Ica1l	ensembl_havana	13	ENSMUSP00000141103	2	protein_coding	Ica1l-205	havana	5 (assigned to previous version 1)	2
chr1	60081900	60082589	689	60082077	19	13.05	6.59	10.72	Mono_(EmptyVector)_Peaks_peak_617	Mono_(EmptyVector)_Peaks	ENSMUSG00000026018	ENSMUST00000027172	-	60028227	60082247	TSS	0	-53673	0.0064	0.5043	CCDS14987	protein_coding	ENSMUSG00000026018	Ica1l	ensembl_havana	13	ENSMUSP00000027172	7	protein_coding	Ica1l-201	ensembl_havana	1 (assigned to previous version 12)	13
chr1	60136792	60137906	1114	60137467	164	144.22	16.95	140.62	Mono_(EmptyVector)_Peaks_peak_618	Mono_(EmptyVector)_Peaks	ENSMUSG00000026019	ENSMUST00000122038	-	60116027	60137306	TSS	0	-20765	0.0242	0.4619	CCDS14988	protein_coding	ENSMUSG00000026019	Wdr12	ensembl_havana	16	ENSMUSP00000113148	2	protein_coding	Wdr12-203	ensembl_havana	1 (assigned to previous version 7)	8
chr1	60219334	60220279	945	60219559	304	276.24	19.28	271.61	Mono_(EmptyVector)_Peaks_peak_619	Mono_(EmptyVector)_Peaks	ENSMUSG00000073664	ENSMUST00000187195	+	60219971	60225058	TSS	0	-4779	0.0607	0.3266	---	protein_coding	ENSMUSG00000073664	Nbeal1	ensembl_havana	12	---	---	retained_intron	Nbeal1-208	havana	NA (assigned to previous version 1)	2
chr1	60382097	60382949	852	60382514	362	358.84	23.54	353.69	Mono_(EmptyVector)_Peaks_peak_620	Mono_(EmptyVector)_Peaks	ENSMUSG00000049439	ENSMUST00000114202	+	60382482	60411867	TSS	0	-28918	0.0159	0.5487	---	protein_coding	ENSMUSG00000049439	Cyp20a1	ensembl_havana	14	---	---	retained_intron	Cyp20a1-202	havana	1 (assigned to previous version 7)	8
chr1	60448314	60449331	1017	60448815	168	152.19	18.01	148.52	Mono_(EmptyVector)_Peaks_peak_621	Mono_(EmptyVector)_Peaks	ENSMUSG00000026782	ENSMUST00000191493	+	60448940	60483938	TSS	0	-34607	0.0112	0.3851	---	protein_coding	ENSMUSG00000026782	Abi2	ensembl_havana	16	---	---	retained_intron	Abi2-212	havana	1 (assigned to previous version 1)	2
chr1	60524823	60525087	264	60524988	24	18.32	8.24	15.89	Mono_(EmptyVector)_Peaks_peak_622	Mono_(EmptyVector)_Peaks	ENSMUSG00000026014	ENSMUST00000140485	-	60521451	60605939	3' UTR Exon	80852	-3372	0.0031	1	CCDS48275	protein_coding	ENSMUSG00000026014	Raph1	ensembl_havana	16	ENSMUSP00000121023	3	protein_coding	Raph1-204	havana	5 (assigned to previous version 7)	8
chr1	60605418	60606464	1046	60606004	335	291.13	17.75	286.4	Mono_(EmptyVector)_Peaks_peak_623	Mono_(EmptyVector)_Peaks	ENSMUSG00000026014	ENSMUST00000140485	-	60521451	60605939	TSS	0	-83967	0.0062	0.4986	CCDS48275	protein_coding	ENSMUSG00000026014	Raph1	ensembl_havana	16	ENSMUSP00000121023	3	protein_coding	Raph1-204	havana	5 (assigned to previous version 7)	8
chr1	60643676	60644119	443	60643815	20	14.07	6.92	11.72	Mono_(EmptyVector)_Peaks_peak_624	Mono_(EmptyVector)_Peaks	.	.	.	.	.	Intergenic	.	.	.	.	.	.	.	.	.	.	.	.	.	.	.	.	.
chr1	60650457	60650741	284	60650602	16	7.07	3.95	4.9	Mono_(EmptyVector)_Peaks_peak_625	Mono_(EmptyVector)_Peaks	ENSMUSG00000120763	ENSMUST00000246709	+	60648340	60667253	Intron 1	2117	-16512	0.0151	1	---	lncRNA	ENSMUSG00000120763	---	havana_tagene	1	---	---	lncRNA	---	havana_tagene	---	1
chr1	60652382	60652932	550	60652644	39	26.56	8.43	24.01	Mono_(EmptyVector)_Peaks_peak_626	Mono_(EmptyVector)_Peaks	ENSMUSG00002075076	ENSMUST00020183479	-	60652857	60652963	TSS	31	0	0.7103	0.1379	---	miRNA	ENSMUSG00002075076	Gm55967	ensembl	1	---	---	miRNA	Gm55967-201	ensembl	---	1
chr1	60783397	60783754	357	60783645	19	13.05	6.59	10.72	Mono_(EmptyVector)_Peaks_peak_627	Mono_(EmptyVector)_Peaks	ENSMUSG00000026012	ENSMUST00000132833	+	60755959	60802323	Intron 3	27438	-18569	0.0077	1	---	protein_coding	ENSMUSG00000026012	Cd28	ensembl_havana	3	---	---	protein_coding_CDS_not_defined	Cd28-202	havana	5 (assigned to previous version 1)	2
chr1	60863643	60863909	266	60863801	37	17.02	5.21	14.61	Mono_(EmptyVector)_Peaks_peak_628	Mono_(EmptyVector)_Peaks	.	.	.	.	.	Intergenic	.	.	.	.	.	.	.	.	.	.	.	.	.	.	.	.	.
chr1	60864883	60865440	557	60865126	104	86.79	14.38	83.65	Mono_(EmptyVector)_Peaks_peak_629	Mono_(EmptyVector)_Peaks	.	.	.	.	.	Intergenic	.	.	.	.	.	.	.	.	.	.	.	.	.	.	.	.	.
chr1	60878144	60878647	503	60878528	15	9.21	5.27	6.97	Mono_(EmptyVector)_Peaks_peak_630	Mono_(EmptyVector)_Peaks	.	.	.	.	.	Intergenic	.	.	.	.	.	.	.	.	.	.	.	.	.	.	.	.	.
chr1	60959587	60959941	354	60959841	18	12.06	6.26	9.75	Mono_(EmptyVector)_Peaks_peak_631	Mono_(EmptyVector)_Peaks	.	.	.	.	.	Intergenic	.	.	.	.	.	.	.	.	.	.	.	.	.	.	.	.	.
chr1	61524670	61524902	232	61524807	16	10.14	5.6	7.87	Mono_(EmptyVector)_Peaks_peak_632	Mono_(EmptyVector)_Peaks	.	.	.	.	.	Intergenic	.	.	.	.	.	.	.	.	.	.	.	.	.	.	.	.	.
chr1	62588110	62588366	256	62588249	17	7.28	3.92	5.1	Mono_(EmptyVector)_Peaks_peak_633	Mono_(EmptyVector)_Peaks	ENSMUSG00000052062	ENSMUST00000094906	+	61678402	62681444	Intron 20	909708	-93078	0.0003	1	---	protein_coding	ENSMUSG00000052062	Pard3b	ensembl_havana	15	ENSMUSP00000092510	3	protein_coding	Pard3b-203	havana	5 (assigned to previous version 3)	4
chr1	62590518	62591142	624	62590812	63	55.89	14.27	53.02	Mono_(EmptyVector)_Peaks_peak_634	Mono_(EmptyVector)_Peaks	ENSMUSG00000052062	ENSMUST00000094906	+	61678402	62681444	Intron 20	912116	-90302	0.0006	1	---	protein_coding	ENSMUSG00000052062	Pard3b	ensembl_havana	15	ENSMUSP00000092510	3	protein_coding	Pard3b-203	havana	5 (assigned to previous version 3)	4
chr1	62742194	62742925	731	62742568	205	128.84	9.75	125.36	Mono_(EmptyVector)_Peaks_peak_635	Mono_(EmptyVector)_Peaks	ENSMUSG00000025969	ENSMUST00000075144	+	62742444	62857855	TSS	0	-114930	0.0042	0.6585	CCDS14995	protein_coding	ENSMUSG00000025969	Nrp2	ensembl_havana	16	ENSMUSP00000074642	6	protein_coding	Nrp2-203	ensembl_havana	1 (assigned to previous version 11)	12
chr1	62745289	62746355	1066	62745791	125	58.51	6.31	55.61	Mono_(EmptyVector)_Peaks_peak_636	Mono_(EmptyVector)_Peaks	ENSMUSG00000025969	ENSMUST00000075144	+	62742444	62857855	Intron 1	2845	-111500	0.0092	1	CCDS14995	protein_coding	ENSMUSG00000025969	Nrp2	ensembl_havana	16	ENSMUSP00000074642	6	protein_coding	Nrp2-203	ensembl_havana	1 (assigned to previous version 11)	12
chr1	62759077	62759814	737	62759537	38	14.08	4.22	11.72	Mono_(EmptyVector)_Peaks_peak_637	Mono_(EmptyVector)_Peaks	ENSMUSG00000025969	ENSMUST00000075144	+	62742444	62857855	Intron 2	16633	-98041	0.0064	1	CCDS14995	protein_coding	ENSMUSG00000025969	Nrp2	ensembl_havana	16	ENSMUSP00000074642	6	protein_coding	Nrp2-203	ensembl_havana	1 (assigned to previous version 11)	12
chr1	62760875	62761394	519	62761180	92	62.54	10.09	59.6	Mono_(EmptyVector)_Peaks_peak_638	Mono_(EmptyVector)_Peaks	ENSMUSG00000025969	ENSMUST00000075144	+	62742444	62857855	Intron 2	18431	-96461	0.0045	1	CCDS14995	protein_coding	ENSMUSG00000025969	Nrp2	ensembl_havana	16	ENSMUSP00000074642	6	protein_coding	Nrp2-203	ensembl_havana	1 (assigned to previous version 11)	12
chr1	62775720	62776213	493	62775823	35	24.58	8.5	22.05	Mono_(EmptyVector)_Peaks_peak_639	Mono_(EmptyVector)_Peaks	ENSMUSG00000025969	ENSMUST00000075144	+	62742444	62857855	Intron 2	33276	-81642	0.0043	1	CCDS14995	protein_coding	ENSMUSG00000025969	Nrp2	ensembl_havana	16	ENSMUSP00000074642	6	protein_coding	Nrp2-203	ensembl_havana	1 (assigned to previous version 11)	12
chr1	62777396	62777614	218	62777499	23	13.24	5.83	10.9	Mono_(EmptyVector)_Peaks_peak_640	Mono_(EmptyVector)_Peaks	ENSMUSG00000025969	ENSMUST00000075144	+	62742444	62857855	CDS Exon 3	34952	-80241	0.0019	1	CCDS14995	protein_coding	ENSMUSG00000025969	Nrp2	ensembl_havana	16	ENSMUSP00000074642	6	protein_coding	Nrp2-203	ensembl_havana	1 (assigned to previous version 11)	12
chr1	62789637	62790010	373	62789802	63	38.69	8.19	35.99	Mono_(EmptyVector)_Peaks_peak_641	Mono_(EmptyVector)_Peaks	ENSMUSG00000025969	ENSMUST00000075144	+	62742444	62857855	Intron 7	47193	-67845	0.0032	1	CCDS14995	protein_coding	ENSMUSG00000025969	Nrp2	ensembl_havana	16	ENSMUSP00000074642	6	protein_coding	Nrp2-203	ensembl_havana	1 (assigned to previous version 11)	12
chr1	62790471	62790941	470	62790679	66	41.42	8.51	38.69	Mono_(EmptyVector)_Peaks_peak_642	Mono_(EmptyVector)_Peaks	ENSMUSG00000025969	ENSMUST00000075144	+	62742444	62857855	Intron 7	48027	-66914	0.0041	1	CCDS14995	protein_coding	ENSMUSG00000025969	Nrp2	ensembl_havana	16	ENSMUSP00000074642	6	protein_coding	Nrp2-203	ensembl_havana	1 (assigned to previous version 11)	12
chr1	62802863	62803390	527	62803111	76	47.45	8.66	44.65	Mono_(EmptyVector)_Peaks_peak_643	Mono_(EmptyVector)_Peaks	ENSMUSG00000025969	ENSMUST00000075144	+	62742444	62857855	Intron 9	60419	-54465	0.0046	1	CCDS14995	protein_coding	ENSMUSG00000025969	Nrp2	ensembl_havana	16	ENSMUSP00000074642	6	protein_coding	Nrp2-203	ensembl_havana	1 (assigned to previous version 11)	12
chr1	62806770	62807298	528	62807020	112	84.15	12.17	81.03	Mono_(EmptyVector)_Peaks_peak_644	Mono_(EmptyVector)_Peaks	ENSMUSG00000025969	ENSMUST00000075144	+	62742444	62857855	Intron 10	64326	-50557	0.0046	1	CCDS14995	protein_coding	ENSMUSG00000025969	Nrp2	ensembl_havana	16	ENSMUSP00000074642	6	protein_coding	Nrp2-203	ensembl_havana	1 (assigned to previous version 11)	12
chr1	62814038	62814244	206	62814080	14	6.11	3.72	3.98	Mono_(EmptyVector)_Peaks_peak_645	Mono_(EmptyVector)_Peaks	ENSMUSG00000025969	ENSMUST00000075144	+	62742444	62857855	Intron 12	71594	-43611	0.0018	1	CCDS14995	protein_coding	ENSMUSG00000025969	Nrp2	ensembl_havana	16	ENSMUSP00000074642	6	protein_coding	Nrp2-203	ensembl_havana	1 (assigned to previous version 11)	12
chr1	62816405	62816920	515	62816607	21	12.97	6.1	10.64	Mono_(EmptyVector)_Peaks_peak_646	Mono_(EmptyVector)_Peaks	ENSMUSG00000025969	ENSMUST00000075144	+	62742444	62857855	Intron 12	73961	-40935	0.0045	1	CCDS14995	protein_coding	ENSMUSG00000025969	Nrp2	ensembl_havana	16	ENSMUSP00000074642	6	protein_coding	Nrp2-203	ensembl_havana	1 (assigned to previous version 11)	12
chr1	63152057	63152273	216	63152240	20	4.87	2.64	2.8	Mono_(EmptyVector)_Peaks_peak_647	Mono_(EmptyVector)_Peaks	ENSMUSG00000084799	ENSMUST00000186436	+	63152237	63154120	TSS	0	-1847	0.0196	0.1705	---	lncRNA	ENSMUSG00000084799	Ino80dos	havana	9	---	---	lncRNA	Ino80dos-202	havana	5 (assigned to previous version 1)	2
chr1	63152683	63153957	1274	63153818	80	55.18	10.09	52.31	Mono_(EmptyVector)_Peaks_peak_648	Mono_(EmptyVector)_Peaks	ENSMUSG00000084799	ENSMUST00000186436	+	63152237	63154120	TSS	446	-163	0.6768	1	---	lncRNA	ENSMUSG00000084799	Ino80dos	havana	9	---	---	lncRNA	Ino80dos-202	havana	5 (assigned to previous version 1)	2
chr1	63215575	63216551	976	63215973	103	69.07	10.05	66.08	Mono_(EmptyVector)_Peaks_peak_649	Mono_(EmptyVector)_Peaks	ENSMUSG00000025967	ENSMUST00000148553	+	63216290	63217669	TSS	0	-1118	0.1899	0.2682	---	protein_coding	ENSMUSG00000025967	Eef1b2	ensembl_havana	17	---	---	protein_coding_CDS_not_defined	Eef1b2-207	havana	2 (assigned to previous version 1)	2
chr1	63220255	63220499	244	63220364	62	28.83	5.79	26.25	Mono_(EmptyVector)_Peaks_peak_650	Mono_(EmptyVector)_Peaks	ENSMUSG00000025967	ENSMUST00000129339	+	63215984	63219646	TTS	4271	609	0	0	CCDS14997	protein_coding	ENSMUSG00000025967	Eef1b2	ensembl_havana	17	ENSMUSP00000116492	2	protein_coding	Eef1b2-204	ensembl_havana	1 (assigned to previous version 7)	8
chr1	63606323	63606683	360	63606432	28	22.85	9.55	20.35	Mono_(EmptyVector)_Peaks_peak_651	Mono_(EmptyVector)_Peaks	ENSMUSG00000025964	ENSMUST00000134704	+	63594333	63606070	TTS	11990	253	0	0	---	protein_coding	ENSMUSG00000025964	Adam23	ensembl_havana	16	---	---	retained_intron	Adam23-206	havana	5 (assigned to previous version 2)	3
chr1	63745136	63745343	207	63745202	8	3.57	2.97	1.57	Mono_(EmptyVector)_Peaks_peak_652	Mono_(EmptyVector)_Peaks	ENSMUSG00000025963	ENSMUST00000114094	-	63737978	63769478	Intron 9	24135	-7158	0.0066	1	CCDS15000	protein_coding	ENSMUSG00000025963	Mdh1b	ensembl_havana	6	ENSMUSP00000109728	3	protein_coding	Mdh1b-201	ensembl_havana	1 (assigned to previous version 2)	3
chr1	63769493	63770025	532	63769724	42	38.75	13.31	36.05	Mono_(EmptyVector)_Peaks_peak_653	Mono_(EmptyVector)_Peaks	ENSMUSG00000025962	ENSMUST00000148758	+	63769800	63777007	TSS	0	-6982	0.0314	0.424	---	protein_coding	ENSMUSG00000025962	Fastkd2	ensembl_havana	16	---	---	retained_intron	Fastkd2-206	havana	5 (assigned to previous version 7)	8
chr1	63802462	63802695	233	63802630	10	5.01	3.62	2.92	Mono_(EmptyVector)_Peaks_peak_654	Mono_(EmptyVector)_Peaks	ENSMUSG00000025961	ENSMUST00000027102	-	63794066	63808427	Intron 2	5732	-8396	0.0163	1	---	lncRNA	ENSMUSG00000025961	4933402D24Rik	ensembl_havana	2	---	---	lncRNA	4933402D24Rik-201	ensembl_havana	1 (assigned to previous version 1)	2
chr1	63815647	63816649	1002	63816343	184	181.18	21.57	177.28	Mono_(EmptyVector)_Peaks_peak_655	Mono_(EmptyVector)_Peaks	.	.	.	.	.	Intergenic	.	.	.	.	.	.	.	.	.	.	.	.	.	.	.	.	.
chr1	64007011	64007627	616	64007221	27	21.69	9.22	19.21	Mono_(EmptyVector)_Peaks_peak_656	Mono_(EmptyVector)_Peaks	ENSMUSG00000044689	ENSMUST00000133244	+	64003886	64008159	TTS	3125	-532	0.1444	1	---	lncRNA	ENSMUSG00000044689	Gm13749	ensembl_havana	6	---	---	lncRNA	Gm13749-201	ensembl_havana	1 (assigned to previous version 1)	2
chr1	64044454	64044807	353	64044557	60	57.11	15.81	54.22	Mono_(EmptyVector)_Peaks_peak_657	Mono_(EmptyVector)_Peaks	.	.	.	.	.	Intergenic	.	.	.	.	.	.	.	.	.	.	.	.	.	.	.	.	.
chr1	64117568	64118396	828	64117760	69	51.5	11.06	48.67	Mono_(EmptyVector)_Peaks_peak_658	Mono_(EmptyVector)_Peaks	ENSMUSG00000086836	ENSMUST00000149820	+	64117813	64129942	TSS	0	-11546	0.0481	0.7045	---	lncRNA	ENSMUSG00000086836	Gm13748	havana	2	---	---	lncRNA	Gm13748-201	havana	2 (assigned to previous version 1)	2
chr1	64127351	64127934	583	64127594	49	45.25	14.09	42.48	Mono_(EmptyVector)_Peaks_peak_659	Mono_(EmptyVector)_Peaks	ENSMUSG00000025959	ENSMUST00000135075	-	64118262	64161442	Intron 2	33508	-9089	0.0135	1	---	protein_coding	ENSMUSG00000025959	Klf7	ensembl_havana	14	ENSMUSP00000120537	2	protein_coding	Klf7-203	havana	2 (assigned to previous version 1)	2
chr1	64140609	64140951	342	64140713	24	18.32	8.24	15.89	Mono_(EmptyVector)_Peaks_peak_660	Mono_(EmptyVector)_Peaks	ENSMUSG00000025959	ENSMUST00000135075	-	64118262	64161442	Intron 2	20491	-22347	0.0079	1	---	protein_coding	ENSMUSG00000025959	Klf7	ensembl_havana	14	ENSMUSP00000120537	2	protein_coding	Klf7-203	havana	2 (assigned to previous version 1)	2
chr1	64160725	64161635	910	64160937	226	161.6	12.07	157.86	Mono_(EmptyVector)_Peaks_peak_661	Mono_(EmptyVector)_Peaks	ENSMUSG00000025959	ENSMUST00000135075	-	64118262	64161442	TSS	0	-42463	0.0166	0.7881	---	protein_coding	ENSMUSG00000025959	Klf7	ensembl_havana	14	ENSMUSP00000120537	2	protein_coding	Klf7-203	havana	2 (assigned to previous version 1)	2
chr1	64248123	64248723	600	64248468	104	103.86	19.99	100.58	Mono_(EmptyVector)_Peaks_peak_662	Mono_(EmptyVector)_Peaks	ENSMUSG00000101895	ENSMUST00000190863	-	64225150	64342203	Intron 1	93480	-22973	0.0051	1	---	lncRNA	ENSMUSG00000101895	Gm28981	havana	2	---	---	lncRNA	Gm28981-201	havana	1 (assigned to previous version 1)	2
chr1	64265092	64265720	628	64265476	161	155.79	20.4	152.09	Mono_(EmptyVector)_Peaks_peak_663	Mono_(EmptyVector)_Peaks	ENSMUSG00000101895	ENSMUST00000190863	-	64225150	64342203	Intron 1	76483	-39942	0.0054	1	---	lncRNA	ENSMUSG00000101895	Gm28981	havana	2	---	---	lncRNA	Gm28981-201	havana	1 (assigned to previous version 1)	2
chr1	64340396	64340762	366	64340522	57	27.39	5.93	24.82	Mono_(EmptyVector)_Peaks_peak_664	Mono_(EmptyVector)_Peaks	ENSMUSG00000101895	ENSMUST00000190863	-	64225150	64342203	Intron 1	1441	-115246	0.0031	1	---	lncRNA	ENSMUSG00000101895	Gm28981	havana	2	---	---	lncRNA	Gm28981-201	havana	1 (assigned to previous version 1)	2
chr1	64344506	64345098	592	64344750	131	107	14.36	103.69	Mono_(EmptyVector)_Peaks_peak_665	Mono_(EmptyVector)_Peaks	.	.	.	.	.	Intergenic	.	.	.	.	.	.	.	.	.	.	.	.	.	.	.	.	.
chr1	64356071	64356647	576	64356323	16	10.14	5.6	7.87	Mono_(EmptyVector)_Peaks_peak_666	Mono_(EmptyVector)_Peaks	.	.	.	.	.	Intergenic	.	.	.	.	.	.	.	.	.	.	.	.	.	.	.	.	.
chr1	64358512	64358876	364	64358655	12	6.6	4.28	4.44	Mono_(EmptyVector)_Peaks_peak_667	Mono_(EmptyVector)_Peaks	.	.	.	.	.	Intergenic	.	.	.	.	.	.	.	.	.	.	.	.	.	.	.	.	.
chr1	64377848	64378079	231	64377959	33	28.83	11.2	26.25	Mono_(EmptyVector)_Peaks_peak_668	Mono_(EmptyVector)_Peaks	.	.	.	.	.	Intergenic	.	.	.	.	.	.	.	.	.	.	.	.	.	.	.	.	.
chr1	64413216	64413438	222	64413323	23	17.23	7.91	14.82	Mono_(EmptyVector)_Peaks_peak_669	Mono_(EmptyVector)_Peaks	.	.	.	.	.	Intergenic	.	.	.	.	.	.	.	.	.	.	.	.	.	.	.	.	.
chr1	64413867	64414235	368	64414050	21	15.1	7.25	12.73	Mono_(EmptyVector)_Peaks_peak_670	Mono_(EmptyVector)_Peaks	.	.	.	.	.	Intergenic	.	.	.	.	.	.	.	.	.	.	.	.	.	.	.	.	.
chr1	64473205	64473439	234	64473320	13	7.44	4.61	5.26	Mono_(EmptyVector)_Peaks_peak_671	Mono_(EmptyVector)_Peaks	.	.	.	.	.	Intergenic	.	.	.	.	.	.	.	.	.	.	.	.	.	.	.	.	.
chr1	64571322	64572401	1079	64571967	300	264.73	18.15	260.18	Mono_(EmptyVector)_Peaks_peak_672	Mono_(EmptyVector)_Peaks	ENSMUSG00000025958	ENSMUST00000190348	+	64572053	64636637	TSS	0	-64236	0.0054	0.3231	CCDS15004	protein_coding	ENSMUSG00000025958	Creb1	ensembl_havana	15	ENSMUSP00000140112	2	protein_coding	Creb1-209	ensembl_havana	1 (assigned to previous version 1)	2
chr1	64591158	64591478	320	64591270	30	25.2	10.21	22.67	Mono_(EmptyVector)_Peaks_peak_673	Mono_(EmptyVector)_Peaks	ENSMUSG00000025958	ENSMUST00000171164	+	64571956	64636731	5' UTR Exon	19202	-45253	0.005	1	CCDS48280	protein_coding	ENSMUSG00000025958	Creb1	ensembl_havana	15	ENSMUSP00000132860	2	protein_coding	Creb1-203	ensembl_havana	1 (assigned to previous version 7)	8
chr1	64640550	64641101	551	64640796	54	51.93	15.54	49.09	Mono_(EmptyVector)_Peaks_peak_674	Mono_(EmptyVector)_Peaks	ENSMUSG00000025958	ENSMUST00000049932	+	64571968	64640417	TTS	68582	133	0	0	CCDS15004	protein_coding	ENSMUSG00000025958	Creb1	ensembl_havana	15	ENSMUSP00000059973	6	protein_coding	Creb1-201	havana	5 (assigned to previous version 11)	12
chr1	64654700	64654922	222	64654793	34	6.9	2.6	4.73	Mono_(EmptyVector)_Peaks_peak_675	Mono_(EmptyVector)_Peaks	ENSMUSG00000025956	ENSMUST00000162806	-	64647115	64654791	TSS	0	-7585	0.012	0.4126	---	protein_coding	ENSMUSG00000025956	Mettl21a	ensembl_havana	11	---	---	protein_coding_CDS_not_defined	Mettl21a-204	havana	3 (assigned to previous version 7)	8
chr1	64655335	64655566	231	64655498	26	3.61	2	1.6	Mono_(EmptyVector)_Peaks_peak_676	Mono_(EmptyVector)_Peaks	ENSMUSG00000025956	ENSMUST00000161264	-	64653363	64656344	TSS	778	-1972	0.0778	1	---	protein_coding	ENSMUSG00000025956	Mettl21a	ensembl_havana	11	---	---	protein_coding_CDS_not_defined	Mettl21a-203	havana	5 (assigned to previous version 1)	2
chr1	64656065	64657017	952	64656897	137	91.4	10.32	88.21	Mono_(EmptyVector)_Peaks_peak_677	Mono_(EmptyVector)_Peaks	ENSMUSG00000025956	ENSMUST00000161264	-	64653363	64656344	TSS	0	-2702	0.0939	0.2938	---	protein_coding	ENSMUSG00000025956	Mettl21a	ensembl_havana	11	---	---	protein_coding_CDS_not_defined	Mettl21a-203	havana	5 (assigned to previous version 1)	2
chr1	64729573	64730705	1132	64729942	282	258.61	19.53	254.11	Mono_(EmptyVector)_Peaks_peak_678	Mono_(EmptyVector)_Peaks	ENSMUSG00000070871	ENSMUST00000114077	+	64729614	64764804	TSS	0	-34099	0.031	0.9638	---	protein_coding	ENSMUSG00000070871	Ccnyl1	ensembl_havana	11	ENSMUSP00000109711	2	protein_coding	Ccnyl1-202	havana	1 (assigned to previous version 7)	8
chr1	64776362	64777395	1033	64776846	269	217.67	15.22	213.49	Mono_(EmptyVector)_Peaks_peak_679	Mono_(EmptyVector)_Peaks	ENSMUSG00000102140	ENSMUST00000194323	+	64775399	64779767	TSS	963	-2372	0.2367	1	---	TEC	ENSMUSG00000102140	Gm38058	havana	2	---	---	TEC	Gm38058-201	havana	NA (assigned to previous version 1)	2
chr1	64795124	64795797	673	64795388	19	13.05	6.59	10.72	Mono_(EmptyVector)_Peaks_peak_680	Mono_(EmptyVector)_Peaks	.	.	.	.	.	Intergenic	.	.	.	.	.	.	.	.	.	.	.	.	.	.	.	.	.
chr1	64821341	64821955	614	64821641	22	15.83	7.39	13.44	Mono_(EmptyVector)_Peaks_peak_681	Mono_(EmptyVector)_Peaks	.	.	.	.	.	Intergenic	.	.	.	.	.	.	.	.	.	.	.	.	.	.	.	.	.
chr1	64834822	64835187	365	64835048	50	22.48	5.39	19.99	Mono_(EmptyVector)_Peaks_peak_682	Mono_(EmptyVector)_Peaks	ENSMUSG00000051344	ENSMUST00000187188	-	64832968	64875924	Intron 2	40737	-1854	0.0085	1	---	protein_coding	ENSMUSG00000051344	Plekhm3	ensembl_havana	14	---	---	protein_coding_CDS_not_defined	Plekhm3-206	havana	1 (assigned to previous version 1)	2
chr1	64836017	64836839	822	64836542	120	93.02	12.95	89.82	Mono_(EmptyVector)_Peaks_peak_683	Mono_(EmptyVector)_Peaks	ENSMUSG00000051344	ENSMUST00000187188	-	64832968	64875924	Intron 2	39085	-3049	0.0192	1	---	protein_coding	ENSMUSG00000051344	Plekhm3	ensembl_havana	14	---	---	protein_coding_CDS_not_defined	Plekhm3-206	havana	1 (assigned to previous version 1)	2
chr1	64915499	64915717	218	64915679	18	12.06	6.26	9.75	Mono_(EmptyVector)_Peaks_peak_684	Mono_(EmptyVector)_Peaks	ENSMUSG00000051344	ENSMUST00000140857	-	64899457	64967257	Intron 4	51540	-16042	0.0032	1	---	protein_coding	ENSMUSG00000051344	Plekhm3	ensembl_havana	14	---	---	retained_intron	Plekhm3-205	havana	1 (assigned to previous version 1)	2
chr1	64972205	64972425	220	64972317	28	22.85	9.55	20.35	Mono_(EmptyVector)_Peaks_peak_685	Mono_(EmptyVector)_Peaks	ENSMUSG00000051344	ENSMUST00000139649	-	64825142	64995984	Intron 2	23559	-147063	0.0013	1	CCDS15009	protein_coding	ENSMUSG00000051344	Plekhm3	ensembl_havana	14	ENSMUSP00000138002	2	nonsense_mediated_decay	Plekhm3-204	havana	1 (assigned to previous version 7)	8
chr1	64981368	64981569	201	64981453	8	3.57	2.97	1.57	Mono_(EmptyVector)_Peaks_peak_686	Mono_(EmptyVector)_Peaks	ENSMUSG00000051344	ENSMUST00000123225	-	64977180	64995935	5' UTR Exon	14366	-4188	0.0108	1	---	protein_coding	ENSMUSG00000051344	Plekhm3	ensembl_havana	14	ENSMUSP00000120872	2	protein_coding	Plekhm3-202	havana	2 (assigned to previous version 1)	2
chr1	64995679	64996359	680	64995901	57	54.97	15.9	52.1	Mono_(EmptyVector)_Peaks_peak_687	Mono_(EmptyVector)_Peaks	ENSMUSG00000051344	ENSMUST00000097713	-	64828280	64995984	TSS	0	-167399	0.0018	0.4493	CCDS15009	protein_coding	ENSMUSG00000051344	Plekhm3	ensembl_havana	14	ENSMUSP00000095320	2	protein_coding	Plekhm3-201	ensembl_havana	1 (assigned to previous version 1)	2
chr1	65009943	65010233	290	65010043	17	11.09	5.93	8.8	Mono_(EmptyVector)_Peaks_peak_688	Mono_(EmptyVector)_Peaks	.	.	.	.	.	Intergenic	.	.	.	.	.	.	.	.	.	.	.	.	.	.	.	.	.
chr1	65025340	65025570	230	65025415	23	17.23	7.91	14.82	Mono_(EmptyVector)_Peaks_peak_689	Mono_(EmptyVector)_Peaks	.	.	.	.	.	Intergenic	.	.	.	.	.	.	.	.	.	.	.	.	.	.	.	.	.
chr1	65049413	65049765	352	65049561	32	27.61	10.87	25.04	Mono_(EmptyVector)_Peaks_peak_690	Mono_(EmptyVector)_Peaks	.	.	.	.	.	Intergenic	.	.	.	.	.	.	.	.	.	.	.	.	.	.	.	.	.
chr1	65129590	65129827	237	65129705	32	24.4	9.2	21.87	Mono_(EmptyVector)_Peaks_peak_691	Mono_(EmptyVector)_Peaks	.	.	.	.	.	Intergenic	.	.	.	.	.	.	.	.	.	.	.	.	.	.	.	.	.
chr1	65130646	65130985	339	65130914	25	16.99	7.27	14.58	Mono_(EmptyVector)_Peaks_peak_692	Mono_(EmptyVector)_Peaks	.	.	.	.	.	Intergenic	.	.	.	.	.	.	.	.	.	.	.	.	.	.	.	.	.
chr1	65193881	65194372	491	65194130	38	35.13	12.85	32.47	Mono_(EmptyVector)_Peaks_peak_693	Mono_(EmptyVector)_Peaks	.	.	.	.	.	Intergenic	.	.	.	.	.	.	.	.	.	.	.	.	.	.	.	.	.
chr1	65217328	65218651	1323	65218356	168	131.29	13.69	127.79	Mono_(EmptyVector)_Peaks_peak_694	Mono_(EmptyVector)_Peaks	ENSMUSG00000025950	ENSMUST00000097709	-	65197775	65218341	TSS	0	-19553	0.0493	0.7659	CCDS15016	protein_coding	ENSMUSG00000025950	Idh1	ensembl_havana	17	ENSMUSP00000095316	5	protein_coding	Idh1-201	ensembl_havana	1 (assigned to previous version 10)	11
chr1	65225441	65226293	852	65225859	143	133.41	18.63	129.89	Mono_(EmptyVector)_Peaks_peak_695	Mono_(EmptyVector)_Peaks	ENSMUSG00000025950	ENSMUST00000188109	-	65205358	65225598	TSS	0	-20083	0.0078	0.1852	---	protein_coding	ENSMUSG00000025950	Idh1	ensembl_havana	17	ENSMUSP00000140757	2	protein_coding	Idh1-205	havana	3 (assigned to previous version 6)	7
chr1	65284807	65285286	479	65284949	25	19.43	8.57	16.98	Mono_(EmptyVector)_Peaks_peak_696	Mono_(EmptyVector)_Peaks	ENSMUSG00000025949	ENSMUST00000190058	+	65225848	65286058	TTS	58959	-772	0.008	1	---	protein_coding	ENSMUSG00000025949	Pikfyve	ensembl_havana	17	ENSMUSP00000140204	2	nonsense_mediated_decay	Pikfyve-209	havana	5 (assigned to previous version 6)	7
chr1	65377030	65377438	408	65377175	26	20.55	8.9	18.09	Mono_(EmptyVector)_Peaks_peak_697	Mono_(EmptyVector)_Peaks	ENSMUSG00000025946	ENSMUST00000140190	+	65321215	65384501	Intron 4	55815	-7063	0.0065	1	---	protein_coding	ENSMUSG00000025946	Pth2r	ensembl_havana	14	ENSMUSP00000114594	2	protein_coding	Pth2r-202	havana	3 (assigned to previous version 7)	8
chr1	65393365	65393885	520	65393574	70	67.84	17.08	64.86	Mono_(EmptyVector)_Peaks_peak_698	Mono_(EmptyVector)_Peaks	ENSMUSG00000025946	ENSMUST00000027083	+	65350416	65428404	Intron 8	42949	-34519	0.0067	1	CCDS15017	protein_coding	ENSMUSG00000025946	Pth2r	ensembl_havana	14	ENSMUSP00000027083	7	protein_coding	Pth2r-201	ensembl_havana	1 (assigned to previous version 6)	7
chr1	65427586	65428032	446	65427932	24	12.67	5.38	10.35	Mono_(EmptyVector)_Peaks_peak_699	Mono_(EmptyVector)_Peaks	ENSMUSG00000025946	ENSMUST00000027083	+	65350416	65428404	TTS	77170	-372	0.0057	1	CCDS15017	protein_coding	ENSMUSG00000025946	Pth2r	ensembl_havana	14	ENSMUSP00000027083	7	protein_coding	Pth2r-201	ensembl_havana	1 (assigned to previous version 6)	7
chr1	65428633	65429450	817	65428950	47	36.01	10.47	33.34	Mono_(EmptyVector)_Peaks_peak_700	Mono_(EmptyVector)_Peaks	ENSMUSG00000025946	ENSMUST00000027083	+	65350416	65428404	TTS	78217	229	0	0	CCDS15017	protein_coding	ENSMUSG00000025946	Pth2r	ensembl_havana	14	ENSMUSP00000027083	7	protein_coding	Pth2r-201	ensembl_havana	1 (assigned to previous version 6)	7
chr1	65544771	65545097	326	65544944	18	12.06	6.26	9.75	Mono_(EmptyVector)_Peaks_peak_701	Mono_(EmptyVector)_Peaks	.	.	.	.	.	Intergenic	.	.	.	.	.	.	.	.	.	.	.	.	.	.	.	.	.
chr1	65614110	65614537	427	65614240	19	13.05	6.59	10.72	Mono_(EmptyVector)_Peaks_peak_702	Mono_(EmptyVector)_Peaks	.	.	.	.	.	Intergenic	.	.	.	.	.	.	.	.	.	.	.	.	.	.	.	.	.
chr1	65614876	65615277	401	65615002	19	13.05	6.59	10.72	Mono_(EmptyVector)_Peaks_peak_703	Mono_(EmptyVector)_Peaks	.	.	.	.	.	Intergenic	.	.	.	.	.	.	.	.	.	.	.	.	.	.	.	.	.
chr1	65786110	65786501	391	65786386	20	14.07	6.92	11.72	Mono_(EmptyVector)_Peaks_peak_704	Mono_(EmptyVector)_Peaks	.	.	.	.	.	Intergenic	.	.	.	.	.	.	.	.	.	.	.	.	.	.	.	.	.
chr1	65971285	65972632	1347	65971795	118	115.25	19.68	111.87	Mono_(EmptyVector)_Peaks_peak_705	Mono_(EmptyVector)_Peaks	.	.	.	.	.	Intergenic	.	.	.	.	.	.	.	.	.	.	.	.	.	.	.	.	.
chr1	66029956	66030470	514	66030055	19	13.05	6.59	10.72	Mono_(EmptyVector)_Peaks_peak_706	Mono_(EmptyVector)_Peaks	.	.	.	.	.	Intergenic	.	.	.	.	.	.	.	.	.	.	.	.	.	.	.	.	.
chr1	66154582	66154759	177	66154677	17	11.09	5.93	8.8	Mono_(EmptyVector)_Peaks_peak_707	Mono_(EmptyVector)_Peaks	.	.	.	.	.	Intergenic	.	.	.	.	.	.	.	.	.	.	.	.	.	.	.	.	.
chr1	66208012	66208275	263	66208195	12	6.6	4.28	4.44	Mono_(EmptyVector)_Peaks_peak_708	Mono_(EmptyVector)_Peaks	.	.	.	.	.	Intergenic	.	.	.	.	.	.	.	.	.	.	.	.	.	.	.	.	.
chr1	66214048	66214831	783	66214333	203	218.36	26.46	214.17	Mono_(EmptyVector)_Peaks_peak_709	Mono_(EmptyVector)_Peaks	ENSMUSG00000015222	ENSMUST00000114017	+	66214472	66481188	TSS	0	-266357	0.0014	0.4592	CCDS15020	protein_coding	ENSMUSG00000015222	Map2	ensembl_havana	19	ENSMUSP00000109650	2	protein_coding	Map2-206	havana	1 (assigned to previous version 7)	8
chr1	66284123	66284601	478	66284272	44	43.05	14.83	40.31	Mono_(EmptyVector)_Peaks_peak_710	Mono_(EmptyVector)_Peaks	ENSMUSG00000015222	ENSMUST00000114017	+	66214472	66481188	5' UTR Exon	69651	-196587	0.0018	1	CCDS15020	protein_coding	ENSMUSG00000015222	Map2	ensembl_havana	19	ENSMUSP00000109650	2	protein_coding	Map2-206	havana	1 (assigned to previous version 7)	8
chr1	66347245	66347739	494	66347433	22	16.16	7.58	13.76	Mono_(EmptyVector)_Peaks_peak_711	Mono_(EmptyVector)_Peaks	ENSMUSG00000015222	ENSMUST00000114018	+	66290806	66481741	5' UTR Exon	56439	-134002	0.0026	1	CCDS15020	protein_coding	ENSMUSG00000015222	Map2	ensembl_havana	19	ENSMUSP00000109651	4	protein_coding	Map2-207	ensembl	5 (assigned to previous version 9)	10
chr1	66350946	66351160	214	66350986	14	8.31	4.94	6.1	Mono_(EmptyVector)_Peaks_peak_712	Mono_(EmptyVector)_Peaks	ENSMUSG00000015222	ENSMUST00000114018	+	66290806	66481741	5' UTR Exon	60140	-130581	0.0011	1	CCDS15020	protein_coding	ENSMUSG00000015222	Map2	ensembl_havana	19	ENSMUSP00000109651	4	protein_coding	Map2-207	ensembl	5 (assigned to previous version 9)	10
chr1	66507145	66507449	304	66507404	10	5.01	3.62	2.92	Mono_(EmptyVector)_Peaks_peak_713	Mono_(EmptyVector)_Peaks	ENSMUSG00000055567	ENSMUST00000061620	+	66507526	66738308	TSS	-77	-230859	0	0	CCDS48283	protein_coding	ENSMUSG00000055567	Unc80	ensembl_havana	19	ENSMUSP00000053692	10	protein_coding	Unc80-201	ensembl_havana	1 (assigned to previous version 16)	17
chr1	66688706	66689599	893	66688901	50	45.75	13.98	42.97	Mono_(EmptyVector)_Peaks_peak_714	Mono_(EmptyVector)_Peaks	ENSMUSG00000055567	ENSMUST00000061620	+	66507526	66738308	CDS Exon 47	181180	-48709	0.0039	1	CCDS48283	protein_coding	ENSMUSG00000055567	Unc80	ensembl_havana	19	ENSMUSP00000053692	10	protein_coding	Unc80-201	ensembl_havana	1 (assigned to previous version 16)	17
chr1	66739847	66740443	596	66740054	177	178.78	22.62	174.9	Mono_(EmptyVector)_Peaks_peak_715	Mono_(EmptyVector)_Peaks	ENSMUSG00000026005	ENSMUST00000113995	+	66739990	66758965	TSS	0	-18522	0.0239	0.7605	CCDS78602	protein_coding	ENSMUSG00000026005	Rpe	ensembl_havana	16	ENSMUSP00000109628	2	protein_coding	Rpe-202	havana	3 (assigned to previous version 1)	2
chr1	66856133	66857321	1188	66856643	181	145.36	14.49	141.74	Mono_(EmptyVector)_Peaks_peak_716	Mono_(EmptyVector)_Peaks	ENSMUSG00000121280	ENSMUST00000247730	-	66851210	66856129	TSS	-4	-4923	0	0	---	lncRNA	ENSMUSG00000121280	---	havana_tagene	1	---	---	lncRNA	---	havana_tagene	---	1
chr1	66885112	66885899	787	66885269	74	84.94	23.58	81.81	Mono_(EmptyVector)_Peaks_peak_717	Mono_(EmptyVector)_Peaks	ENSMUSG00000026003	ENSMUST00000139208	-	66884458	66897491	TTS	11592	-654	0.0605	1	---	protein_coding	ENSMUSG00000026003	Acadl	ensembl_havana	6	---	---	protein_coding_CDS_not_defined	Acadl-202	havana	3 (assigned to previous version 1)	2
chr1	66901873	66902588	715	66902469	122	112.18	17.64	108.83	Mono_(EmptyVector)_Peaks_peak_718	Mono_(EmptyVector)_Peaks	ENSMUSG00000026003	ENSMUST00000027153	-	66869998	66902437	TSS	0	-31875	0.0174	0.7891	CCDS15023	protein_coding	ENSMUSG00000026003	Acadl	ensembl_havana	6	ENSMUSP00000027153	6	protein_coding	Acadl-201	ensembl_havana	1 (assigned to previous version 5)	6
chr1	66970760	66971247	487	66970991	19	13.05	6.59	10.72	Mono_(EmptyVector)_Peaks_peak_719	Mono_(EmptyVector)_Peaks	ENSMUSG00000061816	ENSMUST00000186202	-	66963454	66974797	5' UTR Exon	3550	-7306	0.043	1	---	protein_coding	ENSMUSG00000061816	Myl1	ensembl_havana	16	ENSMUSP00000140834	2	protein_coding	Myl1-207	havana	5 (assigned to previous version 6)	7
chr1	67060020	67060240	220	67060145	11	5.79	3.95	3.66	Mono_(EmptyVector)_Peaks_peak_720	Mono_(EmptyVector)_Peaks	ENSMUSG00000026000	ENSMUST00000133508	-	67046177	67060225	TSS	0	-13843	0.0147	0.9321	---	protein_coding	ENSMUSG00000026000	Lancl1	ensembl_havana	17	---	---	protein_coding_CDS_not_defined	Lancl1-204	havana	3 (assigned to previous version 1)	2
chr1	67077614	67078088	474	67077989	92	103.57	24.42	100.29	Mono_(EmptyVector)_Peaks_peak_721	Mono_(EmptyVector)_Peaks	ENSMUSG00000026000	ENSMUST00000149996	-	67049092	67077994	TSS	0	-28522	0.0132	0.8021	---	protein_coding	ENSMUSG00000026000	Lancl1	ensembl_havana	17	ENSMUSP00000122752	2	protein_coding	Lancl1-205	havana	3 (assigned to previous version 1)	2
chr1	67087785	67088162	377	67088039	20	14.07	6.92	11.72	Mono_(EmptyVector)_Peaks_peak_722	Mono_(EmptyVector)_Peaks	.	.	.	.	.	Intergenic	.	.	.	.	.	.	.	.	.	.	.	.	.	.	.	.	.
chr1	67088783	67089142	359	67088949	27	21.69	9.22	19.21	Mono_(EmptyVector)_Peaks_peak_723	Mono_(EmptyVector)_Peaks	.	.	.	.	.	Intergenic	.	.	.	.	.	.	.	.	.	.	.	.	.	.	.	.	.
chr1	67100556	67100869	313	67100820	29	24.02	9.88	21.5	Mono_(EmptyVector)_Peaks_peak_724	Mono_(EmptyVector)_Peaks	.	.	.	.	.	Intergenic	.	.	.	.	.	.	.	.	.	.	.	.	.	.	.	.	.
chr1	69146895	69147206	311	69146966	10	5.01	3.62	2.92	Mono_(EmptyVector)_Peaks_peak_725	Mono_(EmptyVector)_Peaks	ENSMUSG00000087514	ENSMUST00000140116	-	69131072	69145900	TSS	-995	-15823	0	0	---	lncRNA	ENSMUSG00000087514	Gm16076	havana	2	---	---	lncRNA	Gm16076-201	havana	3 (assigned to previous version 1)	2
chr1	69316224	69316502	278	69316329	12	6.6	4.28	4.44	Mono_(EmptyVector)_Peaks_peak_726	Mono_(EmptyVector)_Peaks	.	.	.	.	.	Intergenic	.	.	.	.	.	.	.	.	.	.	.	.	.	.	.	.	.
chr1	69406634	69407367	733	69406910	46	36.88	11.12	34.2	Mono_(EmptyVector)_Peaks_peak_727	Mono_(EmptyVector)_Peaks	.	.	.	.	.	Intergenic	.	.	.	.	.	.	.	.	.	.	.	.	.	.	.	.	.
chr1	69414519	69414794	275	69414601	26	16.01	6.56	13.62	Mono_(EmptyVector)_Peaks_peak_728	Mono_(EmptyVector)_Peaks	.	.	.	.	.	Intergenic	.	.	.	.	.	.	.	.	.	.	.	.	.	.	.	.	.
chr1	69418968	69419233	265	69419095	40	31.2	10.23	28.58	Mono_(EmptyVector)_Peaks_peak_729	Mono_(EmptyVector)_Peaks	.	.	.	.	.	Intergenic	.	.	.	.	.	.	.	.	.	.	.	.	.	.	.	.	.
chr1	69436810	69437243	433	69437070	61	54.41	14.27	51.55	Mono_(EmptyVector)_Peaks_peak_730	Mono_(EmptyVector)_Peaks	.	.	.	.	.	Intergenic	.	.	.	.	.	.	.	.	.	.	.	.	.	.	.	.	.
chr1	69472715	69473376	661	69472968	78	69.81	15.3	66.81	Mono_(EmptyVector)_Peaks_peak_731	Mono_(EmptyVector)_Peaks	.	.	.	.	.	Intergenic	.	.	.	.	.	.	.	.	.	.	.	.	.	.	.	.	.
chr1	69479847	69480768	921	69480277	158	140.2	17.16	136.63	Mono_(EmptyVector)_Peaks_peak_732	Mono_(EmptyVector)_Peaks	ENSMUSG00000099804	ENSMUST00000189646	+	69480215	69483244	TSS	0	-2476	0.1828	0.6009	---	lncRNA	ENSMUSG00000099804	Gm28497	havana	2	---	---	lncRNA	Gm28497-201	havana	NA (assigned to previous version 1)	2
chr1	69492100	69492541	441	69492234	58	49.85	13.24	47.03	Mono_(EmptyVector)_Peaks_peak_733	Mono_(EmptyVector)_Peaks	.	.	.	.	.	Intergenic	.	.	.	.	.	.	.	.	.	.	.	.	.	.	.	.	.
chr1	69498076	69498334	258	69498237	25	7.96	3.39	5.77	Mono_(EmptyVector)_Peaks_peak_734	Mono_(EmptyVector)_Peaks	.	.	.	.	.	Intergenic	.	.	.	.	.	.	.	.	.	.	.	.	.	.	.	.	.
chr1	69500025	69500714	689	69500457	110	92.73	14.78	89.53	Mono_(EmptyVector)_Peaks_peak_735	Mono_(EmptyVector)_Peaks	.	.	.	.	.	Intergenic	.	.	.	.	.	.	.	.	.	.	.	.	.	.	.	.	.
chr1	69697237	69697635	398	69697330	23	17.23	7.91	14.82	Mono_(EmptyVector)_Peaks_peak_736	Mono_(EmptyVector)_Peaks	ENSMUSG00000025997	ENSMUST00000027146	-	69570373	69724981	Intron 3	27346	-126864	0.0026	1	CCDS15026	protein_coding	ENSMUSG00000025997	Ikzf2	ensembl_havana	14	ENSMUSP00000027146	3	protein_coding	Ikzf2-201	ensembl_havana	1 (assigned to previous version 8)	9
chr1	69726204	69727138	934	69726743	143	132.18	18.3	128.68	Mono_(EmptyVector)_Peaks_peak_737	Mono_(EmptyVector)_Peaks	ENSMUSG00000025997	ENSMUST00000188919	-	69720718	69726300	TSS	0	-5486	0.0174	0.1037	---	protein_coding	ENSMUSG00000025997	Ikzf2	ensembl_havana	14	---	---	retained_intron	Ikzf2-205	havana	2 (assigned to previous version 1)	2
chr1	70118073	70118339	266	70118207	29	23.75	9.74	21.23	Mono_(EmptyVector)_Peaks_peak_738	Mono_(EmptyVector)_Peaks	ENSMUSG00000053153	ENSMUST00000161310	+	69990780	70764292	Intron 2	127293	-645953	0.0003	1	---	protein_coding	ENSMUSG00000053153	Spag16	ensembl_havana	15	---	---	protein_coding_CDS_not_defined	Spag16-204	havana	1 (assigned to previous version 7)	8
chr1	70121539	70121880	341	70121653	15	9.21	5.27	6.97	Mono_(EmptyVector)_Peaks_peak_739	Mono_(EmptyVector)_Peaks	ENSMUSG00000053153	ENSMUST00000161310	+	69990780	70764292	Intron 2	130759	-642412	0.0004	1	---	protein_coding	ENSMUSG00000053153	Spag16	ensembl_havana	15	---	---	protein_coding_CDS_not_defined	Spag16-204	havana	1 (assigned to previous version 7)	8
chr1	70660891	70661499	608	70661194	35	31.32	11.86	28.7	Mono_(EmptyVector)_Peaks_peak_740	Mono_(EmptyVector)_Peaks	ENSMUSG00000053153	ENSMUST00000161310	+	69990780	70764292	Intron 7	670111	-102793	0.0008	1	---	protein_coding	ENSMUSG00000053153	Spag16	ensembl_havana	15	---	---	protein_coding_CDS_not_defined	Spag16-204	havana	1 (assigned to previous version 7)	8
chr1	71039195	71040027	832	71039646	96	66.8	10.53	63.83	Mono_(EmptyVector)_Peaks_peak_741	Mono_(EmptyVector)_Peaks	.	.	.	.	.	Intergenic	.	.	.	.	.	.	.	.	.	.	.	.	.	.	.	.	.
chr1	71043402	71043740	338	71043546	99	70.73	11.02	67.72	Mono_(EmptyVector)_Peaks_peak_742	Mono_(EmptyVector)_Peaks	.	.	.	.	.	Intergenic	.	.	.	.	.	.	.	.	.	.	.	.	.	.	.	.	.
chr1	71134401	71134910	509	71134591	72	66.21	15.72	63.25	Mono_(EmptyVector)_Peaks_peak_743	Mono_(EmptyVector)_Peaks	ENSMUSG00000026196	ENSMUST00000027393	-	71066657	71142306	Intron 1	7396	-67744	0.0067	1	CCDS15029	protein_coding	ENSMUSG00000026196	Bard1	ensembl_havana	8	ENSMUSP00000027393	8	protein_coding	Bard1-201	ensembl_havana	1 (assigned to previous version 7)	8
chr1	71135125	71135587	462	71135223	14	5.11	3.2	3.02	Mono_(EmptyVector)_Peaks_peak_744	Mono_(EmptyVector)_Peaks	ENSMUSG00000026196	ENSMUST00000027393	-	71066657	71142306	Intron 1	6719	-68468	0.0061	1	CCDS15029	protein_coding	ENSMUSG00000026196	Bard1	ensembl_havana	8	ENSMUSP00000027393	8	protein_coding	Bard1-201	ensembl_havana	1 (assigned to previous version 7)	8
chr1	71141412	71142467	1055	71142216	201	171.15	16.33	167.33	Mono_(EmptyVector)_Peaks_peak_745	Mono_(EmptyVector)_Peaks	ENSMUSG00000026196	ENSMUST00000027393	-	71066657	71142306	TSS	0	-74755	0.0118	0.8475	CCDS15029	protein_coding	ENSMUSG00000026196	Bard1	ensembl_havana	8	ENSMUSP00000027393	8	protein_coding	Bard1-201	ensembl_havana	1 (assigned to previous version 7)	8
chr1	71316181	71316373	192	71316280	18	12.06	6.26	9.75	Mono_(EmptyVector)_Peaks_peak_746	Mono_(EmptyVector)_Peaks	ENSMUSG00000050296	ENSMUST00000087268	-	71281435	71454070	Intron 36	137697	-34746	0.0011	1	CCDS48286	protein_coding	ENSMUSG00000050296	Abca12	ensembl_havana	15	ENSMUSP00000084523	6	protein_coding	Abca12-201	ensembl_havana	1 (assigned to previous version 6)	7
chr1	71377930	71378888	958	71378638	67	54.64	12.64	51.78	Mono_(EmptyVector)_Peaks_peak_747	Mono_(EmptyVector)_Peaks	ENSMUSG00000050296	ENSMUST00000087268	-	71281435	71454070	Intron 8	75182	-96495	0.0056	1	CCDS48286	protein_coding	ENSMUSG00000050296	Abca12	ensembl_havana	15	ENSMUSP00000084523	6	protein_coding	Abca12-201	ensembl_havana	1 (assigned to previous version 6)	7
chr1	71435173	71435774	601	71435470	82	72.31	15.09	69.28	Mono_(EmptyVector)_Peaks_peak_748	Mono_(EmptyVector)_Peaks	ENSMUSG00000050296	ENSMUST00000189102	-	71400902	71454056	Intron 2	18282	-34271	0.0113	1	---	protein_coding	ENSMUSG00000050296	Abca12	ensembl_havana	15	---	---	retained_intron	Abca12-204	havana	1 (assigned to previous version 1)	2
chr1	71437312	71437542	230	71437453	28	13.79	5.23	11.45	Mono_(EmptyVector)_Peaks_peak_749	Mono_(EmptyVector)_Peaks	ENSMUSG00000050296	ENSMUST00000189102	-	71400902	71454056	Intron 2	16514	-36410	0.0043	1	---	protein_coding	ENSMUSG00000050296	Abca12	ensembl_havana	15	---	---	retained_intron	Abca12-204	havana	1 (assigned to previous version 1)	2
chr1	71452275	71452835	560	71452417	60	57.55	16.02	54.66	Mono_(EmptyVector)_Peaks_peak_750	Mono_(EmptyVector)_Peaks	ENSMUSG00000050296	ENSMUST00000189102	-	71400902	71454056	Intron 1	1221	-51373	0.0106	1	---	protein_coding	ENSMUSG00000050296	Abca12	ensembl_havana	15	---	---	retained_intron	Abca12-204	havana	1 (assigned to previous version 1)	2
chr1	71499919	71500489	570	71500210	61	52.94	13.64	50.09	Mono_(EmptyVector)_Peaks_peak_751	Mono_(EmptyVector)_Peaks	.	.	.	.	.	Intergenic	.	.	.	.	.	.	.	.	.	.	.	.	.	.	.	.	.
chr1	71513205	71513387	182	71513308	32	24.92	9.46	22.39	Mono_(EmptyVector)_Peaks_peak_752	Mono_(EmptyVector)_Peaks	.	.	.	.	.	Intergenic	.	.	.	.	.	.	.	.	.	.	.	.	.	.	.	.	.
chr1	71517810	71518253	443	71517918	33	25.73	9.58	23.18	Mono_(EmptyVector)_Peaks_peak_753	Mono_(EmptyVector)_Peaks	.	.	.	.	.	Intergenic	.	.	.	.	.	.	.	.	.	.	.	.	.	.	.	.	.
chr1	71570885	71571094	209	71571017	29	24.02	9.88	21.5	Mono_(EmptyVector)_Peaks_peak_754	Mono_(EmptyVector)_Peaks	.	.	.	.	.	Intergenic	.	.	.	.	.	.	.	.	.	.	.	.	.	.	.	.	.
chr1	71595957	71596722	765	71596272	311	307.54	23.12	302.7	Mono_(EmptyVector)_Peaks_peak_755	Mono_(EmptyVector)_Peaks	ENSMUSG00000026192	ENSMUST00000155769	+	71596338	71612523	TSS	0	-15801	0.0238	0.5026	---	protein_coding	ENSMUSG00000026192	Atic	ensembl_havana	14	---	---	retained_intron	Atic-205	havana	1 (assigned to previous version 7)	8
chr1	71622527	71622709	182	71622626	12	6.45	4.19	4.3	Mono_(EmptyVector)_Peaks_peak_756	Mono_(EmptyVector)_Peaks	.	.	.	.	.	Intergenic	.	.	.	.	.	.	.	.	.	.	.	.	.	.	.	.	.
chr1	71691871	71692692	821	71692417	70	61.54	14.45	58.61	Mono_(EmptyVector)_Peaks_peak_757	Mono_(EmptyVector)_Peaks	ENSMUSG00000073652	ENSMUST00000126516	+	71692494	71702003	TSS	0	-9311	0.0209	0.2421	---	lncRNA	ENSMUSG00000073652	Apol7d	ensembl_havana	11	---	---	lncRNA	Apol7d-203	havana	1 (assigned to previous version 2)	3
chr1	71713533	71713713	180	71713616	12	6.6	4.28	4.44	Mono_(EmptyVector)_Peaks_peak_758	Mono_(EmptyVector)_Peaks	.	.	.	.	.	Intergenic	.	.	.	.	.	.	.	.	.	.	.	.	.	.	.	.	.
chr1	71763070	71763322	252	71763167	18	12.06	6.26	9.75	Mono_(EmptyVector)_Peaks_peak_759	Mono_(EmptyVector)_Peaks	.	.	.	.	.	Intergenic	.	.	.	.	.	.	.	.	.	.	.	.	.	.	.	.	.
chr1	71791532	71792040	508	71791714	70	61.39	14.39	58.46	Mono_(EmptyVector)_Peaks_peak_760	Mono_(EmptyVector)_Peaks	.	.	.	.	.	Intergenic	.	.	.	.	.	.	.	.	.	.	.	.	.	.	.	.	.
chr1	71794698	71794894	196	71794795	18	7.01	3.67	4.84	Mono_(EmptyVector)_Peaks_peak_761	Mono_(EmptyVector)_Peaks	.	.	.	.	.	Intergenic	.	.	.	.	.	.	.	.	.	.	.	.	.	.	.	.	.
chr1	71802635	71803091	456	71802930	39	36.43	13.18	33.75	Mono_(EmptyVector)_Peaks_peak_762	Mono_(EmptyVector)_Peaks	.	.	.	.	.	Intergenic	.	.	.	.	.	.	.	.	.	.	.	.	.	.	.	.	.
chr1	71853028	71853902	874	71853567	67	56.33	13.28	53.45	Mono_(EmptyVector)_Peaks_peak_763	Mono_(EmptyVector)_Peaks	.	.	.	.	.	Intergenic	.	.	.	.	.	.	.	.	.	.	.	.	.	.	.	.	.
chr1	71863666	71864025	359	71863774	20	14.07	6.92	11.72	Mono_(EmptyVector)_Peaks_peak_764	Mono_(EmptyVector)_Peaks	.	.	.	.	.	Intergenic	.	.	.	.	.	.	.	.	.	.	.	.	.	.	.	.	.
chr1	71869432	71869796	364	71869695	34	28.32	10.61	25.75	Mono_(EmptyVector)_Peaks_peak_765	Mono_(EmptyVector)_Peaks	.	.	.	.	.	Intergenic	.	.	.	.	.	.	.	.	.	.	.	.	.	.	.	.	.
chr1	71870730	71870950	220	71870836	14	7.53	4.49	5.34	Mono_(EmptyVector)_Peaks_peak_766	Mono_(EmptyVector)_Peaks	.	.	.	.	.	Intergenic	.	.	.	.	.	.	.	.	.	.	.	.	.	.	.	.	.
chr1	71919579	71920143	564	71919817	42	40.37	14.17	37.65	Mono_(EmptyVector)_Peaks_peak_767	Mono_(EmptyVector)_Peaks	.	.	.	.	.	Intergenic	.	.	.	.	.	.	.	.	.	.	.	.	.	.	.	.	.
chr1	71926982	71927459	477	71927208	44	35.54	11.09	32.87	Mono_(EmptyVector)_Peaks_peak_768	Mono_(EmptyVector)_Peaks	ENSMUSG00000099707	ENSMUST00000189680	+	71927271	71930436	TSS	0	-2977	0.0597	0.3954	---	lncRNA	ENSMUSG00000099707	Gm8883	havana	8	---	---	lncRNA	Gm8883-204	havana_tagene	2 (assigned to previous version 6)	8
chr1	71932532	71933274	742	71932888	78	64.47	13.37	61.52	Mono_(EmptyVector)_Peaks_peak_769	Mono_(EmptyVector)_Peaks	ENSMUSG00000101211	ENSMUST00000187553	-	71933227	71956285	TTS	23011	0	0.0021	0.0646	---	lncRNA	ENSMUSG00000101211	Gm28818	havana	3	---	---	lncRNA	Gm28818-201	havana	1 (assigned to previous version 1)	2
chr1	71951410	71952044	634	71951895	26	17.64	7.36	15.22	Mono_(EmptyVector)_Peaks_peak_770	Mono_(EmptyVector)_Peaks	ENSMUSG00000101211	ENSMUST00000187553	-	71933227	71956285	Intron 1	4241	-18183	0.0275	1	---	lncRNA	ENSMUSG00000101211	Gm28818	havana	3	---	---	lncRNA	Gm28818-201	havana	1 (assigned to previous version 1)	2
chr1	71959096	71959582	486	71959291	37	17.02	5.21	14.61	Mono_(EmptyVector)_Peaks_peak_771	Mono_(EmptyVector)_Peaks	.	.	.	.	.	Intergenic	.	.	.	.	.	.	.	.	.	.	.	.	.	.	.	.	.
chr1	71960364	71960611	247	71960477	20	5.63	2.92	3.52	Mono_(EmptyVector)_Peaks_peak_772	Mono_(EmptyVector)_Peaks	.	.	.	.	.	Intergenic	.	.	.	.	.	.	.	.	.	.	.	.	.	.	.	.	.
chr1	71962985	71963232	247	71963092	84	67.78	13.04	64.8	Mono_(EmptyVector)_Peaks_peak_773	Mono_(EmptyVector)_Peaks	.	.	.	.	.	Intergenic	.	.	.	.	.	.	.	.	.	.	.	.	.	.	.	.	.
chr1	71975761	71976236	475	71975988	23	17.23	7.91	14.82	Mono_(EmptyVector)_Peaks_peak_774	Mono_(EmptyVector)_Peaks	ENSMUSG00000121242	ENSMUST00000247557	-	71975569	71977778	TTS	1542	-192	0.2154	1	---	lncRNA	ENSMUSG00000121242	---	havana_tagene	1	---	---	lncRNA	---	havana_tagene	---	1
chr1	71984292	71984729	437	71984472	35	31.32	11.86	28.7	Mono_(EmptyVector)_Peaks_peak_775	Mono_(EmptyVector)_Peaks	.	.	.	.	.	Intergenic	.	.	.	.	.	.	.	.	.	.	.	.	.	.	.	.	.
chr1	72009497	72010087	590	72009781	33	28.83	11.2	26.25	Mono_(EmptyVector)_Peaks_peak_776	Mono_(EmptyVector)_Peaks	ENSMUSG00000101848	ENSMUST00000188213	-	71998157	72044355	Intron 1	34268	-11340	0.0128	1	---	lncRNA	ENSMUSG00000101848	4933417E11Rik	havana	2	---	---	lncRNA	4933417E11Rik-201	havana	1 (assigned to previous version 1)	2
chr1	72053084	72054188	1104	72053238	112	104.2	17.75	100.92	Mono_(EmptyVector)_Peaks_peak_777	Mono_(EmptyVector)_Peaks	ENSMUSG00000101764	ENSMUST00000185689	-	72022840	72077891	Intron 1	23703	-30244	0.0201	1	---	lncRNA	ENSMUSG00000101764	4930556G22Rik	havana	2	---	---	lncRNA	4930556G22Rik-201	havana	1 (assigned to previous version 1)	2
chr1	72061868	72062155	287	72062016	14	8.31	4.94	6.1	Mono_(EmptyVector)_Peaks_peak_778	Mono_(EmptyVector)_Peaks	ENSMUSG00000101764	ENSMUST00000185689	-	72022840	72077891	Intron 1	15736	-39028	0.0052	1	---	lncRNA	ENSMUSG00000101764	4930556G22Rik	havana	2	---	---	lncRNA	4930556G22Rik-201	havana	1 (assigned to previous version 1)	2
chr1	72108237	72108761	524	72108456	51	38.29	10.39	35.59	Mono_(EmptyVector)_Peaks_peak_779	Mono_(EmptyVector)_Peaks	.	.	.	.	.	Intergenic	.	.	.	.	.	.	.	.	.	.	.	.	.	.	.	.	.
chr1	72109704	72109945	241	72109791	56	39.45	9.7	36.75	Mono_(EmptyVector)_Peaks_peak_780	Mono_(EmptyVector)_Peaks	.	.	.	.	.	Intergenic	.	.	.	.	.	.	.	.	.	.	.	.	.	.	.	.	.
chr1	72114470	72115340	870	72114911	63	52.92	13.05	50.08	Mono_(EmptyVector)_Peaks_peak_781	Mono_(EmptyVector)_Peaks	.	.	.	.	.	Intergenic	.	.	.	.	.	.	.	.	.	.	.	.	.	.	.	.	.
chr1	72144754	72145035	281	72144880	21	13.47	6.36	11.13	Mono_(EmptyVector)_Peaks_peak_782	Mono_(EmptyVector)_Peaks	.	.	.	.	.	Intergenic	.	.	.	.	.	.	.	.	.	.	.	.	.	.	.	.	.
chr1	72146174	72146570	396	72146445	22	14.37	6.61	12.01	Mono_(EmptyVector)_Peaks_peak_783	Mono_(EmptyVector)_Peaks	ENSMUSG00000102123	ENSMUST00000191139	-	72146314	72161161	TTS	14591	0	0.0173	0.6474	---	lncRNA	ENSMUSG00000102123	Gm4319	havana	2	---	---	lncRNA	Gm4319-201	havana	1 (assigned to previous version 1)	2
chr1	72160844	72161427	583	72161031	31	22.76	8.65	20.26	Mono_(EmptyVector)_Peaks_peak_784	Mono_(EmptyVector)_Peaks	ENSMUSG00000102123	ENSMUST00000191139	-	72146314	72161161	TSS	0	-14530	0.0214	0.5445	---	lncRNA	ENSMUSG00000102123	Gm4319	havana	2	---	---	lncRNA	Gm4319-201	havana	1 (assigned to previous version 1)	2
chr1	72162762	72163057	295	72162969	20	11.95	5.77	9.64	Mono_(EmptyVector)_Peaks_peak_785	Mono_(EmptyVector)_Peaks	.	.	.	.	.	Intergenic	.	.	.	.	.	.	.	.	.	.	.	.	.	.	.	.	.
chr1	72183467	72184191	724	72183773	71	56.44	12.29	53.56	Mono_(EmptyVector)_Peaks_peak_786	Mono_(EmptyVector)_Peaks	.	.	.	.	.	Intergenic	.	.	.	.	.	.	.	.	.	.	.	.	.	.	.	.	.
chr1	72212120	72212310	190	72212182	22	11.17	5.03	8.88	Mono_(EmptyVector)_Peaks_peak_787	Mono_(EmptyVector)_Peaks	ENSMUSG00000039395	ENSMUST00000048860	-	72198601	72251467	Intron 2	39157	-13519	0.0036	1	CCDS15032	protein_coding	ENSMUSG00000039395	Mreg	ensembl_havana	9	ENSMUSP00000041878	8	protein_coding	Mreg-201	ensembl_havana	1 (assigned to previous version 8)	9
chr1	72212637	72213277	640	72212987	64	55.61	13.85	52.74	Mono_(EmptyVector)_Peaks_peak_788	Mono_(EmptyVector)_Peaks	ENSMUSG00000039395	ENSMUST00000048860	-	72198601	72251467	Intron 2	38190	-14036	0.0121	1	CCDS15032	protein_coding	ENSMUSG00000039395	Mreg	ensembl_havana	9	ENSMUSP00000041878	8	protein_coding	Mreg-201	ensembl_havana	1 (assigned to previous version 8)	9
chr1	72222189	72222598	409	72222313	17	11.09	5.93	8.8	Mono_(EmptyVector)_Peaks_peak_789	Mono_(EmptyVector)_Peaks	ENSMUSG00000039395	ENSMUST00000048860	-	72198601	72251467	Intron 2	28869	-23588	0.0078	1	CCDS15032	protein_coding	ENSMUSG00000039395	Mreg	ensembl_havana	9	ENSMUSP00000041878	8	protein_coding	Mreg-201	ensembl_havana	1 (assigned to previous version 8)	9
chr1	72236268	72236465	197	72236340	15	9.21	5.27	6.97	Mono_(EmptyVector)_Peaks_peak_790	Mono_(EmptyVector)_Peaks	ENSMUSG00000039395	ENSMUST00000048860	-	72198601	72251467	Intron 1	15002	-37667	0.0037	1	CCDS15032	protein_coding	ENSMUSG00000039395	Mreg	ensembl_havana	9	ENSMUSP00000041878	8	protein_coding	Mreg-201	ensembl_havana	1 (assigned to previous version 8)	9
chr1	72241664	72242337	673	72241949	54	47.28	13.36	44.49	Mono_(EmptyVector)_Peaks_peak_791	Mono_(EmptyVector)_Peaks	ENSMUSG00000039395	ENSMUST00000048860	-	72198601	72251467	Intron 1	9130	-43063	0.0127	1	CCDS15032	protein_coding	ENSMUSG00000039395	Mreg	ensembl_havana	9	ENSMUSP00000041878	8	protein_coding	Mreg-201	ensembl_havana	1 (assigned to previous version 8)	9
chr1	72250977	72251633	656	72251408	87	79.94	16.45	76.85	Mono_(EmptyVector)_Peaks_peak_792	Mono_(EmptyVector)_Peaks	ENSMUSG00000039395	ENSMUST00000048860	-	72198601	72251467	TSS	0	-52376	0.0093	0.7473	CCDS15032	protein_coding	ENSMUSG00000039395	Mreg	ensembl_havana	9	ENSMUSP00000041878	8	protein_coding	Mreg-201	ensembl_havana	1 (assigned to previous version 8)	9
chr1	72264920	72266403	1483	72265587	143	93.8	10.1	90.6	Mono_(EmptyVector)_Peaks_peak_793	Mono_(EmptyVector)_Peaks	ENSMUSG00000118839	ENSMUST00000240405	+	72265399	72265590	TSS	0	0	1	0.1294	---	snRNA	ENSMUSG00000118839	Gm25360	ensembl	1	---	---	snRNA	Gm25360-201	ensembl	---	1
chr1	72275523	72276756	1233	72275689	103	74.18	11.23	71.14	Mono_(EmptyVector)_Peaks_peak_794	Mono_(EmptyVector)_Peaks	ENSMUSG00000121277	ENSMUST00000247711	+	72275642	72305892	TSS	0	-29136	0.0369	0.9036	---	lncRNA	ENSMUSG00000121277	---	havana_tagene	1	---	---	lncRNA	---	havana_tagene	---	1
chr1	72282894	72284012	1118	72283186	172	123.43	11.86	120	Mono_(EmptyVector)_Peaks_peak_795	Mono_(EmptyVector)_Peaks	ENSMUSG00000119873	ENSMUST00001239518	+	72283372	72283563	TSS	0	0	1	0.1716	---	snRNA	ENSMUSG00000119873	Gm24497	ensembl	1	---	---	snRNA	Gm24497-201	ensembl	---	1
chr1	72293858	72295184	1326	72294672	255	164.8	10.32	161.03	Mono_(EmptyVector)_Peaks_peak_796	Mono_(EmptyVector)_Peaks	ENSMUSG00000118790	ENSMUST00000240041	+	72294167	72294358	TSS	0	0	1	0.1447	---	snRNA	ENSMUSG00000118790	Gm25939	ensembl	1	---	---	snRNA	Gm25939-201	ensembl	---	1
chr1	72323152	72323627	475	72323456	157	162.1	23.22	158.35	Mono_(EmptyVector)_Peaks_peak_797	Mono_(EmptyVector)_Peaks	ENSMUSG00000026189	ENSMUST00000129458	-	72298331	72323473	TSS	0	-24821	0.0128	0.6765	---	protein_coding	ENSMUSG00000026189	Pecr	ensembl_havana	14	ENSMUSP00000121931	2	nonsense_mediated_decay	Pecr-203	havana	5 (assigned to previous version 1)	2
chr1	72346367	72346928	561	72346627	109	112.76	21.64	109.4	Mono_(EmptyVector)_Peaks_peak_798	Mono_(EmptyVector)_Peaks	ENSMUSG00000026187	ENSMUST00000027379	+	72346586	72434112	TSS	0	-87184	0.0039	0.6103	CCDS35608	protein_coding	ENSMUSG00000026187	Xrcc5	ensembl_havana	10	ENSMUSP00000027379	9	protein_coding	Xrcc5-201	ensembl_havana	1 (assigned to previous version 8)	10
chr1	72391634	72392105	471	72391858	12	6.6	4.28	4.44	Mono_(EmptyVector)_Peaks_peak_799	Mono_(EmptyVector)_Peaks	ENSMUSG00000026187	ENSMUST00000027379	+	72346586	72434112	Intron 14	45048	-42007	0.0054	1	CCDS35608	protein_coding	ENSMUSG00000026187	Xrcc5	ensembl_havana	10	ENSMUSP00000027379	9	protein_coding	Xrcc5-201	ensembl_havana	1 (assigned to previous version 8)	10
chr1	72444714	72444897	183	72444797	16	10.14	5.6	7.87	Mono_(EmptyVector)_Peaks_peak_800	Mono_(EmptyVector)_Peaks	.	.	.	.	.	Intergenic	.	.	.	.	.	.	.	.	.	.	.	.	.	.	.	.	.
chr1	72467539	72468650	1111	72467902	138	108.5	13.52	105.18	Mono_(EmptyVector)_Peaks_peak_801	Mono_(EmptyVector)_Peaks	ENSMUSG00000039372	ENSMUST00000047786	-	72466271	72576090	CDS Exon 4	107440	-1268	0.0101	1	CCDS15034	protein_coding	ENSMUSG00000039372	Marchf4	ensembl_havana	6	ENSMUSP00000042803	6	protein_coding	Marchf4-201	ensembl_havana	1 (assigned to previous version 5)	6
chr1	72488818	72489809	991	72489092	53	39.28	10.3	36.58	Mono_(EmptyVector)_Peaks_peak_802	Mono_(EmptyVector)_Peaks	ENSMUSG00000039372	ENSMUST00000047786	-	72466271	72576090	Intron 2	86281	-22547	0.009	1	CCDS15034	protein_coding	ENSMUSG00000039372	Marchf4	ensembl_havana	6	ENSMUSP00000042803	6	protein_coding	Marchf4-201	ensembl_havana	1 (assigned to previous version 5)	6
chr1	72490030	72490376	346	72490138	24	11.35	4.81	9.06	Mono_(EmptyVector)_Peaks_peak_803	Mono_(EmptyVector)_Peaks	ENSMUSG00000039372	ENSMUST00000047786	-	72466271	72576090	Intron 2	85714	-23759	0.0032	1	CCDS15034	protein_coding	ENSMUSG00000039372	Marchf4	ensembl_havana	6	ENSMUSP00000042803	6	protein_coding	Marchf4-201	ensembl_havana	1 (assigned to previous version 5)	6
chr1	72504174	72504604	430	72504306	18	12.06	6.26	9.75	Mono_(EmptyVector)_Peaks_peak_804	Mono_(EmptyVector)_Peaks	ENSMUSG00000039372	ENSMUST00000047786	-	72466271	72576090	Intron 1	71486	-37903	0.0039	1	CCDS15034	protein_coding	ENSMUSG00000039372	Marchf4	ensembl_havana	6	ENSMUSP00000042803	6	protein_coding	Marchf4-201	ensembl_havana	1 (assigned to previous version 5)	6
chr1	72548672	72549155	483	72548925	17	11.03	5.9	8.75	Mono_(EmptyVector)_Peaks_peak_805	Mono_(EmptyVector)_Peaks	ENSMUSG00000039372	ENSMUST00000047786	-	72466271	72576090	Intron 1	26935	-82401	0.0044	1	CCDS15034	protein_coding	ENSMUSG00000039372	Marchf4	ensembl_havana	6	ENSMUSP00000042803	6	protein_coding	Marchf4-201	ensembl_havana	1 (assigned to previous version 5)	6
chr1	72576115	72576390	275	72576348	19	11.9	5.95	9.6	Mono_(EmptyVector)_Peaks_peak_806	Mono_(EmptyVector)_Peaks	ENSMUSG00000039372	ENSMUST00000047786	-	72466271	72576090	TSS	-25	-109844	0	0	CCDS15034	protein_coding	ENSMUSG00000039372	Marchf4	ensembl_havana	6	ENSMUSP00000042803	6	protein_coding	Marchf4-201	ensembl_havana	1 (assigned to previous version 5)	6
chr1	72577452	72577796	344	72577694	30	24.22	9.69	21.7	Mono_(EmptyVector)_Peaks_peak_807	Mono_(EmptyVector)_Peaks	.	.	.	.	.	Intergenic	.	.	.	.	.	.	.	.	.	.	.	.	.	.	.	.	.
chr1	72589603	72589929	326	72589705	26	20.55	8.9	18.09	Mono_(EmptyVector)_Peaks_peak_808	Mono_(EmptyVector)_Peaks	.	.	.	.	.	Intergenic	.	.	.	.	.	.	.	.	.	.	.	.	.	.	.	.	.
chr1	72595530	72595966	436	72595794	39	36.43	13.18	33.75	Mono_(EmptyVector)_Peaks_peak_809	Mono_(EmptyVector)_Peaks	.	.	.	.	.	Intergenic	.	.	.	.	.	.	.	.	.	.	.	.	.	.	.	.	.
chr1	72603539	72604070	531	72603859	95	91.76	18.38	88.58	Mono_(EmptyVector)_Peaks_peak_810	Mono_(EmptyVector)_Peaks	.	.	.	.	.	Intergenic	.	.	.	.	.	.	.	.	.	.	.	.	.	.	.	.	.
chr1	72622053	72622900	847	72622453	170	153.23	17.86	149.56	Mono_(EmptyVector)_Peaks_peak_811	Mono_(EmptyVector)_Peaks	ENSMUSG00000039354	ENSMUST00000145868	+	72622410	72625151	TSS	0	-2251	0.1791	0.579	---	protein_coding	ENSMUSG00000039354	Smarcal1	ensembl_havana	17	ENSMUSP00000120230	2	protein_coding	Smarcal1-205	havana	3 (assigned to previous version 7)	8
chr1	72632397	72633082	685	72632740	139	125.1	17.31	121.65	Mono_(EmptyVector)_Peaks_peak_812	Mono_(EmptyVector)_Peaks	ENSMUSG00000039354	ENSMUST00000152814	+	72622410	72635431	Intron 5	9987	-2349	0.0527	1	---	protein_coding	ENSMUSG00000039354	Smarcal1	ensembl_havana	17	---	---	retained_intron	Smarcal1-208	havana	1 (assigned to previous version 7)	8
chr1	72638469	72639239	770	72638884	47	34.61	9.89	31.96	Mono_(EmptyVector)_Peaks_peak_813	Mono_(EmptyVector)_Peaks	ENSMUSG00000039354	ENSMUST00000156797	+	72622410	72638559	TTS	16059	0	0.0056	0.118	---	protein_coding	ENSMUSG00000039354	Smarcal1	ensembl_havana	17	---	---	retained_intron	Smarcal1-209	havana	1 (assigned to previous version 7)	8
chr1	72647604	72648614	1010	72648531	42	28.37	8.51	25.79	Mono_(EmptyVector)_Peaks_peak_814	Mono_(EmptyVector)_Peaks	ENSMUSG00000039354	ENSMUST00000150725	+	72624797	72666076	Intron 8	22807	-17462	0.0245	1	---	protein_coding	ENSMUSG00000039354	Smarcal1	ensembl_havana	17	---	---	retained_intron	Smarcal1-206	havana	5 (assigned to previous version 7)	8
chr1	72749925	72750809	884	72750463	75	60	12.57	57.09	Mono_(EmptyVector)_Peaks_peak_815	Mono_(EmptyVector)_Peaks	ENSMUSG00000046330	ENSMUST00000211963	+	72750940	72751730	TSS	-131	-921	0	0	---	protein_coding	ENSMUSG00000046330	Rpl37a	ensembl_havana	11	---	---	retained_intron	Rpl37a-202	havana	2 (assigned to previous version 1)	2
chr1	72756261	72756524	263	72756361	15	6.84	3.96	4.67	Mono_(EmptyVector)_Peaks_peak_816	Mono_(EmptyVector)_Peaks	.	.	.	.	.	Intergenic	.	.	.	.	.	.	.	.	.	.	.	.	.	.	.	.	.
chr1	72758105	72758306	201	72758170	21	12.06	5.63	9.75	Mono_(EmptyVector)_Peaks_peak_817	Mono_(EmptyVector)_Peaks	.	.	.	.	.	Intergenic	.	.	.	.	.	.	.	.	.	.	.	.	.	.	.	.	.
chr1	72913017	72913346	329	72913228	11	5.79	3.95	3.66	Mono_(EmptyVector)_Peaks_peak_818	Mono_(EmptyVector)_Peaks	ENSMUSG00000026185	ENSMUST00000027377	-	72897091	72914044	TSS	698	-15926	0.0195	1	CCDS15037	protein_coding	ENSMUSG00000026185	Igfbp5	ensembl_havana	9	ENSMUSP00000027377	9	protein_coding	Igfbp5-201	ensembl_havana	1 (assigned to previous version 8)	9
chr1	73863547	73864129	582	73863745	38	24.9	7.95	22.36	Mono_(EmptyVector)_Peaks_peak_819	Mono_(EmptyVector)_Peaks	ENSMUSG00000101344	ENSMUST00000188600	-	73789480	73881077	Intron 3	16948	-74067	0.0064	1	---	lncRNA	ENSMUSG00000101344	Gm29183	havana	2	---	---	lncRNA	Gm29183-201	havana	5 (assigned to previous version 1)	2
chr1	73865594	73865900	306	73865628	19	7.88	3.95	5.69	Mono_(EmptyVector)_Peaks_peak_820	Mono_(EmptyVector)_Peaks	ENSMUSG00000101344	ENSMUST00000188600	-	73789480	73881077	Intron 2	15177	-76114	0.0034	1	---	lncRNA	ENSMUSG00000101344	Gm29183	havana	2	---	---	lncRNA	Gm29183-201	havana	5 (assigned to previous version 1)	2
chr1	73876295	73876473	178	73876433	9	4.27	3.29	2.22	Mono_(EmptyVector)_Peaks_peak_821	Mono_(EmptyVector)_Peaks	ENSMUSG00000101344	ENSMUST00000188600	-	73789480	73881077	Intron 1	4604	-86815	0.002	1	---	lncRNA	ENSMUSG00000101344	Gm29183	havana	2	---	---	lncRNA	Gm29183-201	havana	5 (assigned to previous version 1)	2
chr1	73902066	73902255	189	73902111	9	4.27	3.29	2.22	Mono_(EmptyVector)_Peaks_peak_822	Mono_(EmptyVector)_Peaks	ENSMUSG00000100301	ENSMUST00000189514	-	73657247	73903626	CDS Exon 2	1371	-244819	0.0008	1	---	lncRNA	ENSMUSG00000100301	6030407O03Rik	havana	7	---	---	lncRNA	6030407O03Rik-201	havana	1 (assigned to previous version 1)	2
chr1	73940602	73941090	488	73940847	31	19.61	7.17	17.15	Mono_(EmptyVector)_Peaks_peak_823	Mono_(EmptyVector)_Peaks	.	.	.	.	.	Intergenic	.	.	.	.	.	.	.	.	.	.	.	.	.	.	.	.	.
chr1	73965613	73965925	312	73965809	16	6.47	3.65	4.33	Mono_(EmptyVector)_Peaks_peak_824	Mono_(EmptyVector)_Peaks	ENSMUSG00000055322	ENSMUST00000185529	-	73964789	73969665	TTS	3740	-824	0.0642	1	---	protein_coding	ENSMUSG00000055322	Tns1	ensembl_havana	17	---	---	protein_coding_CDS_not_defined	Tns1-204	havana	2 (assigned to previous version 1)	2
chr1	73967571	73967792	221	73967682	11	3.35	2.57	1.39	Mono_(EmptyVector)_Peaks_peak_825	Mono_(EmptyVector)_Peaks	ENSMUSG00000055322	ENSMUST00000187691	-	73953070	73967673	TSS	0	-14501	0.0071	0.464	---	protein_coding	ENSMUSG00000055322	Tns1	ensembl_havana	17	ENSMUSP00000139844	2	protein_coding	Tns1-209	havana	1 (assigned to previous version 6)	7
chr1	73974823	73975345	522	73975043	24	8.66	3.73	6.43	Mono_(EmptyVector)_Peaks_peak_826	Mono_(EmptyVector)_Peaks	ENSMUSG00000055322	ENSMUST00000212888	-	73953689	74163607	CDS Exon 23	188262	-21134	0.0025	1	---	protein_coding	ENSMUSG00000055322	Tns1	ensembl_havana	17	ENSMUSP00000148638	2	protein_coding	Tns1-222	havana	5 (assigned to previous version 1)	2
chr1	73975697	73976255	558	73975927	38	19.4	5.88	16.96	Mono_(EmptyVector)_Peaks_peak_827	Mono_(EmptyVector)_Peaks	ENSMUSG00000055322	ENSMUST00000189228	-	73964289	73980174	Intron 2	3919	-11408	0.0352	1	---	protein_coding	ENSMUSG00000055322	Tns1	ensembl_havana	17	ENSMUSP00000139721	2	protein_coding	Tns1-213	havana	3 (assigned to previous version 1)	2
chr1	73978000	73978279	279	73978135	19	5.8	3.06	3.67	Mono_(EmptyVector)_Peaks_peak_828	Mono_(EmptyVector)_Peaks	ENSMUSG00000055322	ENSMUST00000189228	-	73964289	73980174	Intron 1	1895	-13711	0.0176	1	---	protein_coding	ENSMUSG00000055322	Tns1	ensembl_havana	17	ENSMUSP00000139721	2	protein_coding	Tns1-213	havana	3 (assigned to previous version 1)	2
chr1	73986540	73987189	649	73986846	144	127.02	16.75	123.56	Mono_(EmptyVector)_Peaks_peak_829	Mono_(EmptyVector)_Peaks	ENSMUSG00000055322	ENSMUST00000212888	-	73953689	74163607	Intron 19	176418	-32851	0.0031	1	---	protein_coding	ENSMUSG00000055322	Tns1	ensembl_havana	17	ENSMUSP00000148638	2	protein_coding	Tns1-222	havana	5 (assigned to previous version 1)	2
chr1	73993858	73994052	194	73993942	31	7.71	2.94	5.52	Mono_(EmptyVector)_Peaks_peak_830	Mono_(EmptyVector)_Peaks	ENSMUSG00000055322	ENSMUST00000191367	-	73992532	74002203	5' UTR Exon	8151	-1326	0.0202	1	---	protein_coding	ENSMUSG00000055322	Tns1	ensembl_havana	17	ENSMUSP00000140991	2	protein_coding	Tns1-220	havana	2 (assigned to previous version 1)	2
chr1	73994608	73995129	521	73994763	53	21.8	4.95	19.31	Mono_(EmptyVector)_Peaks_peak_831	Mono_(EmptyVector)_Peaks	ENSMUSG00000055322	ENSMUST00000191367	-	73992532	74002203	5' UTR Exon	7074	-2076	0.054	1	---	protein_coding	ENSMUSG00000055322	Tns1	ensembl_havana	17	ENSMUSP00000140991	2	protein_coding	Tns1-220	havana	2 (assigned to previous version 1)	2
chr1	73995581	73995947	366	73995690	47	18.56	4.66	16.12	Mono_(EmptyVector)_Peaks_peak_832	Mono_(EmptyVector)_Peaks	ENSMUSG00000055322	ENSMUST00000191367	-	73992532	74002203	5' UTR Exon	6256	-3049	0.0379	1	---	protein_coding	ENSMUSG00000055322	Tns1	ensembl_havana	17	ENSMUSP00000140991	2	protein_coding	Tns1-220	havana	2 (assigned to previous version 1)	2
chr1	73997330	73997703	373	73997549	67	25.19	4.67	22.66	Mono_(EmptyVector)_Peaks_peak_833	Mono_(EmptyVector)_Peaks	ENSMUSG00000055322	ENSMUST00000191367	-	73992532	74002203	5' UTR Exon	4500	-4798	0.0387	1	---	protein_coding	ENSMUSG00000055322	Tns1	ensembl_havana	17	ENSMUSP00000140991	2	protein_coding	Tns1-220	havana	2 (assigned to previous version 1)	2
chr1	74001956	74002839	883	74002392	79	44.05	7.47	41.29	Mono_(EmptyVector)_Peaks_peak_834	Mono_(EmptyVector)_Peaks	ENSMUSG00000055322	ENSMUST00000191367	-	73992532	74002203	TSS	0	-9424	0.0256	0.2805	---	protein_coding	ENSMUSG00000055322	Tns1	ensembl_havana	17	ENSMUSP00000140991	2	protein_coding	Tns1-220	havana	2 (assigned to previous version 1)	2
chr1	74026746	74027485	739	74027232	47	31.36	8.62	28.74	Mono_(EmptyVector)_Peaks_peak_835	Mono_(EmptyVector)_Peaks	ENSMUSG00000055322	ENSMUST00000188942	-	74019799	74026223	TSS	-523	-6947	0	0	---	protein_coding	ENSMUSG00000055322	Tns1	ensembl_havana	17	---	---	retained_intron	Tns1-212	havana	1 (assigned to previous version 1)	2
chr1	74037262	74038485	1223	74037508	169	110.2	10.16	106.87	Mono_(EmptyVector)_Peaks_peak_836	Mono_(EmptyVector)_Peaks	ENSMUSG00000055322	ENSMUST00000191264	-	74028881	74037628	TSS	0	-8381	0.042	0.2998	---	protein_coding	ENSMUSG00000055322	Tns1	ensembl_havana	17	---	---	retained_intron	Tns1-219	havana	2 (assigned to previous version 6)	7
chr1	74044290	74044490	200	74044358	31	9.36	3.4	7.12	Mono_(EmptyVector)_Peaks_peak_837	Mono_(EmptyVector)_Peaks	ENSMUSG00000055322	ENSMUST00000188208	-	74036214	74136028	Intron 4	91538	-8076	0.002	1	---	protein_coding	ENSMUSG00000055322	Tns1	ensembl_havana	17	ENSMUSP00000140837	2	protein_coding	Tns1-210	havana	2 (assigned to previous version 1)	2
chr1	74047590	74048312	722	74047858	108	80.32	11.91	77.23	Mono_(EmptyVector)_Peaks_peak_838	Mono_(EmptyVector)_Peaks	ENSMUSG00000055322	ENSMUST00000188208	-	74036214	74136028	Intron 4	87716	-11376	0.0072	1	---	protein_coding	ENSMUSG00000055322	Tns1	ensembl_havana	17	ENSMUSP00000140837	2	protein_coding	Tns1-210	havana	2 (assigned to previous version 1)	2
chr1	74054790	74055991	1201	74055158	30	15.66	5.68	13.27	Mono_(EmptyVector)_Peaks_peak_839	Mono_(EmptyVector)_Peaks	ENSMUSG00000055322	ENSMUST00000186381	-	74029533	74055582	TSS	0	-25257	0.0304	0.6597	---	protein_coding	ENSMUSG00000055322	Tns1	ensembl_havana	17	---	---	protein_coding_CDS_not_defined	Tns1-206	havana	5 (assigned to previous version 6)	7
chr1	74066711	74067224	513	74067066	127	62.82	6.76	59.88	Mono_(EmptyVector)_Peaks_peak_840	Mono_(EmptyVector)_Peaks	ENSMUSG00000055322	ENSMUST00000188208	-	74036214	74136028	Intron 3	68804	-30497	0.0052	1	---	protein_coding	ENSMUSG00000055322	Tns1	ensembl_havana	17	ENSMUSP00000140837	2	protein_coding	Tns1-210	havana	2 (assigned to previous version 1)	2
chr1	74067875	74068595	720	74068090	198	130.7	10.49	127.2	Mono_(EmptyVector)_Peaks_peak_841	Mono_(EmptyVector)_Peaks	ENSMUSG00000055322	ENSMUST00000188208	-	74036214	74136028	Intron 3	67433	-31661	0.0072	1	---	protein_coding	ENSMUSG00000055322	Tns1	ensembl_havana	17	ENSMUSP00000140837	2	protein_coding	Tns1-210	havana	2 (assigned to previous version 1)	2
chr1	74073844	74074079	235	74074046	14	4.7	3	2.63	Mono_(EmptyVector)_Peaks_peak_842	Mono_(EmptyVector)_Peaks	ENSMUSG00000055322	ENSMUST00000188208	-	74036214	74136028	Intron 3	61949	-37630	0.0024	1	---	protein_coding	ENSMUSG00000055322	Tns1	ensembl_havana	17	ENSMUSP00000140837	2	protein_coding	Tns1-210	havana	2 (assigned to previous version 1)	2
chr1	74076114	74076312	198	74076219	17	7.99	4.27	5.79	Mono_(EmptyVector)_Peaks_peak_843	Mono_(EmptyVector)_Peaks	ENSMUSG00000055322	ENSMUST00000190599	-	74041475	74076317	TSS	5	-34639	0.0057	1	---	protein_coding	ENSMUSG00000055322	Tns1	ensembl_havana	17	---	---	protein_coding_CDS_not_defined	Tns1-216	havana	3 (assigned to previous version 1)	2
chr1	74081760	74082389	629	74082102	18	10.25	5.27	7.98	Mono_(EmptyVector)_Peaks_peak_844	Mono_(EmptyVector)_Peaks	ENSMUSG00000055322	ENSMUST00000188208	-	74036214	74136028	Intron 3	53639	-45546	0.0063	1	---	protein_coding	ENSMUSG00000055322	Tns1	ensembl_havana	17	ENSMUSP00000140837	2	protein_coding	Tns1-210	havana	2 (assigned to previous version 1)	2
chr1	74105262	74105616	354	74105372	62	23.17	4.6	20.66	Mono_(EmptyVector)_Peaks_peak_845	Mono_(EmptyVector)_Peaks	ENSMUSG00000055322	ENSMUST00000188208	-	74036214	74136028	Intron 3	30412	-69048	0.0036	1	---	protein_coding	ENSMUSG00000055322	Tns1	ensembl_havana	17	ENSMUSP00000140837	2	protein_coding	Tns1-210	havana	2 (assigned to previous version 1)	2
chr1	74107656	74109764	2108	74108798	77	33.81	5.59	31.17	Mono_(EmptyVector)_Peaks_peak_846	Mono_(EmptyVector)_Peaks	ENSMUSG00000055322	ENSMUST00000188208	-	74036214	74136028	CDS Exon 3	26264	-71442	0.0211	1	---	protein_coding	ENSMUSG00000055322	Tns1	ensembl_havana	17	ENSMUSP00000140837	2	protein_coding	Tns1-210	havana	2 (assigned to previous version 1)	2
chr1	74116513	74116944	431	74116760	35	23.24	7.9	20.73	Mono_(EmptyVector)_Peaks_peak_847	Mono_(EmptyVector)_Peaks	ENSMUSG00000055322	ENSMUST00000188208	-	74036214	74136028	Intron 2	19084	-80299	0.0043	1	---	protein_coding	ENSMUSG00000055322	Tns1	ensembl_havana	17	ENSMUSP00000140837	2	protein_coding	Tns1-210	havana	2 (assigned to previous version 1)	2
chr1	74123458	74124194	736	74124078	43	26.52	7.6	23.97	Mono_(EmptyVector)_Peaks_peak_848	Mono_(EmptyVector)_Peaks	ENSMUSG00000055322	ENSMUST00000188208	-	74036214	74136028	Intron 1	11834	-87244	0.0074	1	---	protein_coding	ENSMUSG00000055322	Tns1	ensembl_havana	17	ENSMUSP00000140837	2	protein_coding	Tns1-210	havana	2 (assigned to previous version 1)	2
chr1	74131367	74131928	561	74131665	47	28.73	7.67	26.15	Mono_(EmptyVector)_Peaks_peak_849	Mono_(EmptyVector)_Peaks	ENSMUSG00000055322	ENSMUST00000187584	-	73949391	74130511	TSS	-856	-181976	0	0	---	protein_coding	ENSMUSG00000055322	Tns1	ensembl_havana	17	ENSMUSP00000140254	2	protein_coding	Tns1-208	havana	5 (assigned to previous version 6)	7
chr1	74134969	74135189	220	74135090	33	12.99	4.35	10.66	Mono_(EmptyVector)_Peaks_peak_850	Mono_(EmptyVector)_Peaks	ENSMUSG00000055322	ENSMUST00000191204	-	74034447	74135985	TSS	796	-100522	0.0022	1	---	protein_coding	ENSMUSG00000055322	Tns1	ensembl_havana	17	ENSMUSP00000140878	2	protein_coding	Tns1-218	havana	3 (assigned to previous version 6)	7
chr1	74137496	74137953	457	74137785	48	30.1	7.97	27.5	Mono_(EmptyVector)_Peaks_peak_851	Mono_(EmptyVector)_Peaks	ENSMUSG00000055322	ENSMUST00000239451	-	73953689	74137836	TSS	0	-183807	0.0019	0.7445	---	protein_coding	ENSMUSG00000055322	Tns1	ensembl_havana	17	ENSMUSP00000159329	2	protein_coding	Tns1-223	havana	---	2
chr1	74160947	74161741	794	74161228	124	71.19	8.2	68.18	Mono_(EmptyVector)_Peaks_peak_852	Mono_(EmptyVector)_Peaks	ENSMUSG00000055322	ENSMUST00000212888	-	73953689	74163607	Intron 1	1866	-207258	0.0038	1	---	protein_coding	ENSMUSG00000055322	Tns1	ensembl_havana	17	ENSMUSP00000148638	2	protein_coding	Tns1-222	havana	5 (assigned to previous version 1)	2
chr1	74163601	74164718	1117	74164529	122	69.67	8.12	66.67	Mono_(EmptyVector)_Peaks_peak_853	Mono_(EmptyVector)_Peaks	ENSMUSG00000055322	ENSMUST00000169786	-	73949390	74163607	TSS	0	-214211	0	0.0063	CCDS78614	protein_coding	ENSMUSG00000055322	Tns1	ensembl_havana	17	ENSMUSP00000127715	2	protein_coding	Tns1-201	ensembl	5 (assigned to previous version 7)	8
chr1	74188359	74188795	436	74188496	46	35.96	10.72	33.29	Mono_(EmptyVector)_Peaks_peak_854	Mono_(EmptyVector)_Peaks	ENSMUSG00000061815	ENSMUST00000080167	+	74164700	74187383	TTS	23659	976	0	0	CCDS15039	protein_coding	ENSMUSG00000061815	Rufy4	ensembl_havana	12	ENSMUSP00000079062	5	protein_coding	Rufy4-201	ensembl_havana	1 (assigned to previous version 10)	11
chr1	74194589	74195174	585	74195013	24	18.32	8.24	15.89	Mono_(EmptyVector)_Peaks_peak_855	Mono_(EmptyVector)_Peaks	ENSMUSG00000026180	ENSMUST00000106899	+	74193150	74200406	5' UTR Exon	1439	-5232	0.0808	1	CCDS15040	protein_coding	ENSMUSG00000026180	Cxcr2	ensembl_havana	9	ENSMUSP00000102512	3	protein_coding	Cxcr2-202	ensembl_havana	1 (assigned to previous version 3)	4
chr1	74201342	74202118	776	74201659	24	16.41	7.21	14.01	Mono_(EmptyVector)_Peaks_peak_856	Mono_(EmptyVector)_Peaks	ENSMUSG00000026180	ENSMUST00000106899	+	74193150	74200406	TTS	8192	936	0	0	CCDS15040	protein_coding	ENSMUSG00000026180	Cxcr2	ensembl_havana	9	ENSMUSP00000102512	3	protein_coding	Cxcr2-202	ensembl_havana	1 (assigned to previous version 3)	4
chr1	74217108	74217289	181	74217188	13	7.44	4.61	5.26	Mono_(EmptyVector)_Peaks_peak_857	Mono_(EmptyVector)_Peaks	ENSMUSG00000121276	ENSMUST00000247706	-	74214967	74220796	Intron 1	3507	-2141	0.0312	1	---	lncRNA	ENSMUSG00000121276	---	havana_tagene	1	---	---	lncRNA	---	havana_tagene	---	1
chr1	74217899	74218084	185	74217948	20	14.07	6.92	11.72	Mono_(EmptyVector)_Peaks_peak_858	Mono_(EmptyVector)_Peaks	ENSMUSG00000121276	ENSMUST00000247706	-	74214967	74220796	Intron 1	2712	-2932	0.0319	1	---	lncRNA	ENSMUSG00000121276	---	havana_tagene	1	---	---	lncRNA	---	havana_tagene	---	1
chr1	74253869	74254208	339	74253921	15	9.21	5.27	6.97	Mono_(EmptyVector)_Peaks_peak_859	Mono_(EmptyVector)_Peaks	.	.	.	.	.	Intergenic	.	.	.	.	.	.	.	.	.	.	.	.	.	.	.	.	.
chr1	74275308	74276319	1011	74275592	270	262.36	21.96	257.83	Mono_(EmptyVector)_Peaks_peak_860	Mono_(EmptyVector)_Peaks	ENSMUSG00000006304	ENSMUST00000113819	+	74275709	74307148	TSS	0	-30829	0.0194	0.6038	---	protein_coding	ENSMUSG00000006304	Arpc2	ensembl_havana	15	ENSMUSP00000109450	2	protein_coding	Arpc2-202	havana	5 (assigned to previous version 1)	2
chr1	74287945	74288638	693	74288169	56	51.83	14.78	49	Mono_(EmptyVector)_Peaks_peak_861	Mono_(EmptyVector)_Peaks	ENSMUSG00000006304	ENSMUST00000113819	+	74275709	74307148	Intron 4	12236	-18510	0.0221	1	---	protein_coding	ENSMUSG00000006304	Arpc2	ensembl_havana	15	ENSMUSP00000109450	2	protein_coding	Arpc2-202	havana	5 (assigned to previous version 1)	2
chr1	74304283	74304474	191	74304400	11	5.55	3.81	3.44	Mono_(EmptyVector)_Peaks_peak_862	Mono_(EmptyVector)_Peaks	ENSMUSG00000006304	ENSMUST00000113819	+	74275709	74307148	Intron 10	28574	-2674	0.0061	1	---	protein_coding	ENSMUSG00000006304	Arpc2	ensembl_havana	15	ENSMUSP00000109450	2	protein_coding	Arpc2-202	havana	5 (assigned to previous version 1)	2
chr1	74314286	74314562	276	74314466	20	6.69	3.33	4.53	Mono_(EmptyVector)_Peaks_peak_863	Mono_(EmptyVector)_Peaks	.	.	.	.	.	Intergenic	.	.	.	.	.	.	.	.	.	.	.	.	.	.	.	.	.
chr1	74317106	74317386	280	74317206	39	21.19	6.35	18.71	Mono_(EmptyVector)_Peaks_peak_864	Mono_(EmptyVector)_Peaks	ENSMUSG00000064272	ENSMUST00000077985	+	74317709	74318784	TSS	-323	-1398	0	0	CCDS15042	protein_coding	ENSMUSG00000064272	Gpbar1	ensembl_havana	4	ENSMUSP00000077135	4	protein_coding	Gpbar1-201	ensembl_havana	NA (assigned to previous version 3)	4
chr1	74323452	74324449	997	74323988	307	255.51	16.21	251.03	Mono_(EmptyVector)_Peaks_peak_865	Mono_(EmptyVector)_Peaks	ENSMUSG00000006299	ENSMUST00000187046	-	74320092	74323139	TSS	-313	-3360	0	0	---	protein_coding	ENSMUSG00000006299	Aamp	ensembl_havana	14	ENSMUSP00000139411	2	protein_coding	Aamp-204	havana	5 (assigned to previous version 1)	2
chr1	74334327	74335305	978	74335038	262	168.73	10.28	164.94	Mono_(EmptyVector)_Peaks_peak_866	Mono_(EmptyVector)_Peaks	ENSMUSG00000099931	ENSMUST00000187941	+	74334800	74338027	TSS	0	-2722	0.1568	0.5169	---	lncRNA	ENSMUSG00000099931	Gm29358	havana	2	---	---	lncRNA	Gm29358-202	havana	NA (assigned to previous version 1)	2
chr1	74336446	74336802	356	74336633	118	41.41	4.6	38.68	Mono_(EmptyVector)_Peaks_peak_867	Mono_(EmptyVector)_Peaks	ENSMUSG00000099931	ENSMUST00000186510	+	74334762	74337065	TTS	1684	-263	0.1549	1	---	lncRNA	ENSMUSG00000099931	Gm29358	havana	2	---	---	lncRNA	Gm29358-201	havana	1 (assigned to previous version 1)	2
chr1	74342878	74343614	736	74343275	86	60.93	10.64	58.01	Mono_(EmptyVector)_Peaks_peak_868	Mono_(EmptyVector)_Peaks	ENSMUSG00000006301	ENSMUST00000135384	-	74327410	74343511	TSS	0	-15468	0.0394	0.8602	---	protein_coding	ENSMUSG00000006301	Tmbim1	ensembl_havana	18	---	---	retained_intron	Tmbim1-205	havana	1 (assigned to previous version 7)	8
chr1	74352438	74352766	328	74352636	19	13.05	6.59	10.72	Mono_(EmptyVector)_Peaks_peak_869	Mono_(EmptyVector)_Peaks	ENSMUSG00000026179	ENSMUST00000087226	+	74324214	74392854	Intron 3	28224	-40088	0.0048	1	---	protein_coding	ENSMUSG00000026179	Pnkd	ensembl_havana	15	ENSMUSP00000084478	5	protein_coding	Pnkd-203	havana	1 (assigned to previous version 10)	11
chr1	74371444	74372038	594	74371687	268	279.51	25.62	274.86	Mono_(EmptyVector)_Peaks_peak_870	Mono_(EmptyVector)_Peaks	ENSMUSG00000026179	ENSMUST00000087225	+	74371769	74392846	TSS	0	-20808	0.0128	0.4538	CCDS15045	protein_coding	ENSMUSG00000026179	Pnkd	ensembl_havana	15	ENSMUSP00000084477	6	protein_coding	Pnkd-202	ensembl_havana	1 (assigned to previous version 5)	6
chr1	74390484	74390741	257	74390635	18	5.58	3.05	3.47	Mono_(EmptyVector)_Peaks_peak_871	Mono_(EmptyVector)_Peaks	ENSMUSG00000026179	ENSMUST00000087225	+	74371769	74392846	CDS Exon 8	18715	-2105	0.0122	1	CCDS15045	protein_coding	ENSMUSG00000026179	Pnkd	ensembl_havana	15	ENSMUSP00000084477	6	protein_coding	Pnkd-202	ensembl_havana	1 (assigned to previous version 5)	6
chr1	74391707	74392327	620	74392089	59	41.51	9.79	38.78	Mono_(EmptyVector)_Peaks_peak_872	Mono_(EmptyVector)_Peaks	ENSMUSG00000026179	ENSMUST00000087225	+	74371769	74392846	TTS	19938	-519	0.0295	1	CCDS15045	protein_coding	ENSMUSG00000026179	Pnkd	ensembl_havana	15	ENSMUSP00000084477	6	protein_coding	Pnkd-202	ensembl_havana	1 (assigned to previous version 5)	6
chr1	74400999	74401323	324	74401194	36	28.61	10.14	26.03	Mono_(EmptyVector)_Peaks_peak_873	Mono_(EmptyVector)_Peaks	ENSMUSG00000073650	ENSMUST00000240719	+	74401294	74408398	TSS	0	-7075	0.0042	0.0923	---	protein_coding	ENSMUSG00000073650	Catip	ensembl_havana	10	ENSMUSP00000159512	1	protein_coding	Catip-205	havana	---	1
chr1	74415793	74415993	200	74415954	14	5.06	3.18	2.97	Mono_(EmptyVector)_Peaks_peak_874	Mono_(EmptyVector)_Peaks	ENSMUSG00000026177	ENSMUST00000155865	+	74415816	74419016	TSS	0	-3023	0.0556	0.8856	---	protein_coding	ENSMUSG00000026177	Slc11a1	ensembl_havana	12	---	---	protein_coding_CDS_not_defined	Slc11a1-210	havana	3 (assigned to previous version 1)	2
chr1	74420535	74421182	647	74420750	67	48.23	10.4	45.42	Mono_(EmptyVector)_Peaks_peak_875	Mono_(EmptyVector)_Peaks	ENSMUSG00000026177	ENSMUST00000133896	+	74420810	74423333	TSS	0	-2151	0.1478	0.5756	---	protein_coding	ENSMUSG00000026177	Slc11a1	ensembl_havana	12	---	---	retained_intron	Slc11a1-204	havana	5 (assigned to previous version 7)	8
chr1	74425854	74426431	577	74426117	211	135.78	10.13	132.24	Mono_(EmptyVector)_Peaks_peak_876	Mono_(EmptyVector)_Peaks	ENSMUSG00000026177	ENSMUST00000147233	+	74414362	74425212	TTS	11492	642	0	0	---	protein_coding	ENSMUSG00000026177	Slc11a1	ensembl_havana	12	---	---	retained_intron	Slc11a1-208	havana	2 (assigned to previous version 7)	8
chr1	74429408	74429855	447	74429621	66	12.77	2.74	10.44	Mono_(EmptyVector)_Peaks_peak_877	Mono_(EmptyVector)_Peaks	ENSMUSG00000026176	ENSMUST00000027367	+	74430668	74436445	TSS	-813	-6590	0	0	CCDS15048	protein_coding	ENSMUSG00000026176	Ctdsp1	ensembl_havana	14	ENSMUSP00000027367	8	protein_coding	Ctdsp1-201	ensembl_havana	1 (assigned to previous version 13)	14
chr1	74430505	74431669	1164	74430667	217	128.49	8.95	125.01	Mono_(EmptyVector)_Peaks_peak_878	Mono_(EmptyVector)_Peaks	ENSMUSG00000026176	ENSMUST00000027367	+	74430668	74436445	TSS	0	-4776	0.1734	0.8601	CCDS15048	protein_coding	ENSMUSG00000026176	Ctdsp1	ensembl_havana	14	ENSMUSP00000027367	8	protein_coding	Ctdsp1-201	ensembl_havana	1 (assigned to previous version 13)	14
chr1	74436454	74436990	536	74436664	316	314.02	23.4	309.13	Mono_(EmptyVector)_Peaks_peak_879	Mono_(EmptyVector)_Peaks	ENSMUSG00000026176	ENSMUST00000141175	+	74430954	74436442	TTS	5500	12	0	0	---	protein_coding	ENSMUSG00000026176	Ctdsp1	ensembl_havana	14	---	---	retained_intron	Ctdsp1-202	havana	2 (assigned to previous version 1)	2
chr1	74454388	74454847	459	74454460	22	12.27	5.55	9.95	Mono_(EmptyVector)_Peaks_peak_880	Mono_(EmptyVector)_Peaks	ENSMUSG00000026175	ENSMUST00000027366	+	74448535	74474719	Intron 2	5853	-19872	0.0176	1	CCDS15049	protein_coding	ENSMUSG00000026175	Vil1	ensembl_havana	13	ENSMUSP00000027366	7	protein_coding	Vil1-201	ensembl_havana	1 (assigned to previous version 12)	13
chr1	74477291	74477635	344	74477404	60	56.59	15.57	53.71	Mono_(EmptyVector)_Peaks_peak_881	Mono_(EmptyVector)_Peaks	ENSMUSG00000033364	ENSMUST00000189257	-	74476889	74583444	TTS	105809	-402	0.0032	1	CCDS15050	protein_coding	ENSMUSG00000033364	Usp37	ensembl_havana	14	ENSMUSP00000140670	2	protein_coding	Usp37-205	ensembl_havana	1 (assigned to previous version 6)	7
chr1	74544703	74545923	1220	74545083	251	219.37	17.55	215.17	Mono_(EmptyVector)_Peaks_peak_882	Mono_(EmptyVector)_Peaks	ENSMUSG00000033364	ENSMUST00000186282	-	74534877	74544966	TSS	0	-9826	0.0262	0.2162	---	protein_coding	ENSMUSG00000033364	Usp37	ensembl_havana	14	ENSMUSP00000140158	2	protein_coding	Usp37-202	havana	3 (assigned to previous version 6)	7
chr1	74626704	74627711	1007	74627419	236	200.28	16.48	196.23	Mono_(EmptyVector)_Peaks_peak_883	Mono_(EmptyVector)_Peaks	ENSMUSG00002075545	ENSMUST00020182371	-	74626055	74626132	TSS	-572	-649	0	0	---	miRNA	ENSMUSG00002075545	Gm56341	ensembl	1	---	---	miRNA	Gm56341-201	ensembl	---	1
chr1	74640097	74640873	776	74640527	74	71.4	17.22	68.39	Mono_(EmptyVector)_Peaks_peak_884	Mono_(EmptyVector)_Peaks	ENSMUSG00000026171	ENSMUST00000135140	-	74632907	74640532	TSS	0	-7190	0.0572	0.5611	---	protein_coding	ENSMUSG00000026171	Rnf25	ensembl_havana	13	ENSMUSP00000138040	2	nonsense_mediated_decay	Rnf25-206	havana	5 (assigned to previous version 7)	8
chr1	74649797	74650261	464	74650008	14	8.31	4.94	6.1	Mono_(EmptyVector)_Peaks_peak_885	Mono_(EmptyVector)_Peaks	ENSMUSG00000033276	ENSMUST00000189830	+	74642369	74650416	TTS	7428	-155	0.0578	1	---	protein_coding	ENSMUSG00000033276	Stk36	ensembl_havana	19	ENSMUSP00000140912	2	nonsense_mediated_decay	Stk36-209	havana	3 (assigned to previous version 1)	2
chr1	74700635	74701384	749	74700969	181	188.89	24.33	184.94	Mono_(EmptyVector)_Peaks_peak_886	Mono_(EmptyVector)_Peaks	ENSMUSG00000033257	ENSMUST00000141119	+	74700909	74724517	TSS	0	-23133	0.0202	0.6347	---	protein_coding	ENSMUSG00000033257	Ttll4	ensembl_havana	15	ENSMUSP00000116733	2	protein_coding	Ttll4-206	havana	3 (assigned to previous version 7)	8
chr1	74752344	74752689	345	74752396	11	5.79	3.95	3.66	Mono_(EmptyVector)_Peaks_peak_887	Mono_(EmptyVector)_Peaks	ENSMUSG00000026170	ENSMUST00000027356	+	74752733	74777052	TSS	-44	-24363	0	0	CCDS15054	protein_coding	ENSMUSG00000026170	Cyp27a1	ensembl_havana	7	ENSMUSP00000027356	6	protein_coding	Cyp27a1-201	ensembl_havana	1 (assigned to previous version 6)	7
chr1	74787896	74788134	238	74787970	17	8.32	4.44	6.11	Mono_(EmptyVector)_Peaks_peak_888	Mono_(EmptyVector)_Peaks	ENSMUSG00000006542	ENSMUST00000113672	-	74779364	74787737	TSS	-159	-8532	0	0	---	protein_coding	ENSMUSG00000006542	Prkag3	ensembl_havana	14	ENSMUSP00000109302	3	protein_coding	Prkag3-202	havana	1 (assigned to previous version 8)	9
chr1	74788375	74788766	391	74788696	34	24.36	8.65	21.84	Mono_(EmptyVector)_Peaks_peak_889	Mono_(EmptyVector)_Peaks	ENSMUSG00000006542	ENSMUST00000113672	-	74779364	74787737	TSS	-638	-9011	0	0	---	protein_coding	ENSMUSG00000006542	Prkag3	ensembl_havana	14	ENSMUSP00000109302	3	protein_coding	Prkag3-202	havana	1 (assigned to previous version 8)	9
chr1	74811159	74811424	265	74811286	21	8.57	4.01	6.35	Mono_(EmptyVector)_Peaks_peak_890	Mono_(EmptyVector)_Peaks	ENSMUSG00000033227	ENSMUST00000006716	+	74811051	74824482	TSS	108	-13058	0.0198	1	CCDS15056	protein_coding	ENSMUSG00000033227	Wnt6	ensembl_havana	8	ENSMUSP00000006716	7	protein_coding	Wnt6-201	ensembl_havana	1 (assigned to previous version 7)	8
chr1	74812126	74812695	569	74812430	73	59.93	13.03	57.02	Mono_(EmptyVector)_Peaks_peak_891	Mono_(EmptyVector)_Peaks	ENSMUSG00000033227	ENSMUST00000006716	+	74811051	74824482	Intron 1	1075	-11787	0.0424	1	CCDS15056	protein_coding	ENSMUSG00000033227	Wnt6	ensembl_havana	8	ENSMUSP00000006716	7	protein_coding	Wnt6-201	ensembl_havana	1 (assigned to previous version 7)	8
chr1	74823618	74823801	183	74823771	14	6.3	3.82	4.17	Mono_(EmptyVector)_Peaks_peak_892	Mono_(EmptyVector)_Peaks	ENSMUSG00000033227	ENSMUST00000006716	+	74811051	74824482	TTS	12567	-681	0.0137	1	CCDS15056	protein_coding	ENSMUSG00000033227	Wnt6	ensembl_havana	8	ENSMUSP00000006716	7	protein_coding	Wnt6-201	ensembl_havana	1 (assigned to previous version 7)	8
chr1	74827117	74827305	188	74827221	18	9.1	4.67	6.87	Mono_(EmptyVector)_Peaks_peak_893	Mono_(EmptyVector)_Peaks	.	.	.	.	.	Intergenic	.	.	.	.	.	.	.	.	.	.	.	.	.	.	.	.	.
chr1	74832508	74832755	247	74832664	33	21.66	7.65	19.17	Mono_(EmptyVector)_Peaks_peak_894	Mono_(EmptyVector)_Peaks	ENSMUSG00000026167	ENSMUST00000187238	+	74832522	74842655	TSS	0	-9900	0.0231	0.9435	---	protein_coding	ENSMUSG00000026167	Wnt10a	ensembl_havana	15	ENSMUSP00000139656	2	protein_coding	Wnt10a-202	havana	5 (assigned to previous version 1)	2
chr1	74842128	74842829	701	74842328	56	37.9	9.15	35.2	Mono_(EmptyVector)_Peaks_peak_895	Mono_(EmptyVector)_Peaks	ENSMUSG00000026167	ENSMUST00000006718	+	74830675	74843339	TTS	11453	-510	0.0554	1	CCDS15057	protein_coding	ENSMUSG00000026167	Wnt10a	ensembl_havana	15	ENSMUSP00000006718	9	protein_coding	Wnt10a-201	ensembl_havana	1 (assigned to previous version 14)	15
chr1	74847359	74847550	191	74847509	47	31.9	8.82	29.28	Mono_(EmptyVector)_Peaks_peak_896	Mono_(EmptyVector)_Peaks	.	.	.	.	.	Intergenic	.	.	.	.	.	.	.	.	.	.	.	.	.	.	.	.	.
chr1	74855790	74856588	798	74856190	66	53.33	12.41	50.48	Mono_(EmptyVector)_Peaks_peak_897	Mono_(EmptyVector)_Peaks	.	.	.	.	.	Intergenic	.	.	.	.	.	.	.	.	.	.	.	.	.	.	.	.	.
chr1	74885608	74886026	418	74885732	16	10.14	5.6	7.87	Mono_(EmptyVector)_Peaks_peak_898	Mono_(EmptyVector)_Peaks	.	.	.	.	.	Intergenic	.	.	.	.	.	.	.	.	.	.	.	.	.	.	.	.	.
chr1	74891105	74891496	391	74891281	25	13.99	5.81	11.64	Mono_(EmptyVector)_Peaks_peak_899	Mono_(EmptyVector)_Peaks	ENSMUSG00000089964	ENSMUST00000159627	+	74890054	74919113	Intron 1	1051	-27617	0.0135	1	---	lncRNA	ENSMUSG00000089964	Gm16582	havana	2	---	---	lncRNA	Gm16582-201	havana	1 (assigned to previous version 1)	2
chr1	74893945	74894283	338	74894059	24	12.44	5.28	10.12	Mono_(EmptyVector)_Peaks_peak_900	Mono_(EmptyVector)_Peaks	ENSMUSG00000090071	ENSMUST00000160379	+	74894093	74896892	TSS	0	-2609	0.0682	0.5634	CCDS48290	protein_coding	ENSMUSG00000090071	Cdk5r2	ensembl_havana	5	ENSMUSP00000125322	3	protein_coding	Cdk5r2-201	ensembl_havana	NA (assigned to previous version 3)	4
chr1	74921342	74921661	319	74921501	15	8.17	4.68	5.96	Mono_(EmptyVector)_Peaks_peak_901	Mono_(EmptyVector)_Peaks	ENSMUSG00000055197	ENSMUST00000068631	-	74920668	74924579	TTS	2918	-674	0.0818	1	CCDS15058	protein_coding	ENSMUSG00000055197	Fev	ensembl_havana	5	ENSMUSP00000070878	4	protein_coding	Fev-201	ensembl_havana	1 (assigned to previous version 3)	4
chr1	74932064	74932749	685	74932417	15	7.97	4.57	5.77	Mono_(EmptyVector)_Peaks_peak_902	Mono_(EmptyVector)_Peaks	ENSMUSG00000006546	ENSMUST00000006721	-	74929093	74932303	TSS	0	-2971	0.0747	0.3499	CCDS15059	protein_coding	ENSMUSG00000006546	Cryba2	ensembl_havana	4	ENSMUSP00000006721	3	protein_coding	Cryba2-201	ensembl_havana	1 (assigned to previous version 2)	3
chr1	74939921	74940112	191	74940026	14	7.08	4.24	4.91	Mono_(EmptyVector)_Peaks_peak_903	Mono_(EmptyVector)_Peaks	ENSMUSG00000065616	ENSMUST00000083682	-	74939817	74939881	TSS	-40	-104	0	0	---	miRNA	ENSMUSG00000065616	Mir375	mirbase	5	---	---	miRNA	Mir375-201	mirbase	NA (assigned to previous version 3)	5
chr1	74987982	74988212	230	74988156	18	9.47	4.86	7.23	Mono_(EmptyVector)_Peaks_peak_904	Mono_(EmptyVector)_Peaks	ENSMUSG00000006538	ENSMUST00000189364	-	74986883	74990602	Intron 1	2390	-1099	0.0621	1	---	protein_coding	ENSMUSG00000006538	Ihh	ensembl_havana	13	---	---	retained_intron	Ihh-202	havana	1 (assigned to previous version 1)	2
chr1	75007061	75007579	518	75007278	37	26.48	8.87	23.92	Mono_(EmptyVector)_Peaks_peak_905	Mono_(EmptyVector)_Peaks	ENSMUSG00000026162	ENSMUST00000152855	-	75006298	75101845	TTS	94266	-763	0.0054	1	---	protein_coding	ENSMUSG00000026162	Nhej1	ensembl_havana	9	ENSMUSP00000116797	3	protein_coding	Nhej1-201	ensembl_havana	1 (assigned to previous version 1)	3
chr1	75055955	75056287	332	75056179	16	10.14	5.6	7.87	Mono_(EmptyVector)_Peaks_peak_906	Mono_(EmptyVector)_Peaks	ENSMUSG00000026162	ENSMUST00000152855	-	75006298	75101845	Intron 5	45558	-49657	0.0035	1	---	protein_coding	ENSMUSG00000026162	Nhej1	ensembl_havana	9	ENSMUSP00000116797	3	protein_coding	Nhej1-201	ensembl_havana	1 (assigned to previous version 1)	3
chr1	75063993	75064487	494	75064189	128	122.88	19.32	119.44	Mono_(EmptyVector)_Peaks_peak_907	Mono_(EmptyVector)_Peaks	ENSMUSG00000026162	ENSMUST00000152855	-	75006298	75101845	Intron 5	37358	-57695	0.0052	1	---	protein_coding	ENSMUSG00000026162	Nhej1	ensembl_havana	9	ENSMUSP00000116797	3	protein_coding	Nhej1-201	ensembl_havana	1 (assigned to previous version 1)	3
chr1	75079570	75080028	458	75079736	64	61.39	16.34	58.47	Mono_(EmptyVector)_Peaks_peak_908	Mono_(EmptyVector)_Peaks	ENSMUSG00000026162	ENSMUST00000152855	-	75006298	75101845	Intron 5	21817	-73272	0.0048	1	---	protein_coding	ENSMUSG00000026162	Nhej1	ensembl_havana	9	ENSMUSP00000116797	3	protein_coding	Nhej1-201	ensembl_havana	1 (assigned to previous version 1)	3
chr1	75090880	75091344	464	75091210	11	5.79	3.95	3.66	Mono_(EmptyVector)_Peaks_peak_909	Mono_(EmptyVector)_Peaks	ENSMUSG00000026162	ENSMUST00000152855	-	75006298	75101845	Intron 3	10501	-84582	0.0049	1	---	protein_coding	ENSMUSG00000026162	Nhej1	ensembl_havana	9	ENSMUSP00000116797	3	protein_coding	Nhej1-201	ensembl_havana	1 (assigned to previous version 1)	3
chr1	75101045	75101974	929	75101651	101	78.5	12.67	75.43	Mono_(EmptyVector)_Peaks_peak_910	Mono_(EmptyVector)_Peaks	ENSMUSG00000026162	ENSMUST00000152855	-	75006298	75101845	TSS	0	-94747	0.0084	0.8613	---	protein_coding	ENSMUSG00000026162	Nhej1	ensembl_havana	9	ENSMUSP00000116797	3	protein_coding	Nhej1-201	ensembl_havana	1 (assigned to previous version 1)	3
chr1	75118041	75118487	446	75118290	55	19.06	4.21	16.62	Mono_(EmptyVector)_Peaks_peak_911	Mono_(EmptyVector)_Peaks	ENSMUSG00000033159	ENSMUST00000168720	-	75111198	75119283	TSS	796	-6843	0.0553	1	CCDS15063	protein_coding	ENSMUSG00000033159	Cnppd1	ensembl_havana	15	ENSMUSP00000132688	2	protein_coding	Cnppd1-202	ensembl_havana	1 (assigned to previous version 7)	8
chr1	75119048	75119892	844	75119418	179	138.16	13.49	134.6	Mono_(EmptyVector)_Peaks_peak_912	Mono_(EmptyVector)_Peaks	ENSMUSG00000049339	ENSMUST00000187901	+	75119826	75121022	TSS	0	-1130	0.056	0.0793	---	protein_coding	ENSMUSG00000049339	Retreg2	ensembl_havana	17	ENSMUSP00000140636	2	protein_coding	Retreg2-203	havana	2 (assigned to previous version 1)	2
chr1	75145016	75145875	859	75145481	249	232.49	20.03	228.19	Mono_(EmptyVector)_Peaks_peak_913	Mono_(EmptyVector)_Peaks	ENSMUSG00000026197	ENSMUST00000160033	+	75145345	75147214	TSS	0	-1339	0.284	0.6174	---	protein_coding	ENSMUSG00000026197	Zfand2b	ensembl_havana	13	---	---	retained_intron	Zfand2b-202	havana	2 (assigned to previous version 7)	8
chr1	75156299	75157194	895	75157005	101	80.91	13.33	77.81	Mono_(EmptyVector)_Peaks_peak_914	Mono_(EmptyVector)_Peaks	ENSMUSG00000026198	ENSMUST00000160081	-	75148363	75156931	TSS	0	-7936	0.0739	0.7065	---	protein_coding	ENSMUSG00000026198	Abcb6	ensembl_havana	16	---	---	retained_intron	Abcb6-203	havana	2 (assigned to previous version 7)	8
chr1	75168316	75169355	1039	75168706	224	194.8	17.19	190.8	Mono_(EmptyVector)_Peaks_peak_915	Mono_(EmptyVector)_Peaks	ENSMUSG00000033124	ENSMUST00000187601	-	75166413	75168607	TSS	0	-1903	0.133	0.2808	---	protein_coding	ENSMUSG00000033124	Atg9a	ensembl_havana	17	---	---	retained_intron	Atg9a-203	havana	3 (assigned to previous version 6)	7
chr1	75187174	75187840	666	75187444	107	81.6	12.39	78.5	Mono_(EmptyVector)_Peaks_peak_916	Mono_(EmptyVector)_Peaks	ENSMUSG00000026201	ENSMUST00000123825	+	75187518	75188879	TSS	0	-1039	0.2372	0.4843	---	protein_coding	ENSMUSG00000026201	Stk16	ensembl_havana	13	ENSMUSP00000122688	2	protein_coding	Stk16-202	havana	2 (assigned to previous version 7)	8
chr1	75191295	75191773	478	75191417	56	19.45	4.23	16.99	Mono_(EmptyVector)_Peaks_peak_917	Mono_(EmptyVector)_Peaks	ENSMUSG00000026202	ENSMUST00000186213	-	75190872	75195939	TTS	4166	-423	0.0945	1	CCDS35623	protein_coding	ENSMUSG00000026202	Tuba4a	ensembl_havana	14	ENSMUSP00000140657	2	protein_coding	Tuba4a-202	ensembl_havana	1 (assigned to previous version 6)	7
chr1	75195332	75196208	876	75195941	94	57.1	8.59	54.22	Mono_(EmptyVector)_Peaks_peak_918	Mono_(EmptyVector)_Peaks	ENSMUSG00000026202	ENSMUST00000186213	-	75190872	75195939	TSS	0	-4460	0.12	0.6933	CCDS35623	protein_coding	ENSMUSG00000026202	Tuba4a	ensembl_havana	14	ENSMUSP00000140657	2	protein_coding	Tuba4a-202	ensembl_havana	1 (assigned to previous version 6)	7
chr1	75198267	75198584	317	75198319	40	17.48	5.02	15.07	Mono_(EmptyVector)_Peaks_peak_919	Mono_(EmptyVector)_Peaks	ENSMUSG00000096094	ENSMUST00000180101	-	75196900	75208735	Intron 2	10151	-1367	0.0269	1	CCDS56634	protein_coding	ENSMUSG00000096094	A630095N17Rik	ensembl_havana	3	ENSMUSP00000135937	2	protein_coding	A630095N17Rik-202	ensembl_havana	3 (assigned to previous version 2)	3
chr1	75207267	75208285	1018	75208080	88	57.01	9.34	54.13	Mono_(EmptyVector)_Peaks_peak_920	Mono_(EmptyVector)_Peaks	ENSMUSG00000096094	ENSMUST00000191271	-	75207507	75208747	TSS	462	0	0.6277	0.7645	---	protein_coding	ENSMUSG00000096094	A630095N17Rik	ensembl_havana	3	ENSMUSP00000140071	2	nonsense_mediated_decay	A630095N17Rik-203	havana	3 (assigned to previous version 1)	2
chr1	75211340	75211519	179	75211416	56	17.52	3.85	15.11	Mono_(EmptyVector)_Peaks_peak_921	Mono_(EmptyVector)_Peaks	.	.	.	.	.	Intergenic	.	.	.	.	.	.	.	.	.	.	.	.	.	.	.	.	.
chr1	75212853	75213833	980	75213182	150	117.72	13.62	114.33	Mono_(EmptyVector)_Peaks_peak_922	Mono_(EmptyVector)_Peaks	ENSMUSG00000026203	ENSMUST00000188346	+	75213113	75222337	TSS	0	-8504	0.0782	0.735	CCDS35624	protein_coding	ENSMUSG00000026203	Dnajb2	ensembl_havana	17	ENSMUSP00000140588	2	protein_coding	Dnajb2-208	havana	1 (assigned to previous version 6)	7
chr1	75224625	75225412	787	75224963	209	171.75	15.33	167.93	Mono_(EmptyVector)_Peaks_peak_923	Mono_(EmptyVector)_Peaks	ENSMUSG00000026204	ENSMUST00000027404	-	75223671	75240858	TTS	15446	-954	0.0458	1	CCDS35625	protein_coding	ENSMUSG00000026204	Ptprn	ensembl_havana	16	ENSMUSP00000027404	6	protein_coding	Ptprn-201	ensembl_havana	1 (assigned to previous version 11)	12
chr1	75228254	75228491	237	75228403	36	7.95	2.77	5.75	Mono_(EmptyVector)_Peaks_peak_924	Mono_(EmptyVector)_Peaks	ENSMUSG00000101840	ENSMUST00000191154	+	75228966	75234072	TSS	-475	-5581	0	0	---	lncRNA	ENSMUSG00000101840	Gm28294	havana	2	---	---	lncRNA	Gm28294-201	havana	2 (assigned to previous version 1)	2
chr1	75239727	75240481	754	75239881	113	89.65	13.35	86.48	Mono_(EmptyVector)_Peaks_peak_925	Mono_(EmptyVector)_Peaks	ENSMUSG00000026204	ENSMUST00000027404	-	75223671	75240858	TSS	377	-16056	0.0439	1	CCDS35625	protein_coding	ENSMUSG00000026204	Ptprn	ensembl_havana	16	ENSMUSP00000027404	6	protein_coding	Ptprn-201	ensembl_havana	1 (assigned to previous version 11)	12
chr1	75269238	75269775	537	75269616	19	11.25	5.6	8.96	Mono_(EmptyVector)_Peaks_peak_926	Mono_(EmptyVector)_Peaks	.	.	.	.	.	Intergenic	.	.	.	.	.	.	.	.	.	.	.	.	.	.	.	.	.
chr1	75293684	75294727	1043	75294165	419	311.78	13.4	306.9	Mono_(EmptyVector)_Peaks_peak_927	Mono_(EmptyVector)_Peaks	ENSMUSG00000026209	ENSMUST00000187075	-	75291846	75293958	TSS	0	-1838	0.1301	0.2634	---	protein_coding	ENSMUSG00000026209	Dnpep	ensembl_havana	16	ENSMUSP00000140877	2	protein_coding	Dnpep-207	havana	3 (assigned to previous version 6)	7
chr1	75347976	75348311	335	75348203	24	15.54	6.76	13.16	Mono_(EmptyVector)_Peaks_peak_928	Mono_(EmptyVector)_Peaks	ENSMUSG00000085653	ENSMUST00000130095	-	75344855	75347164	TSS	-812	-3121	0	0	---	lncRNA	ENSMUSG00000085653	Gm15179	havana	9	---	---	lncRNA	Gm15179-201	havana_tagene	3 (assigned to previous version 1)	3
chr1	75358342	75359750	1408	75359532	38	22.74	7.09	20.24	Mono_(EmptyVector)_Peaks_peak_929	Mono_(EmptyVector)_Peaks	ENSMUSG00000026207	ENSMUST00000187214	+	75358770	75360027	TSS	0	-277	0.7798	0.6962	---	protein_coding	ENSMUSG00000026207	Speg	ensembl_havana	17	---	---	retained_intron	Speg-215	havana	5 (assigned to previous version 1)	2
chr1	75369530	75370099	569	75369883	141	136.03	19.85	132.49	Mono_(EmptyVector)_Peaks_peak_930	Mono_(EmptyVector)_Peaks	ENSMUSG00000026207	ENSMUST00000132228	+	75361472	75368568	TTS	8058	962	0	0	---	protein_coding	ENSMUSG00000026207	Speg	ensembl_havana	17	ENSMUSP00000121825	2	nonsense_mediated_decay	Speg-210	havana	2 (assigned to previous version 1)	2
chr1	75375417	75375928	511	75375591	80	39.91	6.51	37.19	Mono_(EmptyVector)_Peaks_peak_931	Mono_(EmptyVector)_Peaks	ENSMUSG00000026207	ENSMUST00000113589	+	75376729	75380635	TSS	-801	-4707	0	0	CCDS48293	protein_coding	ENSMUSG00000026207	Speg	ensembl_havana	17	ENSMUSP00000109219	2	protein_coding	Speg-204	ensembl_havana	2 (assigned to previous version 7)	8
chr1	75376424	75377665	1241	75376703	103	60.19	8.23	57.28	Mono_(EmptyVector)_Peaks_peak_932	Mono_(EmptyVector)_Peaks	ENSMUSG00000026207	ENSMUST00000113588	+	75377165	75381015	TSS	0	-3350	0.1301	0.4034	CCDS48293	protein_coding	ENSMUSG00000026207	Speg	ensembl_havana	17	ENSMUSP00000109218	2	protein_coding	Speg-203	havana	5 (assigned to previous version 7)	8
chr1	75399741	75400000	259	75399884	13	5.78	3.67	3.66	Mono_(EmptyVector)_Peaks_peak_933	Mono_(EmptyVector)_Peaks	ENSMUSG00000026207	ENSMUST00000143679	+	75400154	75404268	TSS	-154	-4268	0	0	---	protein_coding	ENSMUSG00000026207	Speg	ensembl_havana	17	---	---	retained_intron	Speg-212	havana	3 (assigned to previous version 1)	2
chr1	75412318	75413008	690	75412527	43	29.4	8.71	26.81	Mono_(EmptyVector)_Peaks_peak_934	Mono_(EmptyVector)_Peaks	ENSMUSG00000033021	ENSMUST00000133418	+	75412612	75418160	TSS	0	-5152	0.0715	0.5745	---	protein_coding	ENSMUSG00000033021	Gmppa	ensembl_havana	17	ENSMUSP00000122443	2	protein_coding	Gmppa-206	havana	5 (assigned to previous version 7)	8
chr1	75422347	75422630	283	75422516	40	23.86	7.16	21.34	Mono_(EmptyVector)_Peaks_peak_935	Mono_(EmptyVector)_Peaks	.	.	.	.	.	Intergenic	.	.	.	.	.	.	.	.	.	.	.	.	.	.	.	.	.
chr1	75427240	75427562	322	75427470	20	7.4	3.63	5.22	Mono_(EmptyVector)_Peaks_peak_936	Mono_(EmptyVector)_Peaks	ENSMUSG00000033007	ENSMUST00000113577	+	75427080	75450985	TSS	160	-23423	0.0135	1	---	protein_coding	ENSMUSG00000033007	Asic4	ensembl_havana	16	ENSMUSP00000109207	2	protein_coding	Asic4-202	havana	5 (assigned to previous version 7)	8
chr1	75444185	75444515	330	75444413	26	14.85	6.02	12.49	Mono_(EmptyVector)_Peaks_peak_937	Mono_(EmptyVector)_Peaks	ENSMUSG00000102605	ENSMUST00000194916	-	75445214	75447406	TTS	2891	699	0	0	---	TEC	ENSMUSG00000102605	Gm37264	havana	2	---	---	TEC	Gm37264-201	havana	NA (assigned to previous version 1)	2
chr1	75453935	75454387	452	75454171	71	21.09	3.79	18.61	Mono_(EmptyVector)_Peaks_peak_938	Mono_(EmptyVector)_Peaks	ENSMUSG00000032997	ENSMUST00000124042	-	75454154	75455759	TTS	1372	0	0.1457	0.5166	---	protein_coding	ENSMUSG00000032997	Chpf	ensembl_havana	17	ENSMUSP00000122057	2	nonsense_mediated_decay	Chpf-203	havana	5 (assigned to previous version 1)	2
chr1	75455427	75456461	1034	75456079	259	197.06	13.57	193.04	Mono_(EmptyVector)_Peaks_peak_939	Mono_(EmptyVector)_Peaks	ENSMUSG00000051703	ENSMUST00000148980	+	75456220	75459257	TSS	0	-2796	0.0797	0.2338	---	protein_coding	ENSMUSG00000051703	Tmem198	ensembl_havana	15	ENSMUSP00000116977	2	protein_coding	Tmem198-203	havana	3 (assigned to previous version 1)	2
chr1	75463381	75463560	179	75463404	21	4.62	2.5	2.56	Mono_(EmptyVector)_Peaks_peak_940	Mono_(EmptyVector)_Peaks	ENSMUSG00000026211	ENSMUST00000156499	-	75455954	75463878	TSS	318	-7427	0.0227	1	---	protein_coding	ENSMUSG00000026211	Obsl1	ensembl_havana	19	---	---	retained_intron	Obsl1-212	havana	3 (assigned to previous version 1)	3
chr1	75463813	75464825	1012	75464350	75	46.23	8.49	43.45	Mono_(EmptyVector)_Peaks_peak_941	Mono_(EmptyVector)_Peaks	ENSMUSG00000026211	ENSMUST00000156705	-	75463867	75464723	TSS	0	0	1	0.846	---	protein_coding	ENSMUSG00000026211	Obsl1	ensembl_havana	19	---	---	retained_intron	Obsl1-213	havana	3 (assigned to previous version 1)	2
chr1	75497955	75498663	708	75498165	101	87.88	15.39	84.73	Mono_(EmptyVector)_Peaks_peak_942	Mono_(EmptyVector)_Peaks	ENSMUSG00000026213	ENSMUST00000027414	+	75498173	75513980	TSS	0	-15317	0.0311	0.6925	CCDS15079	protein_coding	ENSMUSG00000026213	Stk11ip	ensembl_havana	16	ENSMUSP00000027414	10	protein_coding	Stk11ip-201	ensembl_havana	1 (assigned to previous version 15)	16
chr1	75522668	75523595	927	75523163	113	96.73	15.26	93.51	Mono_(EmptyVector)_Peaks_peak_943	Mono_(EmptyVector)_Peaks	ENSMUSG00000006576	ENSMUST00000145516	+	75523171	75524389	TSS	0	-794	0.3486	0.458	---	protein_coding	ENSMUSG00000006576	Slc4a3	ensembl_havana	17	---	---	retained_intron	Slc4a3-209	havana	2 (assigned to previous version 1)	2
chr1	75536041	75536625	584	75536299	47	38.11	11.39	35.42	Mono_(EmptyVector)_Peaks_peak_944	Mono_(EmptyVector)_Peaks	ENSMUSG00000006576	ENSMUST00000132612	+	75523288	75537526	TTS	12753	-901	0.0411	1	---	protein_coding	ENSMUSG00000006576	Slc4a3	ensembl_havana	17	---	---	retained_intron	Slc4a3-205	havana	1 (assigned to previous version 7)	8
chr1	75565441	75565982	541	75565657	11	5.79	3.95	3.66	Mono_(EmptyVector)_Peaks_peak_945	Mono_(EmptyVector)_Peaks	.	.	.	.	.	Intergenic	.	.	.	.	.	.	.	.	.	.	.	.	.	.	.	.	.
chr1	75630414	75630663	249	75630549	14	8.31	4.94	6.1	Mono_(EmptyVector)_Peaks_peak_946	Mono_(EmptyVector)_Peaks	.	.	.	.	.	Intergenic	.	.	.	.	.	.	.	.	.	.	.	.	.	.	.	.	.
chr1	77437386	77438154	768	77437647	59	41.1	9.65	38.37	Mono_(EmptyVector)_Peaks_peak_947	Mono_(EmptyVector)_Peaks	ENSMUSG00000026235	ENSMUST00000190149	-	77350268	77491717	3' UTR Exon	53563	-87118	0.0054	1	---	protein_coding	ENSMUSG00000026235	Epha4	ensembl_havana	15	ENSMUSP00000140408	2	nonsense_mediated_decay	Epha4-207	havana	5 (assigned to previous version 6)	7
chr1	77438772	77439120	348	77439027	38	20.62	6.3	18.15	Mono_(EmptyVector)_Peaks_peak_948	Mono_(EmptyVector)_Peaks	ENSMUSG00000026235	ENSMUST00000190149	-	77350268	77491717	3' UTR Exon	52597	-88504	0.0025	1	---	protein_coding	ENSMUSG00000026235	Epha4	ensembl_havana	15	ENSMUSP00000140408	2	nonsense_mediated_decay	Epha4-207	havana	5 (assigned to previous version 6)	7
chr1	77447781	77448280	499	77447940	31	26.4	10.54	23.85	Mono_(EmptyVector)_Peaks_peak_949	Mono_(EmptyVector)_Peaks	ENSMUSG00000026235	ENSMUST00000190149	-	77350268	77491717	3' UTR Exon	43437	-97513	0.0035	1	---	protein_coding	ENSMUSG00000026235	Epha4	ensembl_havana	15	ENSMUSP00000140408	2	nonsense_mediated_decay	Epha4-207	havana	5 (assigned to previous version 6)	7
chr1	77461730	77462373	643	77462012	53	46.39	13.28	43.61	Mono_(EmptyVector)_Peaks_peak_950	Mono_(EmptyVector)_Peaks	ENSMUSG00000026235	ENSMUST00000190149	-	77350268	77491717	3' UTR Exon	29344	-111462	0.0046	1	---	protein_coding	ENSMUSG00000026235	Epha4	ensembl_havana	15	ENSMUSP00000140408	2	nonsense_mediated_decay	Epha4-207	havana	5 (assigned to previous version 6)	7
chr1	77480575	77480818	243	77480634	16	10.14	5.6	7.87	Mono_(EmptyVector)_Peaks_peak_951	Mono_(EmptyVector)_Peaks	ENSMUSG00000026235	ENSMUST00000190149	-	77350268	77491717	3' UTR Exon	10899	-130307	0.0017	1	---	protein_coding	ENSMUSG00000026235	Epha4	ensembl_havana	15	ENSMUSP00000140408	2	nonsense_mediated_decay	Epha4-207	havana	5 (assigned to previous version 6)	7
chr1	77491162	77492218	1056	77491762	61	40.33	9.02	37.61	Mono_(EmptyVector)_Peaks_peak_952	Mono_(EmptyVector)_Peaks	ENSMUSG00000026235	ENSMUST00000188952	-	77343826	77491717	TSS	0	-147336	0.0038	0.526	CCDS35627	protein_coding	ENSMUSG00000026235	Epha4	ensembl_havana	15	ENSMUSP00000139640	2	nonsense_mediated_decay	Epha4-205	havana	1 (assigned to previous version 6)	7
chr1	77492741	77493173	432	77493027	60	39.43	8.91	36.72	Mono_(EmptyVector)_Peaks_peak_953	Mono_(EmptyVector)_Peaks	ENSMUSG00000101849	ENSMUST00000189147	+	77491917	77493766	TSS	824	-593	0.2341	1	---	lncRNA	ENSMUSG00000101849	Gm28386	havana	2	---	---	lncRNA	Gm28386-201	havana	NA (assigned to previous version 1)	2
chr1	77785597	77785922	325	77785764	21	15.1	7.25	12.73	Mono_(EmptyVector)_Peaks_peak_954	Mono_(EmptyVector)_Peaks	.	.	.	.	.	Intergenic	.	.	.	.	.	.	.	.	.	.	.	.	.	.	.	.	.
chr1	77822524	77823376	852	77822959	89	85.03	17.74	81.9	Mono_(EmptyVector)_Peaks_peak_955	Mono_(EmptyVector)_Peaks	.	.	.	.	.	Intergenic	.	.	.	.	.	.	.	.	.	.	.	.	.	.	.	.	.
chr1	77836679	77837033	354	77836807	13	7.44	4.61	5.26	Mono_(EmptyVector)_Peaks_peak_956	Mono_(EmptyVector)_Peaks	.	.	.	.	.	Intergenic	.	.	.	.	.	.	.	.	.	.	.	.	.	.	.	.	.
chr1	77855768	77855946	178	77855853	19	13.05	6.59	10.72	Mono_(EmptyVector)_Peaks_peak_957	Mono_(EmptyVector)_Peaks	.	.	.	.	.	Intergenic	.	.	.	.	.	.	.	.	.	.	.	.	.	.	.	.	.
chr1	77924530	77924713	183	77924544	11	5.79	3.95	3.66	Mono_(EmptyVector)_Peaks_peak_958	Mono_(EmptyVector)_Peaks	ENSMUSG00000102052	ENSMUST00000189245	-	77919603	77949014	Intron 2	24301	-4927	0.0063	1	---	lncRNA	ENSMUSG00000102052	Gm28387	havana	2	---	---	lncRNA	Gm28387-201	havana	3 (assigned to previous version 1)	2
chr1	78034649	78034959	310	78034758	24	18.32	8.24	15.89	Mono_(EmptyVector)_Peaks_peak_959	Mono_(EmptyVector)_Peaks	.	.	.	.	.	Intergenic	.	.	.	.	.	.	.	.	.	.	.	.	.	.	.	.	.
chr1	78324055	78324456	401	78324327	49	46.76	14.84	43.97	Mono_(EmptyVector)_Peaks_peak_960	Mono_(EmptyVector)_Peaks	ENSMUSG00000032908	ENSMUST00000036172	+	78286982	78396927	Intron 1	37073	-72471	0.0037	1	CCDS15083	protein_coding	ENSMUSG00000032908	Sgpp2	ensembl_havana	10	ENSMUSP00000036656	9	protein_coding	Sgpp2-201	ensembl_havana	1 (assigned to previous version 9)	10
chr1	78371900	78372135	235	78371960	10	5.01	3.62	2.92	Mono_(EmptyVector)_Peaks_peak_961	Mono_(EmptyVector)_Peaks	ENSMUSG00000032908	ENSMUST00000036172	+	78286982	78396927	Intron 4	84918	-24792	0.0021	1	CCDS15083	protein_coding	ENSMUSG00000032908	Sgpp2	ensembl_havana	10	ENSMUSP00000036656	9	protein_coding	Sgpp2-201	ensembl_havana	1 (assigned to previous version 9)	10
chr1	78424645	78425393	748	78425051	55	48.98	13.8	46.17	Mono_(EmptyVector)_Peaks_peak_962	Mono_(EmptyVector)_Peaks	ENSMUSG00000026245	ENSMUST00000189529	-	78401722	78465500	3' UTR Exon	40107	-22923	0.0117	1	---	protein_coding	ENSMUSG00000026245	Farsb	ensembl_havana	17	ENSMUSP00000140001	2	nonsense_mediated_decay	Farsb-204	havana	1 (assigned to previous version 6)	7
chr1	78465100	78466170	1070	78465440	123	107.1	15.96	103.79	Mono_(EmptyVector)_Peaks_peak_963	Mono_(EmptyVector)_Peaks	ENSMUSG00000026245	ENSMUST00000188247	-	78439633	78465497	TSS	0	-25467	0.0154	0.3716	---	protein_coding	ENSMUSG00000026245	Farsb	ensembl_havana	17	ENSMUSP00000139933	2	protein_coding	Farsb-203	havana	5 (assigned to previous version 6)	7
chr1	78488472	78488745	273	78488631	14	8.31	4.94	6.1	Mono_(EmptyVector)_Peaks_peak_964	Mono_(EmptyVector)_Peaks	ENSMUSG00000090486	ENSMUST00000170511	-	78473663	78488796	TSS	51	-14809	0.0181	1	---	protein_coding	ENSMUSG00000090486	BC035947	ensembl_havana	3	ENSMUSP00000132488	2	protein_coding	BC035947-201	ensembl_havana	1 (assigned to previous version 2)	3
chr1	78514076	78514662	586	78514363	238	251.44	25.99	247	Mono_(EmptyVector)_Peaks_peak_965	Mono_(EmptyVector)_Peaks	ENSMUSG00000012187	ENSMUST00000125458	+	78514265	78514811	TSS	0	-149	0.7276	0.678	---	protein_coding	ENSMUSG00000012187	Mogat1	ensembl_havana	14	---	---	protein_coding_CDS_not_defined	Mogat1-203	havana	1 (assigned to previous version 1)	2
chr1	78635314	78636100	786	78635504	276	254.04	19.64	249.58	Mono_(EmptyVector)_Peaks_peak_966	Mono_(EmptyVector)_Peaks	ENSMUSG00000032883	ENSMUST00000134566	+	78635600	78684619	TSS	0	-48519	0.0102	0.6366	CCDS48295	protein_coding	ENSMUSG00000032883	Acsl3	ensembl_havana	16	ENSMUSP00000117952	2	protein_coding	Acsl3-203	ensembl_havana	1 (assigned to previous version 7)	8
chr1	78702282	78703062	780	78702936	37	27.13	9.16	24.57	Mono_(EmptyVector)_Peaks_peak_967	Mono_(EmptyVector)_Peaks	.	.	.	.	.	Intergenic	.	.	.	.	.	.	.	.	.	.	.	.	.	.	.	.	.
chr1	78703465	78703723	258	78703552	31	20.85	7.74	18.38	Mono_(EmptyVector)_Peaks_peak_968	Mono_(EmptyVector)_Peaks	.	.	.	.	.	Intergenic	.	.	.	.	.	.	.	.	.	.	.	.	.	.	.	.	.
chr1	78723157	78723450	293	78723349	14	8.31	4.94	6.1	Mono_(EmptyVector)_Peaks_peak_969	Mono_(EmptyVector)_Peaks	.	.	.	.	.	Intergenic	.	.	.	.	.	.	.	.	.	.	.	.	.	.	.	.	.
chr1	78789795	78790238	443	78790158	15	9.21	5.27	6.97	Mono_(EmptyVector)_Peaks_peak_970	Mono_(EmptyVector)_Peaks	ENSMUSG00000099706	ENSMUST00000189296	-	78769340	79202229	Intron 3	411991	-20455	0.001	1	---	lncRNA	ENSMUSG00000099706	Gm29536	havana	2	---	---	lncRNA	Gm29536-201	havana	1 (assigned to previous version 1)	2
chr1	79121870	79122357	487	79122053	56	59.88	18.78	56.97	Mono_(EmptyVector)_Peaks_peak_971	Mono_(EmptyVector)_Peaks	ENSMUSG00000099706	ENSMUST00000189296	-	78769340	79202229	Intron 2	79872	-352530	0.0011	1	---	lncRNA	ENSMUSG00000099706	Gm29536	havana	2	---	---	lncRNA	Gm29536-201	havana	1 (assigned to previous version 1)	2
chr1	79175480	79175668	188	79175570	14	8.31	4.94	6.1	Mono_(EmptyVector)_Peaks_peak_972	Mono_(EmptyVector)_Peaks	ENSMUSG00000099706	ENSMUST00000189296	-	78769340	79202229	Intron 1	26561	-406140	0.0004	1	---	lncRNA	ENSMUSG00000099706	Gm29536	havana	2	---	---	lncRNA	Gm29536-201	havana	1 (assigned to previous version 1)	2
chr1	79484657	79484902	245	79484771	15	9.21	5.27	6.97	Mono_(EmptyVector)_Peaks_peak_973	Mono_(EmptyVector)_Peaks	ENSMUSG00000099562	ENSMUST00000187291	-	79483520	79484875	TSS	0	-1137	0.1615	0.8902	---	processed_pseudogene	ENSMUSG00000099562	Gm19027	havana	2	---	---	processed_pseudogene	Gm19027-201	havana	NA (assigned to previous version 1)	2
chr1	79537077	79537492	415	79537219	23	17.02	7.79	14.61	Mono_(EmptyVector)_Peaks_peak_974	Mono_(EmptyVector)_Peaks	.	.	.	.	.	Intergenic	.	.	.	.	.	.	.	.	.	.	.	.	.	.	.	.	.
chr1	79538746	79539216	470	79539079	28	21.99	9.09	19.5	Mono_(EmptyVector)_Peaks_peak_975	Mono_(EmptyVector)_Peaks	.	.	.	.	.	Intergenic	.	.	.	.	.	.	.	.	.	.	.	.	.	.	.	.	.
chr1	79549676	79549859	183	79549739	18	12.06	6.26	9.75	Mono_(EmptyVector)_Peaks_peak_976	Mono_(EmptyVector)_Peaks	.	.	.	.	.	Intergenic	.	.	.	.	.	.	.	.	.	.	.	.	.	.	.	.	.
chr1	79558675	79559624	949	79559313	80	79.02	18.35	75.94	Mono_(EmptyVector)_Peaks_peak_977	Mono_(EmptyVector)_Peaks	.	.	.	.	.	Intergenic	.	.	.	.	.	.	.	.	.	.	.	.	.	.	.	.	.
chr1	79618015	79618337	322	79618125	34	29.15	11.04	26.56	Mono_(EmptyVector)_Peaks_peak_978	Mono_(EmptyVector)_Peaks	ENSMUSG00000054702	ENSMUST00000162342	-	79584593	79649690	Intron 1	31353	-33422	0.005	1	CCDS35628	protein_coding	ENSMUSG00000054702	Ap1s3	ensembl_havana	15	ENSMUSP00000125268	2	protein_coding	Ap1s3-203	ensembl_havana	1 (assigned to previous version 7)	8
chr1	79649311	79650136	825	79649859	70	62.44	14.81	59.51	Mono_(EmptyVector)_Peaks_peak_979	Mono_(EmptyVector)_Peaks	ENSMUSG00000054702	ENSMUST00000160706	-	79586903	79649686	TSS	0	-62408	0.006	0.4552	---	protein_coding	ENSMUSG00000054702	Ap1s3	ensembl_havana	15	ENSMUSP00000125631	2	nonsense_mediated_decay	Ap1s3-202	havana	5 (assigned to previous version 1)	2
chr1	79675125	79675412	287	79675270	23	16.97	7.76	14.57	Mono_(EmptyVector)_Peaks_peak_980	Mono_(EmptyVector)_Peaks	.	.	.	.	.	Intergenic	.	.	.	.	.	.	.	.	.	.	.	.	.	.	.	.	.
chr1	79718847	79719174	327	79719047	15	9.21	5.27	6.97	Mono_(EmptyVector)_Peaks_peak_981	Mono_(EmptyVector)_Peaks	ENSMUSG00000073643	ENSMUST00000125641	-	79711570	79739765	Intron 2	20591	-7277	0.0116	1	---	protein_coding	ENSMUSG00000073643	Wdfy1	ensembl_havana	12	ENSMUSP00000118431	2	protein_coding	Wdfy1-208	havana	5 (assigned to previous version 1)	2
chr1	79739034	79739753	719	79739454	115	113.18	19.87	109.82	Mono_(EmptyVector)_Peaks_peak_982	Mono_(EmptyVector)_Peaks	ENSMUSG00000073643	ENSMUST00000113511	-	79696691	79739487	TSS	0	-42343	0.0106	0.6306	---	protein_coding	ENSMUSG00000073643	Wdfy1	ensembl_havana	12	ENSMUSP00000109139	2	protein_coding	Wdfy1-203	havana	5 (assigned to previous version 7)	8
chr1	79753658	79754207	549	79753803	108	118.04	24.09	114.64	Mono_(EmptyVector)_Peaks_peak_983	Mono_(EmptyVector)_Peaks	ENSMUSG00000026248	ENSMUST00000189176	+	79753833	79756264	TSS	0	-2057	0.1542	0.6818	---	protein_coding	ENSMUSG00000026248	Mrpl44	ensembl_havana	10	---	---	retained_intron	Mrpl44-202	havana	1 (assigned to previous version 1)	2
chr1	79800657	79801092	435	79800950	13	7.44	4.61	5.26	Mono_(EmptyVector)_Peaks_peak_984	Mono_(EmptyVector)_Peaks	ENSMUSG00000026249	ENSMUST00000027467	-	79771914	79836414	5' UTR Exon	35322	-28743	0.0068	1	CCDS15092	protein_coding	ENSMUSG00000026249	Serpine2	ensembl_havana	11	ENSMUSP00000027467	5	protein_coding	Serpine2-201	ensembl_havana	1 (assigned to previous version 10)	11
chr1	79836451	79836665	214	79836550	16	9.75	5.38	7.49	Mono_(EmptyVector)_Peaks_peak_985	Mono_(EmptyVector)_Peaks	ENSMUSG00000026249	ENSMUST00000027467	-	79771914	79836414	TSS	-37	-64537	0	0	CCDS15092	protein_coding	ENSMUSG00000026249	Serpine2	ensembl_havana	11	ENSMUSP00000027467	5	protein_coding	Serpine2-201	ensembl_havana	1 (assigned to previous version 10)	11
chr1	79847989	79848328	339	79848197	68	62.15	15.32	59.22	Mono_(EmptyVector)_Peaks_peak_986	Mono_(EmptyVector)_Peaks	.	.	.	.	.	Intergenic	.	.	.	.	.	.	.	.	.	.	.	.	.	.	.	.	.
chr1	79895261	79895747	486	79895403	20	14.07	6.92	11.72	Mono_(EmptyVector)_Peaks_peak_987	Mono_(EmptyVector)_Peaks	.	.	.	.	.	Intergenic	.	.	.	.	.	.	.	.	.	.	.	.	.	.	.	.	.
chr1	79910208	79911102	894	79910796	19	13.05	6.59	10.72	Mono_(EmptyVector)_Peaks_peak_988	Mono_(EmptyVector)_Peaks	.	.	.	.	.	Intergenic	.	.	.	.	.	.	.	.	.	.	.	.	.	.	.	.	.
chr1	80001212	80001638	426	80001409	18	11.75	6.09	9.45	Mono_(EmptyVector)_Peaks_peak_989	Mono_(EmptyVector)_Peaks	.	.	.	.	.	Intergenic	.	.	.	.	.	.	.	.	.	.	.	.	.	.	.	.	.
chr1	80003628	80003865	237	80003712	14	8.31	4.94	6.1	Mono_(EmptyVector)_Peaks_peak_990	Mono_(EmptyVector)_Peaks	.	.	.	.	.	Intergenic	.	.	.	.	.	.	.	.	.	.	.	.	.	.	.	.	.
chr1	80030685	80031509	824	80030994	34	26.22	9.54	23.67	Mono_(EmptyVector)_Peaks_peak_991	Mono_(EmptyVector)_Peaks	.	.	.	.	.	Intergenic	.	.	.	.	.	.	.	.	.	.	.	.	.	.	.	.	.
chr1	80059842	80060302	460	80059987	37	33.85	12.52	31.21	Mono_(EmptyVector)_Peaks_peak_992	Mono_(EmptyVector)_Peaks	.	.	.	.	.	Intergenic	.	.	.	.	.	.	.	.	.	.	.	.	.	.	.	.	.
chr1	80131048	80131297	249	80131082	11	5.79	3.95	3.66	Mono_(EmptyVector)_Peaks_peak_993	Mono_(EmptyVector)_Peaks	.	.	.	.	.	Intergenic	.	.	.	.	.	.	.	.	.	.	.	.	.	.	.	.	.
chr1	80149354	80149995	641	80149604	53	41.65	11.24	38.92	Mono_(EmptyVector)_Peaks_peak_994	Mono_(EmptyVector)_Peaks	.	.	.	.	.	Intergenic	.	.	.	.	.	.	.	.	.	.	.	.	.	.	.	.	.
chr1	80155244	80155564	320	80155361	17	10.51	5.61	8.24	Mono_(EmptyVector)_Peaks_peak_995	Mono_(EmptyVector)_Peaks	.	.	.	.	.	Intergenic	.	.	.	.	.	.	.	.	.	.	.	.	.	.	.	.	.
chr1	80317383	80319091	1708	80318753	168	142.21	15.83	138.62	Mono_(EmptyVector)_Peaks_peak_996	Mono_(EmptyVector)_Peaks	ENSMUSG00000004364	ENSMUST00000170897	-	80264767	80318025	TSS	0	-52616	0.0121	0.3762	---	protein_coding	ENSMUSG00000004364	Cul3	ensembl_havana	15	ENSMUSP00000130010	2	nonsense_mediated_decay	Cul3-206	havana	3 (assigned to previous version 7)	8
chr1	80340269	80340857	588	80340437	31	26.4	10.54	23.85	Mono_(EmptyVector)_Peaks_peak_997	Mono_(EmptyVector)_Peaks	.	.	.	.	.	Intergenic	.	.	.	.	.	.	.	.	.	.	.	.	.	.	.	.	.
chr1	80386231	80386508	277	80386457	13	7.44	4.61	5.26	Mono_(EmptyVector)_Peaks_peak_998	Mono_(EmptyVector)_Peaks	.	.	.	.	.	Intergenic	.	.	.	.	.	.	.	.	.	.	.	.	.	.	.	.	.
chr1	80396164	80396787	623	80396295	29	24.02	9.88	21.5	Mono_(EmptyVector)_Peaks_peak_999	Mono_(EmptyVector)_Peaks	.	.	.	.	.	Intergenic	.	.	.	.	.	.	.	.	.	.	.	.	.	.	.	.	.
chr1	80425063	80425839	776	80425735	26	20.55	8.9	18.09	Mono_(EmptyVector)_Peaks_peak_1000	Mono_(EmptyVector)_Peaks	ENSMUSG00000101483	ENSMUST00000189139	+	80423657	80457585	Intron 1	1406	-31746	0.0229	1	---	lncRNA	ENSMUSG00000101483	1700016L21Rik	havana	3	---	---	lncRNA	1700016L21Rik-202	havana	3 (assigned to previous version 1)	2
chr1	80483725	80484126	401	80484005	41	39.05	13.84	36.34	Mono_(EmptyVector)_Peaks_peak_1001	Mono_(EmptyVector)_Peaks	ENSMUSG00000038608	ENSMUST00000186835	-	80480608	80484028	TSS	0	-3117	0.0889	0.7562	---	protein_coding	ENSMUSG00000038608	Dock10	ensembl_havana	16	---	---	retained_intron	Dock10-203	havana	NA (assigned to previous version 1)	2
chr1	80583885	80584115	230	80583963	17	11.09	5.93	8.8	Mono_(EmptyVector)_Peaks_peak_1002	Mono_(EmptyVector)_Peaks	ENSMUSG00000038608	ENSMUST00000191505	-	80560934	80736245	CDS Exon 6	152130	-22951	0.0013	1	---	protein_coding	ENSMUSG00000038608	Dock10	ensembl_havana	16	---	---	retained_intron	Dock10-211	havana	1 (assigned to previous version 1)	2
chr1	81601716	81602120	404	81602005	13	7.44	4.61	5.26	Mono_(EmptyVector)_Peaks_peak_1003	Mono_(EmptyVector)_Peaks	.	.	.	.	.	Intergenic	.	.	.	.	.	.	.	.	.	.	.	.	.	.	.	.	.
chr1	81608203	81608424	221	81608319	10	5.01	3.62	2.92	Mono_(EmptyVector)_Peaks_peak_1004	Mono_(EmptyVector)_Peaks	.	.	.	.	.	Intergenic	.	.	.	.	.	.	.	.	.	.	.	.	.	.	.	.	.
chr1	81717763	81718135	372	81717899	44	33	9.97	30.37	Mono_(EmptyVector)_Peaks_peak_1005	Mono_(EmptyVector)_Peaks	.	.	.	.	.	Intergenic	.	.	.	.	.	.	.	.	.	.	.	.	.	.	.	.	.
chr1	81722262	81722727	465	81722513	60	39.35	8.89	36.64	Mono_(EmptyVector)_Peaks_peak_1006	Mono_(EmptyVector)_Peaks	.	.	.	.	.	Intergenic	.	.	.	.	.	.	.	.	.	.	.	.	.	.	.	.	.
chr1	81723223	81723859	636	81723511	63	47.88	11.15	45.09	Mono_(EmptyVector)_Peaks_peak_1007	Mono_(EmptyVector)_Peaks	.	.	.	.	.	Intergenic	.	.	.	.	.	.	.	.	.	.	.	.	.	.	.	.	.
chr1	81733457	81733868	411	81733615	94	97.66	21.04	94.43	Mono_(EmptyVector)_Peaks_peak_1008	Mono_(EmptyVector)_Peaks	.	.	.	.	.	Intergenic	.	.	.	.	.	.	.	.	.	.	.	.	.	.	.	.	.
chr1	82128427	82128836	409	82128718	18	12.06	6.26	9.75	Mono_(EmptyVector)_Peaks_peak_1009	Mono_(EmptyVector)_Peaks	.	.	.	.	.	Intergenic	.	.	.	.	.	.	.	.	.	.	.	.	.	.	.	.	.
chr1	82133813	82134087	274	82133917	18	12.06	6.26	9.75	Mono_(EmptyVector)_Peaks_peak_1010	Mono_(EmptyVector)_Peaks	.	.	.	.	.	Intergenic	.	.	.	.	.	.	.	.	.	.	.	.	.	.	.	.	.
chr1	82260795	82261451	656	82261163	108	99.6	17.34	96.35	Mono_(EmptyVector)_Peaks_peak_1011	Mono_(EmptyVector)_Peaks	ENSMUSG00000055980	ENSMUST00000069799	-	82210822	82269138	3' UTR Exon	7687	-49973	0.0113	1	CCDS15096	protein_coding	ENSMUSG00000055980	Irs1	ensembl_havana	3	ENSMUSP00000063795	3	protein_coding	Irs1-201	ensembl_havana	1 (assigned to previous version 2)	3
chr1	82268710	82269531	821	82269297	96	85.25	15.8	82.11	Mono_(EmptyVector)_Peaks_peak_1012	Mono_(EmptyVector)_Peaks	ENSMUSG00000055980	ENSMUST00000069799	-	82210822	82269138	TSS	0	-57888	0.0074	0.5219	CCDS15096	protein_coding	ENSMUSG00000055980	Irs1	ensembl_havana	3	ENSMUSP00000063795	3	protein_coding	Irs1-201	ensembl_havana	1 (assigned to previous version 2)	3
chr1	82293944	82294762	818	82294255	228	222.85	21.83	218.62	Mono_(EmptyVector)_Peaks_peak_1013	Mono_(EmptyVector)_Peaks	ENSMUSG00000026142	ENSMUST00000187475	+	82294363	82297452	TSS	0	-2690	0.1295	0.4884	---	protein_coding	ENSMUSG00000026142	Rhbdd1	ensembl_havana	16	---	---	retained_intron	Rhbdd1-203	havana	NA (assigned to previous version 1)	2
chr1	82336681	82337215	534	82336905	47	42.37	13.38	39.63	Mono_(EmptyVector)_Peaks_peak_1014	Mono_(EmptyVector)_Peaks	ENSMUSG00000026142	ENSMUST00000140020	+	82316770	82423088	Intron 3	19911	-85873	0.005	1	CCDS15097	protein_coding	ENSMUSG00000026142	Rhbdd1	ensembl_havana	16	ENSMUSP00000137770	2	protein_coding	Rhbdd1-202	ensembl_havana	1 (assigned to previous version 1)	2
chr1	82349671	82349944	273	82349780	14	5.6	3.45	3.49	Mono_(EmptyVector)_Peaks_peak_1015	Mono_(EmptyVector)_Peaks	ENSMUSG00000026142	ENSMUST00000140020	+	82316770	82423088	Intron 5	32901	-73144	0.0026	1	CCDS15097	protein_coding	ENSMUSG00000026142	Rhbdd1	ensembl_havana	16	ENSMUSP00000137770	2	protein_coding	Rhbdd1-202	ensembl_havana	1 (assigned to previous version 1)	2
chr1	82351319	82351687	368	82351553	26	15.27	6.21	12.9	Mono_(EmptyVector)_Peaks_peak_1016	Mono_(EmptyVector)_Peaks	ENSMUSG00000026142	ENSMUST00000140020	+	82316770	82423088	Intron 5	34549	-71401	0.0035	1	CCDS15097	protein_coding	ENSMUSG00000026142	Rhbdd1	ensembl_havana	16	ENSMUSP00000137770	2	protein_coding	Rhbdd1-202	ensembl_havana	1 (assigned to previous version 1)	2
chr1	82352680	82352981	301	82352851	35	24.1	8.28	21.58	Mono_(EmptyVector)_Peaks_peak_1017	Mono_(EmptyVector)_Peaks	ENSMUSG00000026142	ENSMUST00000140020	+	82316770	82423088	Intron 5	35910	-70107	0.0028	1	CCDS15097	protein_coding	ENSMUSG00000026142	Rhbdd1	ensembl_havana	16	ENSMUSP00000137770	2	protein_coding	Rhbdd1-202	ensembl_havana	1 (assigned to previous version 1)	2
chr1	82406364	82407310	946	82407053	68	54.59	12.37	51.73	Mono_(EmptyVector)_Peaks_peak_1018	Mono_(EmptyVector)_Peaks	ENSMUSG00000026142	ENSMUST00000140020	+	82316770	82423088	Intron 6	89594	-15778	0.0089	1	CCDS15097	protein_coding	ENSMUSG00000026142	Rhbdd1	ensembl_havana	16	ENSMUSP00000137770	2	protein_coding	Rhbdd1-202	ensembl_havana	1 (assigned to previous version 1)	2
chr1	82564383	82564762	379	82564541	14	8.31	4.94	6.1	Mono_(EmptyVector)_Peaks_peak_1019	Mono_(EmptyVector)_Peaks	ENSMUSG00000079465	ENSMUST00000141994	+	82564642	82620575	TSS	0	-55813	0.0022	0.3184	---	protein_coding	ENSMUSG00000079465	Col4a3	ensembl_havana	9	---	---	retained_intron	Col4a3-203	havana	2 (assigned to previous version 1)	2
chr1	82612311	82612494	183	82612367	13	7.44	4.61	5.26	Mono_(EmptyVector)_Peaks_peak_1020	Mono_(EmptyVector)_Peaks	ENSMUSG00002075966	ENSMUST00020182968	+	82612734	82612832	TSS	-240	-338	0	0	---	rRNA	ENSMUSG00002075966	Gm54925	ensembl	1	---	---	rRNA	Gm54925-201	ensembl	---	1
chr1	82702495	82703098	603	82702662	233	254.58	27.96	250.11	Mono_(EmptyVector)_Peaks_peak_1021	Mono_(EmptyVector)_Peaks	ENSMUSG00000026150	ENSMUST00000161572	+	82702639	82713229	TSS	0	-10131	0.0434	0.7616	---	protein_coding	ENSMUSG00000026150	Mff	ensembl_havana	15	---	---	protein_coding_CDS_not_defined	Mff-210	havana	5 (assigned to previous version 7)	8
chr1	82763390	82763714	324	82763480	35	24.45	8.44	21.92	Mono_(EmptyVector)_Peaks_peak_1022	Mono_(EmptyVector)_Peaks	.	.	.	.	.	Intergenic	.	.	.	.	.	.	.	.	.	.	.	.	.	.	.	.	.
chr1	82765193	82765492	299	82765320	38	26.73	8.73	24.17	Mono_(EmptyVector)_Peaks_peak_1023	Mono_(EmptyVector)_Peaks	.	.	.	.	.	Intergenic	.	.	.	.	.	.	.	.	.	.	.	.	.	.	.	.	.
chr1	82772886	82774216	1330	82773947	78	48.94	8.75	46.13	Mono_(EmptyVector)_Peaks_peak_1024	Mono_(EmptyVector)_Peaks	.	.	.	.	.	Intergenic	.	.	.	.	.	.	.	.	.	.	.	.	.	.	.	.	.
chr1	82778950	82779629	679	82779294	66	55.44	13.21	52.57	Mono_(EmptyVector)_Peaks_peak_1025	Mono_(EmptyVector)_Peaks	.	.	.	.	.	Intergenic	.	.	.	.	.	.	.	.	.	.	.	.	.	.	.	.	.
chr1	82781990	82782187	197	82782089	18	6.86	3.6	4.69	Mono_(EmptyVector)_Peaks_peak_1026	Mono_(EmptyVector)_Peaks	.	.	.	.	.	Intergenic	.	.	.	.	.	.	.	.	.	.	.	.	.	.	.	.	.
chr1	82789362	82789918	556	82789622	67	61.58	15.4	58.66	Mono_(EmptyVector)_Peaks_peak_1027	Mono_(EmptyVector)_Peaks	.	.	.	.	.	Intergenic	.	.	.	.	.	.	.	.	.	.	.	.	.	.	.	.	.
chr1	82809414	82810212	798	82809760	195	162.16	15.57	158.41	Mono_(EmptyVector)_Peaks_peak_1028	Mono_(EmptyVector)_Peaks	.	.	.	.	.	Intergenic	.	.	.	.	.	.	.	.	.	.	.	.	.	.	.	.	.
chr1	82812225	82812589	364	82812468	80	30.67	4.86	28.07	Mono_(EmptyVector)_Peaks_peak_1029	Mono_(EmptyVector)_Peaks	.	.	.	.	.	Intergenic	.	.	.	.	.	.	.	.	.	.	.	.	.	.	.	.	.
chr1	82816973	82817935	962	82817141	156	128.74	14.97	125.26	Mono_(EmptyVector)_Peaks_peak_1030	Mono_(EmptyVector)_Peaks	ENSMUSG00000026159	ENSMUST00000189220	+	82817204	82878904	TSS	0	-60969	0.0119	0.7601	CCDS15100	protein_coding	ENSMUSG00000026159	Agfg1	ensembl_havana	14	ENSMUSP00000140170	2	protein_coding	Agfg1-206	ensembl_havana	1 (assigned to previous version 6)	7
chr1	82880579	82880926	347	82880828	20	14.07	6.92	11.72	Mono_(EmptyVector)_Peaks_peak_1031	Mono_(EmptyVector)_Peaks	.	.	.	.	.	Intergenic	.	.	.	.	.	.	.	.	.	.	.	.	.	.	.	.	.
chr1	82941152	82941474	322	82941375	14	8.31	4.94	6.1	Mono_(EmptyVector)_Peaks_peak_1032	Mono_(EmptyVector)_Peaks	.	.	.	.	.	Intergenic	.	.	.	.	.	.	.	.	.	.	.	.	.	.	.	.	.
chr1	82949732	82950238	506	82949981	40	25.97	7.97	23.43	Mono_(EmptyVector)_Peaks_peak_1033	Mono_(EmptyVector)_Peaks	.	.	.	.	.	Intergenic	.	.	.	.	.	.	.	.	.	.	.	.	.	.	.	.	.
chr1	82953595	82954276	681	82953765	39	23.18	7.08	20.67	Mono_(EmptyVector)_Peaks_peak_1034	Mono_(EmptyVector)_Peaks	.	.	.	.	.	Intergenic	.	.	.	.	.	.	.	.	.	.	.	.	.	.	.	.	.
chr1	83023074	83023259	185	83023164	13	7.44	4.61	5.26	Mono_(EmptyVector)_Peaks_peak_1035	Mono_(EmptyVector)_Peaks	ENSMUSG00000113267	ENSMUST00000222567	+	83022653	83023668	TSS	421	-409	0.1831	1	---	protein_coding	ENSMUSG00000113267	Gm47969	havana	2	ENSMUSP00000152431	2	protein_coding	Gm47969-201	havana	NA (assigned to previous version 1)	2
chr1	83089389	83089731	342	83089635	34	24.5	8.71	21.98	Mono_(EmptyVector)_Peaks_peak_1036	Mono_(EmptyVector)_Peaks	.	.	.	.	.	Intergenic	.	.	.	.	.	.	.	.	.	.	.	.	.	.	.	.	.
chr1	83094325	83094695	370	83094437	61	36.68	7.92	34	Mono_(EmptyVector)_Peaks_peak_1037	Mono_(EmptyVector)_Peaks	ENSMUSG00000026166	ENSMUST00000186832	+	83094514	83096889	TSS	0	-2194	0.0766	0.4906	CCDS78638	protein_coding	ENSMUSG00000026166	Ccl20	ensembl_havana	15	ENSMUSP00000139923	2	protein_coding	Ccl20-203	havana	1 (assigned to previous version 1)	2
chr1	83097370	83098080	710	83097760	82	62.51	11.83	59.57	Mono_(EmptyVector)_Peaks_peak_1038	Mono_(EmptyVector)_Peaks	ENSMUSG00000026166	ENSMUST00000186832	+	83094514	83096889	TTS	2856	481	0	0	CCDS78638	protein_coding	ENSMUSG00000026166	Ccl20	ensembl_havana	15	ENSMUSP00000139923	2	protein_coding	Ccl20-203	havana	1 (assigned to previous version 1)	2
chr1	83134538	83134725	187	83134638	16	10.14	5.6	7.87	Mono_(EmptyVector)_Peaks_peak_1039	Mono_(EmptyVector)_Peaks	ENSMUSG00000101173	ENSMUST00000186994	+	83135705	83136739	TSS	-980	-2014	0	0	---	processed_pseudogene	ENSMUSG00000101173	Gm29519	havana	2	---	---	processed_pseudogene	Gm29519-201	havana	NA (assigned to previous version 1)	2
chr1	84155594	84155901	307	84155728	24	18.32	8.24	15.89	Mono_(EmptyVector)_Peaks_peak_1040	Mono_(EmptyVector)_Peaks	ENSMUSG00000045658	ENSMUST00000175996	-	84085515	84341902	5' UTR Exon	186001	-70079	0.0012	1	---	protein_coding	ENSMUSG00000045658	Pid1	ensembl_havana	17	ENSMUSP00000134979	2	protein_coding	Pid1-203	havana	3 (assigned to previous version 7)	8
chr1	84264527	84264790	263	84264671	10	5.01	3.62	2.92	Mono_(EmptyVector)_Peaks_peak_1041	Mono_(EmptyVector)_Peaks	ENSMUSG00000045658	ENSMUST00000175996	-	84085515	84341902	5' UTR Exon	77112	-179012	0.001	1	---	protein_coding	ENSMUSG00000045658	Pid1	ensembl_havana	17	ENSMUSP00000134979	2	protein_coding	Pid1-203	havana	3 (assigned to previous version 7)	8
chr1	84280440	84280800	360	84280677	56	55.48	16.52	52.61	Mono_(EmptyVector)_Peaks_peak_1042	Mono_(EmptyVector)_Peaks	ENSMUSG00000045658	ENSMUST00000175996	-	84085515	84341902	5' UTR Exon	61102	-194925	0.0014	1	---	protein_coding	ENSMUSG00000045658	Pid1	ensembl_havana	17	ENSMUSP00000134979	2	protein_coding	Pid1-203	havana	3 (assigned to previous version 7)	8
chr1	84337612	84338273	661	84337961	105	93.98	16.32	90.77	Mono_(EmptyVector)_Peaks_peak_1043	Mono_(EmptyVector)_Peaks	ENSMUSG00000045658	ENSMUST00000175996	-	84085515	84341902	5' UTR Exon	3629	-252097	0.0026	1	---	protein_coding	ENSMUSG00000045658	Pid1	ensembl_havana	17	ENSMUSP00000134979	2	protein_coding	Pid1-203	havana	3 (assigned to previous version 7)	8
chr1	84384521	84385252	731	84384780	89	79.63	15.76	76.54	Mono_(EmptyVector)_Peaks_peak_1044	Mono_(EmptyVector)_Peaks	ENSMUSG00000036766	ENSMUST00000049126	-	84347560	84673943	Intron 9	288691	-36961	0.0022	1	CCDS15105	protein_coding	ENSMUSG00000036766	Dner	ensembl_havana	13	ENSMUSP00000042927	7	protein_coding	Dner-201	ensembl_havana	1 (assigned to previous version 12)	13
chr1	84559754	84559931	177	84559816	9	4.27	3.29	2.22	Mono_(EmptyVector)_Peaks_peak_1045	Mono_(EmptyVector)_Peaks	ENSMUSG00000036766	ENSMUST00000191546	-	84560725	84601563	TTS	41632	794	0	0	---	protein_coding	ENSMUSG00000036766	Dner	ensembl_havana	13	ENSMUSP00000140662	2	protein_coding	Dner-204	havana	3 (assigned to previous version 2)	3
chr1	84634989	84635376	387	84635253	16	10.14	5.6	7.87	Mono_(EmptyVector)_Peaks_peak_1046	Mono_(EmptyVector)_Peaks	ENSMUSG00000036766	ENSMUST00000049126	-	84347560	84673943	Intron 1	38567	-287429	0.0012	1	CCDS15105	protein_coding	ENSMUSG00000036766	Dner	ensembl_havana	13	ENSMUSP00000042927	7	protein_coding	Dner-201	ensembl_havana	1 (assigned to previous version 12)	13
chr1	84674962	84675189	227	84675013	11	5.79	3.95	3.66	Mono_(EmptyVector)_Peaks_peak_1047	Mono_(EmptyVector)_Peaks	.	.	.	.	.	Intergenic	.	.	.	.	.	.	.	.	.	.	.	.	.	.	.	.	.
chr1	84699940	84700177	237	84700004	10	5.01	3.62	2.92	Mono_(EmptyVector)_Peaks_peak_1048	Mono_(EmptyVector)_Peaks	ENSMUSG00000026219	ENSMUST00000027421	-	84698910	84817026	3' UTR Exon	116849	-1030	0.002	1	CCDS35633	protein_coding	ENSMUSG00000026219	Trip12	ensembl_havana	15	ENSMUSP00000027421	7	protein_coding	Trip12-201	ensembl	5 (assigned to previous version 12)	13
chr1	84817044	84818168	1124	84817205	181	142.91	14.06	139.32	Mono_(EmptyVector)_Peaks_peak_1049	Mono_(EmptyVector)_Peaks	ENSMUSG00000026219	ENSMUST00000186894	-	84732124	84817026	TSS	-18	-84920	0	0	---	protein_coding	ENSMUSG00000026219	Trip12	ensembl_havana	15	ENSMUSP00000140267	2	protein_coding	Trip12-208	havana	1 (assigned to previous version 6)	7
chr1	84825515	84825761	246	84825699	17	11.09	5.93	8.8	Mono_(EmptyVector)_Peaks_peak_1050	Mono_(EmptyVector)_Peaks	ENSMUSG00000073633	ENSMUST00000143656	+	84817574	84878209	CDS Exon 2	7941	-52448	0.0041	1	---	protein_coding	ENSMUSG00000073633	Fbxo36	ensembl_havana	10	---	---	protein_coding_CDS_not_defined	Fbxo36-203	havana	3 (assigned to previous version 7)	8
chr1	84840214	84840547	333	84840283	13	7.44	4.61	5.26	Mono_(EmptyVector)_Peaks_peak_1051	Mono_(EmptyVector)_Peaks	ENSMUSG00000073633	ENSMUST00000097672	+	84817562	84878209	Intron 1	22652	-37662	0.0055	1	CCDS35634	protein_coding	ENSMUSG00000073633	Fbxo36	ensembl_havana	10	ENSMUSP00000095276	4	protein_coding	Fbxo36-201	ensembl_havana	1 (assigned to previous version 3)	4
chr1	84859047	84860066	1019	84859498	149	125.29	15.4	121.83	Mono_(EmptyVector)_Peaks_peak_1052	Mono_(EmptyVector)_Peaks	ENSMUSG00000073633	ENSMUST00000097672	+	84817562	84878209	Intron 2	41485	-18143	0.0168	1	CCDS35634	protein_coding	ENSMUSG00000073633	Fbxo36	ensembl_havana	10	ENSMUSP00000095276	4	protein_coding	Fbxo36-201	ensembl_havana	1 (assigned to previous version 3)	4
chr1	84912387	84912932	545	84912758	16	7.43	4.13	5.25	Mono_(EmptyVector)_Peaks_peak_1053	Mono_(EmptyVector)_Peaks	ENSMUSG00000026220	ENSMUST00000186980	-	84907055	84912579	TSS	0	-5332	0.0349	0.3535	---	protein_coding	ENSMUSG00000026220	Slc16a14	ensembl_havana	7	ENSMUSP00000140314	2	protein_coding	Slc16a14-202	havana	3 (assigned to previous version 1)	2
chr1	84913538	84913748	210	84913601	39	28.3	9.18	25.72	Mono_(EmptyVector)_Peaks_peak_1054	Mono_(EmptyVector)_Peaks	ENSMUSG00000026220	ENSMUST00000186980	-	84907055	84912579	TSS	-959	-6483	0	0	---	protein_coding	ENSMUSG00000026220	Slc16a14	ensembl_havana	7	ENSMUSP00000140314	2	protein_coding	Slc16a14-202	havana	3 (assigned to previous version 1)	2
chr1	84929910	84930451	541	84930182	14	8.31	4.94	6.1	Mono_(EmptyVector)_Peaks_peak_1055	Mono_(EmptyVector)_Peaks	.	.	.	.	.	Intergenic	.	.	.	.	.	.	.	.	.	.	.	.	.	.	.	.	.
chr1	84930752	84930929	177	84930922	10	5.01	3.62	2.92	Mono_(EmptyVector)_Peaks_peak_1056	Mono_(EmptyVector)_Peaks	.	.	.	.	.	Intergenic	.	.	.	.	.	.	.	.	.	.	.	.	.	.	.	.	.
chr1	85255459	85255655	196	85255579	18	10.61	5.46	8.34	Mono_(EmptyVector)_Peaks_peak_1057	Mono_(EmptyVector)_Peaks	ENSMUSG00000079455	ENSMUST00000162923	+	85244435	85254648	TTS	11024	811	0	0	---	transcribed_unprocessed_pseudogene	ENSMUSG00000079455	Gm16026	havana	12	---	---	transcribed_unprocessed_pseudogene	Gm16026-205	havana	NA (assigned to previous version 7)	8
chr1	85301001	85301315	314	85301125	48	46.39	15.03	43.61	Mono_(EmptyVector)_Peaks_peak_1058	Mono_(EmptyVector)_Peaks	ENSMUSG00000091199	ENSMUST00000162276	-	85286380	85305007	Intron 1	3692	-14621	0.0169	1	---	lncRNA	ENSMUSG00000091199	Gm2619	havana	11	---	---	lncRNA	Gm2619-201	havana	5 (assigned to previous version 9)	10
chr1	85317821	85318155	334	85317984	12	6.6	4.28	4.44	Mono_(EmptyVector)_Peaks_peak_1059	Mono_(EmptyVector)_Peaks	ENSMUSG00000089652	ENSMUST00000161923	+	85304450	85320337	CDS Exon 2	13371	-2182	0.0211	1	---	lncRNA	ENSMUSG00000089652	Gm16025	havana	2	---	---	lncRNA	Gm16025-202	havana	2 (assigned to previous version 1)	2
chr1	85518981	85519432	451	85519157	22	12.08	5.46	9.77	Mono_(EmptyVector)_Peaks_peak_1060	Mono_(EmptyVector)_Peaks	ENSMUSG00000070034	ENSMUST00000131950	-	85504624	85526471	CDS Exon 4	7039	-14357	0.0207	1	---	protein_coding	ENSMUSG00000070034	Sp110	ensembl_havana	14	---	---	retained_intron	Sp110-204	havana	5 (assigned to previous version 7)	8
chr1	85520266	85521059	793	85520912	18	8.6	4.42	6.38	Mono_(EmptyVector)_Peaks_peak_1061	Mono_(EmptyVector)_Peaks	ENSMUSG00000070034	ENSMUST00000143363	-	85521165	85526501	TTS	5442	106	0	0	---	protein_coding	ENSMUSG00000070034	Sp110	ensembl_havana	14	---	---	protein_coding_CDS_not_defined	Sp110-205	havana	1 (assigned to previous version 7)	8
chr1	85577705	85577925	220	85577758	14	8.31	4.94	6.1	Mono_(EmptyVector)_Peaks_peak_1062	Mono_(EmptyVector)_Peaks	ENSMUSG00000026222	ENSMUST00000054279	+	85577735	85610840	TSS	0	-32915	0.0058	0.8643	CCDS83567	protein_coding	ENSMUSG00000026222	Sp100	ensembl_havana	17	ENSMUSP00000051705	9	protein_coding	Sp100-201	havana	1 (assigned to previous version 14)	15
chr1	85578360	85578537	177	85578466	12	6.6	4.28	4.44	Mono_(EmptyVector)_Peaks_peak_1063	Mono_(EmptyVector)_Peaks	ENSMUSG00000026222	ENSMUST00000054279	+	85577735	85610840	TSS	625	-32303	0.0054	1	CCDS83567	protein_coding	ENSMUSG00000026222	Sp100	ensembl_havana	17	ENSMUSP00000051705	9	protein_coding	Sp100-201	havana	1 (assigned to previous version 14)	15
chr1	85631044	85631733	689	85631259	34	28.32	10.61	25.75	Mono_(EmptyVector)_Peaks_peak_1064	Mono_(EmptyVector)_Peaks	ENSMUSG00000026222	ENSMUST00000141709	+	85631163	85635717	TSS	0	-3984	0.1254	0.8275	---	protein_coding	ENSMUSG00000026222	Sp100	ensembl_havana	17	ENSMUSP00000119301	2	protein_coding	Sp100-207	havana	5 (assigned to previous version 1)	2
chr1	85664149	85664471	322	85664361	29	23.18	9.43	20.67	Mono_(EmptyVector)_Peaks_peak_1065	Mono_(EmptyVector)_Peaks	ENSMUSG00000052760	ENSMUST00000064788	-	85645410	85664351	TSS	0	-18739	0.0107	0.6285	CCDS48299	protein_coding	ENSMUSG00000052760	A630001G21Rik	ensembl_havana	17	ENSMUSP00000070374	8	protein_coding	A630001G21Rik-201	ensembl_havana	2 (assigned to previous version 13)	14
chr1	85720882	85722464	1582	85721159	120	96.85	13.88	93.63	Mono_(EmptyVector)_Peaks_peak_1066	Mono_(EmptyVector)_Peaks	ENSMUSG00000036707	ENSMUST00000097666	+	85722232	85778087	TSS	0	-55623	0.0042	0.1472	CCDS15112	protein_coding	ENSMUSG00000036707	Cab39	ensembl_havana	17	ENSMUSP00000095270	3	protein_coding	Cab39-201	havana	5 (assigned to previous version 3)	4
chr1	85765497	85766120	623	85765942	109	117.62	23.53	114.22	Mono_(EmptyVector)_Peaks_peak_1067	Mono_(EmptyVector)_Peaks	ENSMUSG00000036707	ENSMUST00000130754	+	85722189	85765040	TTS	43308	457	0	0	---	protein_coding	ENSMUSG00000036707	Cab39	ensembl_havana	17	ENSMUSP00000114690	2	protein_coding	Cab39-204	havana	3 (assigned to previous version 7)	8
chr1	85780832	85781270	438	85781171	24	16.89	7.46	14.49	Mono_(EmptyVector)_Peaks_peak_1068	Mono_(EmptyVector)_Peaks	.	.	.	.	.	Intergenic	.	.	.	.	.	.	.	.	.	.	.	.	.	.	.	.	.
chr1	85821997	85822692	695	85822276	111	90.99	14.09	87.81	Mono_(EmptyVector)_Peaks_peak_1069	Mono_(EmptyVector)_Peaks	ENSMUSG00000026223	ENSMUST00000027425	+	85822002	85836397	TSS	0	-13705	0.048	0.9928	CCDS35641	protein_coding	ENSMUSG00000026223	Itm2c	ensembl_havana	16	ENSMUSP00000027425	10	protein_coding	Itm2c-201	ensembl_havana	1 (assigned to previous version 15)	16
chr1	85823008	85823647	639	85823307	68	42.96	8.64	40.21	Mono_(EmptyVector)_Peaks_peak_1070	Mono_(EmptyVector)_Peaks	ENSMUSG00000026223	ENSMUST00000185569	+	85822340	85836081	TSS	668	-12434	0.0466	1	---	protein_coding	ENSMUSG00000026223	Itm2c	ensembl_havana	16	ENSMUSP00000140692	2	protein_coding	Itm2c-203	havana	5 (assigned to previous version 1)	2
chr1	85851883	85852284	401	85852077	18	11.79	6.11	9.49	Mono_(EmptyVector)_Peaks_peak_1071	Mono_(EmptyVector)_Peaks	.	.	.	.	.	Intergenic	.	.	.	.	.	.	.	.	.	.	.	.	.	.	.	.	.
chr1	85992002	85992829	827	85992471	112	95.84	15.22	92.63	Mono_(EmptyVector)_Peaks_peak_1072	Mono_(EmptyVector)_Peaks	ENSMUSG00000026229	ENSMUST00000127104	+	85992593	86003542	TSS	0	-10713	0.0216	0.2862	---	protein_coding	ENSMUSG00000026229	Psmd1	ensembl_havana	18	---	---	protein_coding_CDS_not_defined	Psmd1-202	havana	5 (assigned to previous version 1)	2
chr1	86053967	86054179	212	86053994	11	5.79	3.95	3.66	Mono_(EmptyVector)_Peaks_peak_1073	Mono_(EmptyVector)_Peaks	ENSMUSG00000026229	ENSMUST00000152184	+	86038539	86060523	CDS Exon 4	15428	-6344	0.0097	1	---	protein_coding	ENSMUSG00000026229	Psmd1	ensembl_havana	18	---	---	protein_coding_CDS_not_defined	Psmd1-208	havana	5 (assigned to previous version 1)	2
chr1	86066404	86066584	180	86066462	18	11.82	6.13	9.52	Mono_(EmptyVector)_Peaks_peak_1074	Mono_(EmptyVector)_Peaks	ENSMUSG00000026229	ENSMUST00000027432	+	85992341	86066874	TTS	74063	-290	0.0024	1	CCDS15117	protein_coding	ENSMUSG00000026229	Psmd1	ensembl_havana	18	ENSMUSP00000027432	9	protein_coding	Psmd1-201	ensembl_havana	1 (assigned to previous version 8)	9
chr1	86075359	86075786	427	86075581	36	19.82	6.33	17.36	Mono_(EmptyVector)_Peaks_peak_1075	Mono_(EmptyVector)_Peaks	ENSMUSG00000094638	ENSMUST00000135197	+	86061359	86090511	3' UTR Exon	14000	-14725	0.0147	1	---	protein_coding	ENSMUSG00000094638	Gm21972	havana	2	ENSMUSP00000136581	2	nonsense_mediated_decay	Gm21972-201	havana	3 (assigned to previous version 1)	2
chr1	86076052	86076395	343	86076205	40	24.26	7.31	21.74	Mono_(EmptyVector)_Peaks_peak_1076	Mono_(EmptyVector)_Peaks	ENSMUSG00000094638	ENSMUST00000135197	+	86061359	86090511	3' UTR Exon	14693	-14116	0.0118	1	---	protein_coding	ENSMUSG00000094638	Gm21972	havana	2	ENSMUSP00000136581	2	nonsense_mediated_decay	Gm21972-201	havana	3 (assigned to previous version 1)	2
chr1	86082172	86082718	546	86082460	178	183.41	23.61	179.5	Mono_(EmptyVector)_Peaks_peak_1077	Mono_(EmptyVector)_Peaks	ENSMUSG00000062590	ENSMUST00000135973	+	86082506	86187550	TSS	0	-104832	0.002	0.3894	---	protein_coding	ENSMUSG00000062590	Armc9	ensembl_havana	14	---	---	retained_intron	Armc9-207	havana	1 (assigned to previous version 7)	8
chr1	86114526	86114703	177	86114638	12	6.6	4.28	4.44	Mono_(EmptyVector)_Peaks_peak_1078	Mono_(EmptyVector)_Peaks	ENSMUSG00000062590	ENSMUST00000135973	+	86082506	86187550	Intron 10	32020	-72847	0.0017	1	---	protein_coding	ENSMUSG00000062590	Armc9	ensembl_havana	14	---	---	retained_intron	Armc9-207	havana	1 (assigned to previous version 7)	8
chr1	86117103	86117294	191	86117127	10	5.01	3.62	2.92	Mono_(EmptyVector)_Peaks_peak_1079	Mono_(EmptyVector)_Peaks	ENSMUSG00000062590	ENSMUST00000135973	+	86082506	86187550	Intron 11	34597	-70256	0.0018	1	---	protein_coding	ENSMUSG00000062590	Armc9	ensembl_havana	14	---	---	retained_intron	Armc9-207	havana	1 (assigned to previous version 7)	8
chr1	86141962	86142141	179	86142083	31	26.11	10.39	23.56	Mono_(EmptyVector)_Peaks_peak_1080	Mono_(EmptyVector)_Peaks	ENSMUSG00000062590	ENSMUST00000155168	+	86082506	86141390	TTS	59456	572	0	0	---	protein_coding	ENSMUSG00000062590	Armc9	ensembl_havana	14	---	---	retained_intron	Armc9-211	havana	1 (assigned to previous version 7)	8
chr1	86157231	86157448	217	86157361	13	6.61	4.13	4.45	Mono_(EmptyVector)_Peaks_peak_1081	Mono_(EmptyVector)_Peaks	ENSMUSG00000062590	ENSMUST00000150059	+	86124112	86180115	Intron 7	33119	-22667	0.0039	1	---	protein_coding	ENSMUSG00000062590	Armc9	ensembl_havana	14	ENSMUSP00000116908	2	protein_coding	Armc9-208	havana	3 (assigned to previous version 7)	8
chr1	86173426	86173624	198	86173567	10	5.01	3.62	2.92	Mono_(EmptyVector)_Peaks_peak_1082	Mono_(EmptyVector)_Peaks	ENSMUSG00000062590	ENSMUST00000123618	+	86082502	86174049	TTS	90924	-425	0.0022	1	---	protein_coding	ENSMUSG00000062590	Armc9	ensembl_havana	14	---	---	retained_intron	Armc9-203	havana	1 (assigned to previous version 7)	8
chr1	86196838	86197266	428	86197094	14	8.31	4.94	6.1	Mono_(EmptyVector)_Peaks_peak_1083	Mono_(EmptyVector)_Peaks	ENSMUSG00000062590	ENSMUST00000126579	+	86172288	86196809	TTS	24550	29	0	0	---	protein_coding	ENSMUSG00000062590	Armc9	ensembl_havana	14	ENSMUSP00000116445	2	nonsense_mediated_decay	Armc9-204	havana	5 (assigned to previous version 1)	2
chr1	86209964	86210202	238	86210081	26	20.55	8.9	18.09	Mono_(EmptyVector)_Peaks_peak_1084	Mono_(EmptyVector)_Peaks	ENSMUSG00000087538	ENSMUST00000126385	-	86203231	86229098	CDS Exon 3	18896	-6733	0.0092	1	---	lncRNA	ENSMUSG00000087538	Gm16341	havana	2	---	---	lncRNA	Gm16341-201	havana	1 (assigned to previous version 1)	2
chr1	86220897	86221174	277	86221068	20	12.36	5.98	10.04	Mono_(EmptyVector)_Peaks_peak_1085	Mono_(EmptyVector)_Peaks	ENSMUSG00000087538	ENSMUST00000126385	-	86203231	86229098	Intron 1	7924	-17666	0.0107	1	---	lncRNA	ENSMUSG00000087538	Gm16341	havana	2	---	---	lncRNA	Gm16341-201	havana	1 (assigned to previous version 1)	2
chr1	86222340	86222557	217	86222457	18	10.61	5.46	8.34	Mono_(EmptyVector)_Peaks_peak_1086	Mono_(EmptyVector)_Peaks	ENSMUSG00000087538	ENSMUST00000126385	-	86203231	86229098	Intron 1	6541	-19109	0.0084	1	---	lncRNA	ENSMUSG00000087538	Gm16341	havana	2	---	---	lncRNA	Gm16341-201	havana	1 (assigned to previous version 1)	2
chr1	86231043	86231712	669	86231551	18	8.99	4.62	6.76	Mono_(EmptyVector)_Peaks_peak_1087	Mono_(EmptyVector)_Peaks	ENSMUSG00000079445	ENSMUST00000113306	+	86230956	86235028	TSS	87	-3316	0.1645	1	CCDS35645	protein_coding	ENSMUSG00000079445	B3gnt7	ensembl_havana	4	ENSMUSP00000108931	3	protein_coding	B3gnt7-201	ensembl_havana	1 (assigned to previous version 3)	4
chr1	86267246	86267587	341	86267317	24	11.94	5.06	9.63	Mono_(EmptyVector)_Peaks_peak_1088	Mono_(EmptyVector)_Peaks	.	.	.	.	.	Intergenic	.	.	.	.	.	.	.	.	.	.	.	.	.	.	.	.	.
chr1	86286379	86287813	1434	86287224	348	275.55	14.87	270.93	Mono_(EmptyVector)_Peaks_peak_1089	Mono_(EmptyVector)_Peaks	ENSMUSG00000026234	ENSMUST00000185676	-	86278217	86287087	TSS	0	-8162	0.0799	0.4941	---	protein_coding	ENSMUSG00000026234	Ncl	ensembl_havana	13	---	---	retained_intron	Ncl-202	havana	1 (assigned to previous version 6)	7
chr1	86299823	86300009	186	86299924	13	7.44	4.61	5.26	Mono_(EmptyVector)_Peaks_peak_1090	Mono_(EmptyVector)_Peaks	ENSMUSG00000073627	ENSMUST00000137643	+	86287306	86301514	CDS Exon 3	12517	-1505	0.0132	1	---	lncRNA	ENSMUSG00000073627	C130036L24Rik	ensembl_havana	8	---	---	lncRNA	C130036L24Rik-202	ensembl_havana	2 (assigned to previous version 1)	2
chr1	86304231	86304606	375	86304400	13	6.94	4.32	4.77	Mono_(EmptyVector)_Peaks_peak_1091	Mono_(EmptyVector)_Peaks	ENSMUSG00000110510	ENSMUST00000212977	-	86304822	86305999	TTS	1393	216	0	0	---	processed_pseudogene	ENSMUSG00000110510	Gm45908	havana	2	---	---	processed_pseudogene	Gm45908-201	havana	NA (assigned to previous version 1)	2
chr1	86361857	86362752	895	86362253	110	80.83	11.7	77.73	Mono_(EmptyVector)_Peaks_peak_1092	Mono_(EmptyVector)_Peaks	.	.	.	.	.	Intergenic	.	.	.	.	.	.	.	.	.	.	.	.	.	.	.	.	.
chr1	86367475	86368574	1099	86368440	94	44.23	6.18	41.47	Mono_(EmptyVector)_Peaks_peak_1093	Mono_(EmptyVector)_Peaks	.	.	.	.	.	Intergenic	.	.	.	.	.	.	.	.	.	.	.	.	.	.	.	.	.
chr1	86369946	86370661	715	86370300	102	51.2	6.74	48.37	Mono_(EmptyVector)_Peaks_peak_1094	Mono_(EmptyVector)_Peaks	ENSMUSG00000120706	ENSMUST00000245353	-	86369754	86370269	TSS	0	-192	0.6279	0.4525	---	lncRNA	ENSMUSG00000120706	---	havana_tagene	1	---	---	lncRNA	---	havana_tagene	---	1
chr1	86375706	86376330	624	86376218	32	23.23	8.62	20.72	Mono_(EmptyVector)_Peaks_peak_1095	Mono_(EmptyVector)_Peaks	.	.	.	.	.	Intergenic	.	.	.	.	.	.	.	.	.	.	.	.	.	.	.	.	.
chr1	86398408	86399009	601	86398647	125	90.77	11.68	87.59	Mono_(EmptyVector)_Peaks_peak_1096	Mono_(EmptyVector)_Peaks	.	.	.	.	.	Intergenic	.	.	.	.	.	.	.	.	.	.	.	.	.	.	.	.	.
chr1	86399853	86400601	748	86400099	95	59.29	8.94	56.38	Mono_(EmptyVector)_Peaks_peak_1097	Mono_(EmptyVector)_Peaks	ENSMUSG00000101328	ENSMUST00000163337	+	86401381	86401729	TSS	-780	-1128	0	0	---	processed_pseudogene	ENSMUSG00000101328	Rpl30-ps6	havana	2	---	---	processed_pseudogene	Rpl30-ps6-201	havana	NA (assigned to previous version 3)	4
chr1	86414877	86415744	867	86415256	276	236.25	16.98	231.92	Mono_(EmptyVector)_Peaks_peak_1098	Mono_(EmptyVector)_Peaks	ENSMUSG00000121071	ENSMUST00000247071	+	86415504	86417120	TSS	0	-1376	0.149	0.2777	---	lncRNA	ENSMUSG00000121071	---	havana_tagene	1	---	---	lncRNA	---	havana_tagene	---	1
chr1	86419885	86420097	212	86419916	37	6.16	2.34	4.02	Mono_(EmptyVector)_Peaks_peak_1099	Mono_(EmptyVector)_Peaks	.	.	.	.	.	Intergenic	.	.	.	.	.	.	.	.	.	.	.	.	.	.	.	.	.
chr1	86429047	86429579	532	86429475	63	15.67	3.25	13.29	Mono_(EmptyVector)_Peaks_peak_1100	Mono_(EmptyVector)_Peaks	.	.	.	.	.	Intergenic	.	.	.	.	.	.	.	.	.	.	.	.	.	.	.	.	.
chr1	86431596	86432448	852	86432033	287	226.6	14.61	222.35	Mono_(EmptyVector)_Peaks_peak_1101	Mono_(EmptyVector)_Peaks	ENSMUSG00000120538	ENSMUST00000244065	-	86430749	86432119	TSS	0	-847	0.3822	0.6143	---	lncRNA	ENSMUSG00000120538	---	havana_tagene	1	---	---	lncRNA	---	havana_tagene	---	1
chr1	86437192	86437542	350	86437309	62	43.81	9.96	41.05	Mono_(EmptyVector)_Peaks_peak_1102	Mono_(EmptyVector)_Peaks	.	.	.	.	.	Intergenic	.	.	.	.	.	.	.	.	.	.	.	.	.	.	.	.	.
chr1	86452891	86453434	543	86453157	128	40.85	4.23	38.12	Mono_(EmptyVector)_Peaks_peak_1103	Mono_(EmptyVector)_Peaks	ENSMUSG00000119944	ENSMUST00000240775	-	86453493	86453985	TSS	551	59	0	0	---	lncRNA	ENSMUSG00000119944	---	havana_tagene	1	---	---	lncRNA	---	havana_tagene	---	1
chr1	86453665	86454706	1041	86454271	273	160.27	8.96	156.54	Mono_(EmptyVector)_Peaks_peak_1104	Mono_(EmptyVector)_Peaks	ENSMUSG00000026238	ENSMUST00000186255	+	86454458	86458094	TSS	0	-3388	0.0685	0.239	---	protein_coding	ENSMUSG00000026238	Ptma	ensembl_havana	15	ENSMUSP00000139690	2	protein_coding	Ptma-202	havana	2 (assigned to previous version 6)	7
chr1	86455758	86456152	394	86456024	98	21.02	3.03	18.55	Mono_(EmptyVector)_Peaks_peak_1105	Mono_(EmptyVector)_Peaks	ENSMUSG00000026238	ENSMUST00000186255	+	86454458	86458094	Intron 1	1300	-1942	0.1086	1	---	protein_coding	ENSMUSG00000026238	Ptma	ensembl_havana	15	ENSMUSP00000139690	2	protein_coding	Ptma-202	havana	2 (assigned to previous version 6)	7
chr1	86459806	86460375	569	86460322	62	27.26	5.44	24.7	Mono_(EmptyVector)_Peaks_peak_1106	Mono_(EmptyVector)_Peaks	.	.	.	.	.	Intergenic	.	.	.	.	.	.	.	.	.	.	.	.	.	.	.	.	.
chr1	86485636	86485833	197	86485740	14	8.31	4.94	6.1	Mono_(EmptyVector)_Peaks_peak_1107	Mono_(EmptyVector)_Peaks	ENSMUSG00000026239	ENSMUST00000027444	-	86470716	86510270	Intron 1	24437	-14920	0.005	1	CCDS15121	protein_coding	ENSMUSG00000026239	Pde6d	ensembl_havana	15	ENSMUSP00000027444	9	protein_coding	Pde6d-201	ensembl_havana	1 (assigned to previous version 14)	15
chr1	86509877	86510697	820	86510218	218	175.73	14.86	171.88	Mono_(EmptyVector)_Peaks_peak_1108	Mono_(EmptyVector)_Peaks	ENSMUSG00000026239	ENSMUST00000143674	-	86470744	86510352	TSS	0	-39133	0.012	0.5798	---	protein_coding	ENSMUSG00000026239	Pde6d	ensembl_havana	15	ENSMUSP00000137956	2	nonsense_mediated_decay	Pde6d-202	havana	1 (assigned to previous version 7)	8
chr1	86514749	86515091	342	86514911	50	14.31	3.52	11.95	Mono_(EmptyVector)_Peaks_peak_1109	Mono_(EmptyVector)_Peaks	ENSMUSG00000026240	ENSMUST00000122884	+	86514864	86534701	TSS	0	-19610	0.0115	0.6647	---	protein_coding	ENSMUSG00000026240	Cops7b	ensembl_havana	13	ENSMUSP00000119807	2	nonsense_mediated_decay	Cops7b-203	havana	1 (assigned to previous version 1)	2
chr1	86550475	86551768	1293	86551207	78	59.16	11.63	56.25	Mono_(EmptyVector)_Peaks_peak_1110	Mono_(EmptyVector)_Peaks	.	.	.	.	.	Intergenic	.	.	.	.	.	.	.	.	.	.	.	.	.	.	.	.	.
chr1	86597327	86598301	974	86597425	22	14.45	6.65	12.08	Mono_(EmptyVector)_Peaks_peak_1111	Mono_(EmptyVector)_Peaks	ENSMUSG00000026241	ENSMUST00000027449	-	86594013	86598294	TSS	0	-3314	0.2261	0.9928	CCDS15123	protein_coding	ENSMUSG00000026241	Nppc	ensembl_havana	6	ENSMUSP00000027449	5	protein_coding	Nppc-201	ensembl_havana	1 (assigned to previous version 5)	6
chr1	86631260	86631929	669	86631585	88	84.79	17.97	81.66	Mono_(EmptyVector)_Peaks_peak_1112	Mono_(EmptyVector)_Peaks	ENSMUSG00000053333	ENSMUST00000065694	+	86631565	86977815	TSS	0	-345886	0.0011	0.5448	CCDS15124	protein_coding	ENSMUSG00000053333	Dis3l2	ensembl_havana	16	ENSMUSP00000070506	7	protein_coding	Dis3l2-201	ensembl_havana	1 (assigned to previous version 7)	8
chr1	86969775	86970055	280	86969956	20	11.8	5.69	9.5	Mono_(EmptyVector)_Peaks_peak_1113	Mono_(EmptyVector)_Peaks	ENSMUSG00000053333	ENSMUST00000190618	+	86631550	86976918	3' UTR Exon	338225	-6863	0.0008	1	---	protein_coding	ENSMUSG00000053333	Dis3l2	ensembl_havana	16	ENSMUSP00000139579	2	nonsense_mediated_decay	Dis3l2-206	havana	1 (assigned to previous version 6)	7
chr1	86979205	86979408	203	86979314	40	30.82	10.06	28.21	Mono_(EmptyVector)_Peaks_peak_1114	Mono_(EmptyVector)_Peaks	ENSMUSG00000099401	ENSMUST00000185304	-	86857109	86985319	Intron 2	5911	-122096	0.0016	1	---	lncRNA	ENSMUSG00000099401	Gm28375	havana	2	---	---	lncRNA	Gm28375-201	havana	3 (assigned to previous version 1)	2
chr1	86999365	86999601	236	86999497	28	18.38	7.26	15.95	Mono_(EmptyVector)_Peaks_peak_1115	Mono_(EmptyVector)_Peaks	ENSMUSG00000121351	ENSMUST00000212812	+	86995394	86998821	TTS	3971	544	0	0	---	lncRNA	ENSMUSG00000121351	---	havana	1	---	---	lncRNA	---	havana	5 (assigned to previous version 1)	2
chr1	87005286	87005517	231	87005394	10	5.01	3.62	2.92	Mono_(EmptyVector)_Peaks_peak_1116	Mono_(EmptyVector)_Peaks	.	.	.	.	.	Intergenic	.	.	.	.	.	.	.	.	.	.	.	.	.	.	.	.	.
chr1	87026339	87026743	404	87026523	32	20.96	7.56	18.49	Mono_(EmptyVector)_Peaks_peak_1117	Mono_(EmptyVector)_Peaks	ENSMUSG00000079440	ENSMUST00000113270	-	87025724	87029329	TTS	2586	-615	0.1123	1	CCDS35650	protein_coding	ENSMUSG00000079440	Alpi	ensembl_havana	3	ENSMUSP00000108895	3	protein_coding	Alpi-201	ensembl_havana	1 (assigned to previous version 2)	3
chr1	87030178	87030444	266	87030346	20	10.73	5.15	8.45	Mono_(EmptyVector)_Peaks_peak_1118	Mono_(EmptyVector)_Peaks	ENSMUSG00000079440	ENSMUST00000113270	-	87025724	87029329	TSS	-849	-4454	0	0	CCDS35650	protein_coding	ENSMUSG00000079440	Alpi	ensembl_havana	3	ENSMUSP00000108895	3	protein_coding	Alpi-201	ensembl_havana	1 (assigned to previous version 2)	3
chr1	87042334	87042718	384	87042533	15	9.21	5.27	6.97	Mono_(EmptyVector)_Peaks_peak_1119	Mono_(EmptyVector)_Peaks	.	.	.	.	.	Intergenic	.	.	.	.	.	.	.	.	.	.	.	.	.	.	.	.	.
chr1	87059592	87060010	418	87059765	43	41.71	14.5	38.97	Mono_(EmptyVector)_Peaks_peak_1120	Mono_(EmptyVector)_Peaks	.	.	.	.	.	Intergenic	.	.	.	.	.	.	.	.	.	.	.	.	.	.	.	.	.
chr1	87103487	87104207	720	87103877	170	119.64	11.48	116.23	Mono_(EmptyVector)_Peaks_peak_1121	Mono_(EmptyVector)_Peaks	.	.	.	.	.	Intergenic	.	.	.	.	.	.	.	.	.	.	.	.	.	.	.	.	.
chr1	87108464	87109231	767	87108846	169	121.79	11.93	118.37	Mono_(EmptyVector)_Peaks_peak_1122	Mono_(EmptyVector)_Peaks	.	.	.	.	.	Intergenic	.	.	.	.	.	.	.	.	.	.	.	.	.	.	.	.	.
chr1	87114621	87115000	379	87114886	29	15.46	5.76	13.08	Mono_(EmptyVector)_Peaks_peak_1123	Mono_(EmptyVector)_Peaks	ENSMUSG00000036480	ENSMUST00000044533	+	87111035	87116128	CDS Exon 10	3586	-1128	0.0746	1	CCDS59538	protein_coding	ENSMUSG00000036480	Prss56	ensembl_havana	10	ENSMUSP00000138773	2	protein_coding	Prss56-201	ensembl_havana	1 (assigned to previous version 8)	9
chr1	87141495	87142248	753	87141660	156	132.34	15.75	128.84	Mono_(EmptyVector)_Peaks_peak_1124	Mono_(EmptyVector)_Peaks	ENSMUSG00000026254	ENSMUST00000050876	+	87141636	87162434	TSS	0	-20186	0.0295	0.813	---	protein_coding	ENSMUSG00000026254	Eif4e2	ensembl_havana	18	ENSMUSP00000053403	8	protein_coding	Eif4e2-201	havana	5 (assigned to previous version 13)	14
chr1	87173761	87174421	660	87174124	38	31.79	11.11	29.17	Mono_(EmptyVector)_Peaks_peak_1125	Mono_(EmptyVector)_Peaks	.	.	.	.	.	Intergenic	.	.	.	.	.	.	.	.	.	.	.	.	.	.	.	.	.
chr1	87182941	87183324	383	87183100	96	86.43	16.2	83.28	Mono_(EmptyVector)_Peaks_peak_1126	Mono_(EmptyVector)_Peaks	.	.	.	.	.	Intergenic	.	.	.	.	.	.	.	.	.	.	.	.	.	.	.	.	.
chr1	87192184	87192650	466	87192258	16	9.99	5.52	7.73	Mono_(EmptyVector)_Peaks_peak_1127	Mono_(EmptyVector)_Peaks	ENSMUSG00000026255	ENSMUST00000118687	+	87192085	87238559	TSS	99	-45909	0.01	1	CCDS15132	protein_coding	ENSMUSG00000026255	Efhd1	ensembl_havana	16	ENSMUSP00000112980	2	nonsense_mediated_decay	Efhd1-202	havana	1 (assigned to previous version 7)	8
chr1	87200212	87200537	325	87200341	62	53.83	13.71	50.97	Mono_(EmptyVector)_Peaks_peak_1128	Mono_(EmptyVector)_Peaks	ENSMUSG00000026255	ENSMUST00000027472	+	87192085	87238562	Intron 1	8127	-38025	0.007	1	CCDS15132	protein_coding	ENSMUSG00000026255	Efhd1	ensembl_havana	16	ENSMUSP00000027472	7	protein_coding	Efhd1-201	ensembl_havana	1 (assigned to previous version 6)	7
chr1	87201438	87201667	229	87201552	19	9	4.47	6.77	Mono_(EmptyVector)_Peaks_peak_1129	Mono_(EmptyVector)_Peaks	ENSMUSG00000026255	ENSMUST00000027472	+	87192085	87238562	Intron 1	9353	-36895	0.0049	1	CCDS15132	protein_coding	ENSMUSG00000026255	Efhd1	ensembl_havana	16	ENSMUSP00000027472	7	protein_coding	Efhd1-201	ensembl_havana	1 (assigned to previous version 6)	7
chr1	87243379	87243880	501	87243739	58	53.54	14.87	50.69	Mono_(EmptyVector)_Peaks_peak_1130	Mono_(EmptyVector)_Peaks	.	.	.	.	.	Intergenic	.	.	.	.	.	.	.	.	.	.	.	.	.	.	.	.	.
chr1	87244373	87244623	250	87244576	26	16.63	6.86	14.23	Mono_(EmptyVector)_Peaks_peak_1131	Mono_(EmptyVector)_Peaks	.	.	.	.	.	Intergenic	.	.	.	.	.	.	.	.	.	.	.	.	.	.	.	.	.
chr1	87254394	87255387	993	87254580	269	262.17	22.09	257.64	Mono_(EmptyVector)_Peaks_peak_1132	Mono_(EmptyVector)_Peaks	ENSMUSG00000048000	ENSMUST00000187038	+	87254768	87256730	TSS	0	-1343	0.3158	0.6237	---	protein_coding	ENSMUSG00000048000	Gigyf2	ensembl_havana	16	---	---	retained_intron	Gigyf2-223	havana	NA (assigned to previous version 1)	2
chr1	87414214	87414511	297	87414391	17	10.58	5.64	8.3	Mono_(EmptyVector)_Peaks_peak_1133	Mono_(EmptyVector)_Peaks	ENSMUSG00000026259	ENSMUST00000166463	-	87407451	87413940	TSS	-274	-6763	0	0	---	protein_coding	ENSMUSG00000026259	Ngef	ensembl_havana	15	---	---	retained_intron	Ngef-203	havana	2 (assigned to previous version 1)	2
chr1	87419972	87420876	904	87420215	38	31.92	11.18	29.29	Mono_(EmptyVector)_Peaks_peak_1134	Mono_(EmptyVector)_Peaks	ENSMUSG00000026259	ENSMUST00000068681	-	87404556	87501593	Intron 5	80717	-15416	0.0093	1	CCDS48307	protein_coding	ENSMUSG00000026259	Ngef	ensembl_havana	15	ENSMUSP00000066894	6	protein_coding	Ngef-202	ensembl_havana	1 (assigned to previous version 11)	12
chr1	87437057	87437243	186	87437160	10	5.01	3.62	2.92	Mono_(EmptyVector)_Peaks_peak_1135	Mono_(EmptyVector)_Peaks	ENSMUSG00000026259	ENSMUST00000027477	-	87404556	87438085	TSS	842	-32501	0.0056	1	CCDS48306	protein_coding	ENSMUSG00000026259	Ngef	ensembl_havana	15	ENSMUSP00000027477	9	protein_coding	Ngef-201	ensembl_havana	1 (assigned to previous version 14)	15
chr1	87437866	87438190	324	87438063	15	9.21	5.27	6.97	Mono_(EmptyVector)_Peaks_peak_1136	Mono_(EmptyVector)_Peaks	ENSMUSG00000026259	ENSMUST00000027477	-	87404556	87438085	TSS	0	-33310	0.0066	0.6769	CCDS48306	protein_coding	ENSMUSG00000026259	Ngef	ensembl_havana	15	ENSMUSP00000027477	9	protein_coding	Ngef-201	ensembl_havana	1 (assigned to previous version 14)	15
chr1	87449334	87449554	220	87449466	50	49.09	15.64	46.28	Mono_(EmptyVector)_Peaks_peak_1137	Mono_(EmptyVector)_Peaks	ENSMUSG00000079434	ENSMUST00000166055	+	87437611	87524393	5' UTR Exon	11723	-74839	0.0025	1	---	protein_coding	ENSMUSG00000079434	Neu2	ensembl_havana	9	ENSMUSP00000132099	2	protein_coding	Neu2-205	havana	3 (assigned to previous version 7)	8
chr1	87469415	87469600	185	87469546	16	10.14	5.6	7.87	Mono_(EmptyVector)_Peaks_peak_1138	Mono_(EmptyVector)_Peaks	ENSMUSG00000079434	ENSMUST00000166055	+	87437611	87524393	5' UTR Exon	31804	-54793	0.0021	1	---	protein_coding	ENSMUSG00000079434	Neu2	ensembl_havana	9	ENSMUSP00000132099	2	protein_coding	Neu2-205	havana	3 (assigned to previous version 7)	8
chr1	87476824	87477014	190	87476944	52	11.17	2.86	8.88	Mono_(EmptyVector)_Peaks_peak_1139	Mono_(EmptyVector)_Peaks	ENSMUSG00000079434	ENSMUST00000166055	+	87437611	87524393	5' UTR Exon	39213	-47379	0.0022	1	---	protein_coding	ENSMUSG00000079434	Neu2	ensembl_havana	9	ENSMUSP00000132099	2	protein_coding	Neu2-205	havana	3 (assigned to previous version 7)	8
chr1	87478586	87479422	836	87478973	320	272.84	17.04	268.24	Mono_(EmptyVector)_Peaks_peak_1140	Mono_(EmptyVector)_Peaks	ENSMUSG00000079434	ENSMUST00000166055	+	87437611	87524393	5' UTR Exon	40975	-44971	0.0096	1	---	protein_coding	ENSMUSG00000079434	Neu2	ensembl_havana	9	ENSMUSP00000132099	2	protein_coding	Neu2-205	havana	3 (assigned to previous version 7)	8
chr1	87517711	87517935	224	87517835	21	15.1	7.25	12.73	Mono_(EmptyVector)_Peaks_peak_1141	Mono_(EmptyVector)_Peaks	ENSMUSG00000079434	ENSMUST00000166259	+	87501749	87525544	5' UTR Exon	15962	-7609	0.0095	1	CCDS15135	protein_coding	ENSMUSG00000079434	Neu2	ensembl_havana	9	ENSMUSP00000132513	2	protein_coding	Neu2-206	ensembl_havana	1 (assigned to previous version 7)	8
chr1	87535258	87535824	566	87535683	107	60.13	7.84	57.22	Mono_(EmptyVector)_Peaks_peak_1142	Mono_(EmptyVector)_Peaks	ENSMUSG00000120903	ENSMUST00000246383	+	87535498	87537656	TSS	0	-1832	0.1515	0.5767	---	lncRNA	ENSMUSG00000120903	---	havana_tagene	1	---	---	lncRNA	---	havana_tagene	---	1
chr1	87536239	87536950	711	87536519	150	103.29	10.95	100.02	Mono_(EmptyVector)_Peaks_peak_1143	Mono_(EmptyVector)_Peaks	ENSMUSG00000120903	ENSMUST00000246383	+	87535498	87537656	TSS	741	-706	0.3298	1	---	lncRNA	ENSMUSG00000120903	---	havana_tagene	1	---	---	lncRNA	---	havana_tagene	---	1
chr1	87548965	87549697	732	87549410	30	19.61	7.39	17.16	Mono_(EmptyVector)_Peaks_peak_1144	Mono_(EmptyVector)_Peaks	ENSMUSG00000026288	ENSMUST00000163576	+	87549396	87595639	TSS	0	-45942	0.0065	0.412	---	protein_coding	ENSMUSG00000026288	Inpp5d	ensembl_havana	15	ENSMUSP00000130336	2	protein_coding	Inpp5d-205	havana	3 (assigned to previous version 1)	2
chr1	87554206	87554413	207	87554312	43	34.14	10.74	31.49	Mono_(EmptyVector)_Peaks_peak_1145	Mono_(EmptyVector)_Peaks	ENSMUSG00000026288	ENSMUST00000163576	+	87549396	87595639	5' UTR Exon	4810	-41226	0.0045	1	---	protein_coding	ENSMUSG00000026288	Inpp5d	ensembl_havana	15	ENSMUSP00000130336	2	protein_coding	Inpp5d-205	havana	3 (assigned to previous version 1)	2
chr1	87565267	87565582	315	87565419	137	116.4	15.51	113.02	Mono_(EmptyVector)_Peaks_peak_1146	Mono_(EmptyVector)_Peaks	ENSMUSG00000026288	ENSMUST00000163576	+	87549396	87595639	5' UTR Exon	15871	-30057	0.0068	1	---	protein_coding	ENSMUSG00000026288	Inpp5d	ensembl_havana	15	ENSMUSP00000130336	2	protein_coding	Inpp5d-205	havana	3 (assigned to previous version 1)	2
chr1	87567440	87568316	876	87567684	60	27.56	5.68	25	Mono_(EmptyVector)_Peaks_peak_1147	Mono_(EmptyVector)_Peaks	ENSMUSG00000026288	ENSMUST00000163576	+	87549396	87595639	5' UTR Exon	18044	-27323	0.019	1	---	protein_coding	ENSMUSG00000026288	Inpp5d	ensembl_havana	15	ENSMUSP00000130336	2	protein_coding	Inpp5d-205	havana	3 (assigned to previous version 1)	2
chr1	87570809	87571236	427	87570984	55	34.55	8.23	31.9	Mono_(EmptyVector)_Peaks_peak_1148	Mono_(EmptyVector)_Peaks	ENSMUSG00000026288	ENSMUST00000164592	+	87548111	87572877	CDS Exon 3	22698	-1641	0.0173	1	---	protein_coding	ENSMUSG00000026288	Inpp5d	ensembl_havana	15	---	---	protein_coding_CDS_not_defined	Inpp5d-206	havana	1 (assigned to previous version 7)	8
chr1	87617474	87617945	471	87617632	29	24.02	9.88	21.5	Mono_(EmptyVector)_Peaks_peak_1149	Mono_(EmptyVector)_Peaks	ENSMUSG00000026288	ENSMUST00000170300	+	87603961	87648225	Intron 4	13513	-30280	0.0107	1	---	protein_coding	ENSMUSG00000026288	Inpp5d	ensembl_havana	15	ENSMUSP00000132384	2	protein_coding	Inpp5d-211	havana	2 (assigned to previous version 7)	8
chr1	87683525	87684133	608	87683708	149	147.66	21.15	144.02	Mono_(EmptyVector)_Peaks_peak_1150	Mono_(EmptyVector)_Peaks	ENSMUSG00000026289	ENSMUST00000113190	+	87683808	87720148	TSS	0	-36015	0.009	0.5353	CCDS56637	protein_coding	ENSMUSG00000026289	Atg16l1	ensembl_havana	16	ENSMUSP00000108815	3	protein_coding	Atg16l1-203	havana	1 (assigned to previous version 2)	3
chr1	87693959	87694194	235	87694109	12	6.6	4.28	4.44	Mono_(EmptyVector)_Peaks_peak_1151	Mono_(EmptyVector)_Peaks	ENSMUSG00000026289	ENSMUST00000129431	+	87694623	87702865	TSS	-429	-8671	0	0	---	protein_coding	ENSMUSG00000026289	Atg16l1	ensembl_havana	16	---	---	retained_intron	Atg16l1-205	havana	3 (assigned to previous version 1)	2
chr1	87720306	87721298	992	87720784	38	27.55	9.1	24.98	Mono_(EmptyVector)_Peaks_peak_1152	Mono_(EmptyVector)_Peaks	ENSMUSG00000026289	ENSMUST00000151037	+	87683810	87720148	TTS	36496	158	0	0	---	protein_coding	ENSMUSG00000026289	Atg16l1	ensembl_havana	16	---	---	retained_intron	Atg16l1-211	havana	2 (assigned to previous version 7)	8
chr1	87755981	87756236	255	87756148	11	5.79	3.95	3.66	Mono_(EmptyVector)_Peaks_peak_1153	Mono_(EmptyVector)_Peaks	ENSMUSG00000056055	ENSMUST00000145385	+	87754210	87763137	CDS Exon 1	1771	-6901	0.0287	1	---	protein_coding	ENSMUSG00000056055	Sag	ensembl_havana	14	---	---	retained_intron	Sag-206	havana	1 (assigned to previous version 1)	2
chr1	87767956	87768679	723	87768260	31	26.4	10.54	23.85	Mono_(EmptyVector)_Peaks_peak_1154	Mono_(EmptyVector)_Peaks	ENSMUSG00000056055	ENSMUST00000077772	+	87731402	87772881	CDS Exon 14	36554	-4202	0.0175	1	CCDS35656	protein_coding	ENSMUSG00000056055	Sag	ensembl_havana	14	ENSMUSP00000076948	6	protein_coding	Sag-201	ensembl_havana	1 (assigned to previous version 11)	12
chr1	87776300	87776667	367	87776536	97	63.73	9.66	60.78	Mono_(EmptyVector)_Peaks_peak_1155	Mono_(EmptyVector)_Peaks	.	.	.	.	.	Intergenic	.	.	.	.	.	.	.	.	.	.	.	.	.	.	.	.	.
chr1	87780719	87781490	771	87781019	99	65.16	9.72	62.2	Mono_(EmptyVector)_Peaks_peak_1156	Mono_(EmptyVector)_Peaks	ENSMUSG00000101942	ENSMUST00000187511	-	87781069	87782022	TSS	532	0	0.4423	0.5466	---	lncRNA	ENSMUSG00000101942	Gm19582	havana	2	---	---	lncRNA	Gm19582-201	havana	2 (assigned to previous version 1)	2
chr1	87807455	87807722	267	87807635	11	5.79	3.95	3.66	Mono_(EmptyVector)_Peaks_peak_1157	Mono_(EmptyVector)_Peaks	ENSMUSG00000070738	ENSMUST00000190243	+	87808157	87843467	TSS	-435	-35745	0	0	---	protein_coding	ENSMUSG00000070738	Dgkd	ensembl_havana	11	---	---	retained_intron	Dgkd-206	havana	2 (assigned to previous version 1)	2
chr1	87828482	87829203	721	87828894	211	202.81	20.89	198.74	Mono_(EmptyVector)_Peaks_peak_1158	Mono_(EmptyVector)_Peaks	ENSMUSG00000103591	ENSMUST00000195720	+	87825262	87828255	TTS	3220	227	0	0	---	TEC	ENSMUSG00000103591	Gm38365	havana	2	---	---	TEC	Gm38365-201	havana	NA (assigned to previous version 1)	2
chr1	87862573	87863604	1031	87862840	30	17.04	6.25	14.63	Mono_(EmptyVector)_Peaks_peak_1159	Mono_(EmptyVector)_Peaks	ENSMUSG00000070738	ENSMUST00000189726	+	87863005	87867988	TSS	0	-4384	0.1204	0.5814	---	protein_coding	ENSMUSG00000070738	Dgkd	ensembl_havana	11	---	---	retained_intron	Dgkd-204	havana	3 (assigned to previous version 1)	2
chr1	87935782	87936345	563	87936071	116	129.83	25.74	126.34	Mono_(EmptyVector)_Peaks_peak_1160	Mono_(EmptyVector)_Peaks	ENSMUSG00000005501	ENSMUST00000188332	-	87874165	87936257	TSS	0	-61617	0.0077	0.844	---	protein_coding	ENSMUSG00000005501	Usp40	ensembl_havana	15	ENSMUSP00000140574	2	nonsense_mediated_decay	Usp40-206	havana	1 (assigned to previous version 6)	7
chr1	88162979	88163174	195	88163035	11	4.66	3.29	2.59	Mono_(EmptyVector)_Peaks_peak_1161	Mono_(EmptyVector)_Peaks	ENSMUSG00000079429	ENSMUST00000113130	+	88154753	88190012	CDS Exon 10	8226	-26838	0.0056	1	CCDS69921	protein_coding	ENSMUSG00000079429	Mroh2a	ensembl_havana	10	ENSMUSP00000108755	2	protein_coding	Mroh2a-202	havana	5 (assigned to previous version 7)	8
chr1	88190018	88190477	459	88190180	74	56.52	11.63	53.64	Mono_(EmptyVector)_Peaks_peak_1162	Mono_(EmptyVector)_Peaks	ENSMUSG00000079429	ENSMUST00000113130	+	88154753	88190012	TTS	35265	6	0	0	CCDS69921	protein_coding	ENSMUSG00000079429	Mroh2a	ensembl_havana	10	ENSMUSP00000108755	2	protein_coding	Mroh2a-202	havana	5 (assigned to previous version 7)	8
chr1	88204939	88205511	572	88205358	291	305.5	26.24	300.67	Mono_(EmptyVector)_Peaks_peak_1163	Mono_(EmptyVector)_Peaks	ENSMUSG00000044783	ENSMUST00000147393	-	88192700	88205229	TSS	0	-12239	0.0232	0.5079	---	protein_coding	ENSMUSG00000044783	Hjurp	ensembl_havana	17	ENSMUSP00000120753	2	protein_coding	Hjurp-206	havana	1 (assigned to previous version 1)	2
chr1	88212621	88212900	279	88212754	11	5.79	3.95	3.66	Mono_(EmptyVector)_Peaks_peak_1164	Mono_(EmptyVector)_Peaks	ENSMUSG00000036251	ENSMUST00000148138	+	88205383	88235796	Intron 1	7238	-22896	0.0092	1	---	protein_coding	ENSMUSG00000036251	Trpm8	ensembl_havana	17	---	---	protein_coding_CDS_not_defined	Trpm8-203	havana	2 (assigned to previous version 7)	8
chr1	88215098	88215391	293	88215248	11	5.79	3.95	3.66	Mono_(EmptyVector)_Peaks_peak_1165	Mono_(EmptyVector)_Peaks	ENSMUSG00000036251	ENSMUST00000148138	+	88205383	88235796	Intron 1	9715	-20405	0.0097	1	---	protein_coding	ENSMUSG00000036251	Trpm8	ensembl_havana	17	---	---	protein_coding_CDS_not_defined	Trpm8-203	havana	2 (assigned to previous version 7)	8
chr1	88245154	88245380	226	88245240	17	11.09	5.93	8.8	Mono_(EmptyVector)_Peaks_peak_1166	Mono_(EmptyVector)_Peaks	ENSMUSG00000036251	ENSMUST00000113114	+	88231005	88316574	5' UTR Exon	14149	-71194	0.0027	1	CCDS48316	protein_coding	ENSMUSG00000036251	Trpm8	ensembl_havana	17	ENSMUSP00000108739	4	protein_coding	Trpm8-202	havana	1 (assigned to previous version 9)	10
chr1	88352462	88352713	251	88352505	24	18.32	8.24	15.89	Mono_(EmptyVector)_Peaks_peak_1167	Mono_(EmptyVector)_Peaks	ENSMUSG00000026295	ENSMUST00000027518	+	88334683	88354161	3' UTR Exon	17779	-1448	0.0129	1	CCDS15145	protein_coding	ENSMUSG00000026295	Spp2	ensembl_havana	13	ENSMUSP00000027518	6	protein_coding	Spp2-201	ensembl_havana	1 (assigned to previous version 11)	12
chr1	88364804	88365379	575	88365218	14	8.31	4.94	6.1	Mono_(EmptyVector)_Peaks_peak_1168	Mono_(EmptyVector)_Peaks	.	.	.	.	.	Intergenic	.	.	.	.	.	.	.	.	.	.	.	.	.	.	.	.	.
chr1	88365679	88366037	358	88365795	14	8.31	4.94	6.1	Mono_(EmptyVector)_Peaks_peak_1169	Mono_(EmptyVector)_Peaks	.	.	.	.	.	Intergenic	.	.	.	.	.	.	.	.	.	.	.	.	.	.	.	.	.
chr1	88380036	88380386	350	88380146	41	33.39	10.97	30.75	Mono_(EmptyVector)_Peaks_peak_1170	Mono_(EmptyVector)_Peaks	ENSMUSG00000099553	ENSMUST00000245480	-	88371691	88390331	Intron 1	9945	-8345	0.0188	1	---	lncRNA	ENSMUSG00000099553	Gm29538	havana	3	---	---	lncRNA	Gm29538-203	havana_tagene	---	1
chr1	88384437	88384674	237	88384568	26	15.75	6.43	13.36	Mono_(EmptyVector)_Peaks_peak_1171	Mono_(EmptyVector)_Peaks	ENSMUSG00000099553	ENSMUST00000245480	-	88371691	88390331	Intron 1	5657	-12746	0.0128	1	---	lncRNA	ENSMUSG00000099553	Gm29538	havana	3	---	---	lncRNA	Gm29538-203	havana_tagene	---	1
chr1	88392175	88392635	460	88392440	61	52.37	13.41	49.53	Mono_(EmptyVector)_Peaks_peak_1172	Mono_(EmptyVector)_Peaks	ENSMUSG00000100908	ENSMUST00000186556	+	88387405	88393281	TTS	4770	-646	0.0784	1	---	lncRNA	ENSMUSG00000100908	Gm28888	havana	2	---	---	lncRNA	Gm28888-201	havana	3 (assigned to previous version 1)	2
chr1	88402158	88402880	722	88402423	176	133.81	13.12	130.29	Mono_(EmptyVector)_Peaks_peak_1173	Mono_(EmptyVector)_Peaks	.	.	.	.	.	Intergenic	.	.	.	.	.	.	.	.	.	.	.	.	.	.	.	.	.
chr1	88403063	88403550	487	88403347	93	48.85	7.06	46.04	Mono_(EmptyVector)_Peaks_peak_1174	Mono_(EmptyVector)_Peaks	.	.	.	.	.	Intergenic	.	.	.	.	.	.	.	.	.	.	.	.	.	.	.	.	.
chr1	88453713	88454342	629	88454140	110	99.56	16.8	96.31	Mono_(EmptyVector)_Peaks_peak_1175	Mono_(EmptyVector)_Peaks	.	.	.	.	.	Intergenic	.	.	.	.	.	.	.	.	.	.	.	.	.	.	.	.	.
chr1	88461715	88462260	545	88461991	35	29.02	10.65	26.43	Mono_(EmptyVector)_Peaks_peak_1176	Mono_(EmptyVector)_Peaks	.	.	.	.	.	Intergenic	.	.	.	.	.	.	.	.	.	.	.	.	.	.	.	.	.
chr1	88464641	88464911	270	88464784	21	11.53	5.37	9.24	Mono_(EmptyVector)_Peaks_peak_1177	Mono_(EmptyVector)_Peaks	.	.	.	.	.	Intergenic	.	.	.	.	.	.	.	.	.	.	.	.	.	.	.	.	.
chr1	88470934	88471534	600	88471188	41	33.03	10.8	30.39	Mono_(EmptyVector)_Peaks_peak_1178	Mono_(EmptyVector)_Peaks	.	.	.	.	.	Intergenic	.	.	.	.	.	.	.	.	.	.	.	.	.	.	.	.	.
chr1	88484160	88484708	548	88484377	160	142.86	17.4	139.26	Mono_(EmptyVector)_Peaks_peak_1179	Mono_(EmptyVector)_Peaks	ENSMUSG00000100798	ENSMUST00000189394	+	88479239	88489890	CDS Exon 3	4921	-5182	0.0515	1	---	lncRNA	ENSMUSG00000100798	Gm19589	havana	2	---	---	lncRNA	Gm19589-201	havana	1 (assigned to previous version 1)	2
chr1	88488466	88488788	322	88488689	52	22.86	5.29	20.36	Mono_(EmptyVector)_Peaks_peak_1180	Mono_(EmptyVector)_Peaks	ENSMUSG00000100798	ENSMUST00000189394	+	88479239	88489890	CDS Exon 6	9227	-1102	0.0303	1	---	lncRNA	ENSMUSG00000100798	Gm19589	havana	2	---	---	lncRNA	Gm19589-201	havana	1 (assigned to previous version 1)	2
chr1	88503680	88503868	188	88503747	12	6.6	4.28	4.44	Mono_(EmptyVector)_Peaks_peak_1181	Mono_(EmptyVector)_Peaks	.	.	.	.	.	Intergenic	.	.	.	.	.	.	.	.	.	.	.	.	.	.	.	.	.
chr1	88561513	88561738	225	88561645	12	6.6	4.28	4.44	Mono_(EmptyVector)_Peaks_peak_1182	Mono_(EmptyVector)_Peaks	.	.	.	.	.	Intergenic	.	.	.	.	.	.	.	.	.	.	.	.	.	.	.	.	.
chr1	88567174	88568058	884	88567744	137	115.34	15.26	111.97	Mono_(EmptyVector)_Peaks_peak_1183	Mono_(EmptyVector)_Peaks	.	.	.	.	.	Intergenic	.	.	.	.	.	.	.	.	.	.	.	.	.	.	.	.	.
chr1	88582398	88582864	466	88582629	54	50.21	14.71	47.39	Mono_(EmptyVector)_Peaks_peak_1184	Mono_(EmptyVector)_Peaks	ENSMUSG00000104057	ENSMUST00000194311	+	88580807	88582568	TTS	1591	0	0.097	0.3662	---	TEC	ENSMUSG00000104057	Gm38130	havana	2	---	---	TEC	Gm38130-201	havana	NA (assigned to previous version 1)	2
chr1	88590357	88590967	610	88590624	32	21.39	7.75	18.91	Mono_(EmptyVector)_Peaks_peak_1185	Mono_(EmptyVector)_Peaks	.	.	.	.	.	Intergenic	.	.	.	.	.	.	.	.	.	.	.	.	.	.	.	.	.
chr1	88591435	88591649	214	88591542	29	17.89	6.81	15.46	Mono_(EmptyVector)_Peaks_peak_1186	Mono_(EmptyVector)_Peaks	.	.	.	.	.	Intergenic	.	.	.	.	.	.	.	.	.	.	.	.	.	.	.	.	.
chr1	88628920	88630359	1439	88629975	131	91.79	11.09	88.61	Mono_(EmptyVector)_Peaks_peak_1187	Mono_(EmptyVector)_Peaks	ENSMUSG00000049866	ENSMUST00000159814	-	88625947	88629944	TSS	0	-2973	0.2564	0.7118	CCDS15146	protein_coding	ENSMUSG00000049866	Arl4c	ensembl_havana	13	ENSMUSP00000124344	2	protein_coding	Arl4c-202	ensembl_havana	NA (assigned to previous version 1)	2
chr1	88633604	88633825	221	88633714	57	23.79	5.08	21.27	Mono_(EmptyVector)_Peaks_peak_1188	Mono_(EmptyVector)_Peaks	.	.	.	.	.	Intergenic	.	.	.	.	.	.	.	.	.	.	.	.	.	.	.	.	.
chr1	88915991	88916320	329	88916182	23	17.23	7.91	14.82	Mono_(EmptyVector)_Peaks_peak_1189	Mono_(EmptyVector)_Peaks	.	.	.	.	.	Intergenic	.	.	.	.	.	.	.	.	.	.	.	.	.	.	.	.	.
chr1	88922678	88923230	552	88922944	25	18.71	8.17	16.27	Mono_(EmptyVector)_Peaks_peak_1190	Mono_(EmptyVector)_Peaks	.	.	.	.	.	Intergenic	.	.	.	.	.	.	.	.	.	.	.	.	.	.	.	.	.
chr1	88947487	88948010	523	88947728	70	61.09	14.28	58.17	Mono_(EmptyVector)_Peaks_peak_1191	Mono_(EmptyVector)_Peaks	ENSMUSG00000099378	ENSMUST00000186180	+	88943835	88949933	Intron 2	3652	-1923	0.0859	1	---	lncRNA	ENSMUSG00000099378	1700067G17Rik	havana	2	---	---	lncRNA	1700067G17Rik-201	havana	1 (assigned to previous version 1)	2
chr1	88950539	88950735	196	88950579	15	5.61	3.34	3.5	Mono_(EmptyVector)_Peaks_peak_1192	Mono_(EmptyVector)_Peaks	ENSMUSG00000099378	ENSMUST00000186180	+	88943835	88949933	TTS	6704	606	0	0	---	lncRNA	ENSMUSG00000099378	1700067G17Rik	havana	2	---	---	lncRNA	1700067G17Rik-201	havana	1 (assigned to previous version 1)	2
chr1	88969067	88969438	371	88969172	28	22.85	9.55	20.35	Mono_(EmptyVector)_Peaks_peak_1193	Mono_(EmptyVector)_Peaks	.	.	.	.	.	Intergenic	.	.	.	.	.	.	.	.	.	.	.	.	.	.	.	.	.
chr1	88997406	88998894	1488	88997985	240	188.57	14.29	184.62	Mono_(EmptyVector)_Peaks_peak_1194	Mono_(EmptyVector)_Peaks	ENSMUSG00000120921	ENSMUST00000246498	-	88997228	88997726	TSS	0	-178	0.6433	0.2156	---	lncRNA	ENSMUSG00000120921	---	havana_tagene	1	---	---	lncRNA	---	havana_tagene	---	1
chr1	89006537	89006721	184	89006654	13	7.43	4.6	5.25	Mono_(EmptyVector)_Peaks_peak_1195	Mono_(EmptyVector)_Peaks	ENSMUSG00000036206	ENSMUST00000066279	+	88998137	89082791	5' UTR Exon	8400	-76070	0.0022	1	CCDS15147	protein_coding	ENSMUSG00000036206	Sh3bp4	ensembl_havana	13	ENSMUSP00000067581	5	protein_coding	Sh3bp4-201	ensembl_havana	1 (assigned to previous version 10)	11
chr1	89008601	89009029	428	89008959	9	4.27	3.29	2.22	Mono_(EmptyVector)_Peaks_peak_1196	Mono_(EmptyVector)_Peaks	ENSMUSG00000036206	ENSMUST00000066279	+	88998137	89082791	5' UTR Exon	10464	-73762	0.0051	1	CCDS15147	protein_coding	ENSMUSG00000036206	Sh3bp4	ensembl_havana	13	ENSMUSP00000067581	5	protein_coding	Sh3bp4-201	ensembl_havana	1 (assigned to previous version 10)	11
chr1	89020298	89020697	399	89020358	14	8.03	4.78	5.83	Mono_(EmptyVector)_Peaks_peak_1197	Mono_(EmptyVector)_Peaks	ENSMUSG00000036206	ENSMUST00000066279	+	88998137	89082791	5' UTR Exon	22161	-62094	0.0047	1	CCDS15147	protein_coding	ENSMUSG00000036206	Sh3bp4	ensembl_havana	13	ENSMUSP00000067581	5	protein_coding	Sh3bp4-201	ensembl_havana	1 (assigned to previous version 10)	11
chr1	89031684	89032433	749	89032261	42	14.19	3.95	11.84	Mono_(EmptyVector)_Peaks_peak_1198	Mono_(EmptyVector)_Peaks	ENSMUSG00000036206	ENSMUST00000066279	+	88998137	89082791	5' UTR Exon	33547	-50358	0.0089	1	CCDS15147	protein_coding	ENSMUSG00000036206	Sh3bp4	ensembl_havana	13	ENSMUSP00000067581	5	protein_coding	Sh3bp4-201	ensembl_havana	1 (assigned to previous version 10)	11
chr1	89036010	89036766	756	89036493	121	83.84	10.79	80.72	Mono_(EmptyVector)_Peaks_peak_1199	Mono_(EmptyVector)_Peaks	ENSMUSG00000036206	ENSMUST00000066279	+	88998137	89082791	5' UTR Exon	37873	-46025	0.0089	1	CCDS15147	protein_coding	ENSMUSG00000036206	Sh3bp4	ensembl_havana	13	ENSMUSP00000067581	5	protein_coding	Sh3bp4-201	ensembl_havana	1 (assigned to previous version 10)	11
chr1	89044113	89044321	208	89044309	12	3.52	2.58	1.54	Mono_(EmptyVector)_Peaks_peak_1200	Mono_(EmptyVector)_Peaks	ENSMUSG00000036206	ENSMUST00000066279	+	88998137	89082791	5' UTR Exon	45976	-38470	0.0025	1	CCDS15147	protein_coding	ENSMUSG00000036206	Sh3bp4	ensembl_havana	13	ENSMUSP00000067581	5	protein_coding	Sh3bp4-201	ensembl_havana	1 (assigned to previous version 10)	11
chr1	89047926	89048261	335	89048137	42	15.91	4.39	13.52	Mono_(EmptyVector)_Peaks_peak_1201	Mono_(EmptyVector)_Peaks	ENSMUSG00000036206	ENSMUST00000066279	+	88998137	89082791	5' UTR Exon	49789	-34530	0.004	1	CCDS15147	protein_coding	ENSMUSG00000036206	Sh3bp4	ensembl_havana	13	ENSMUSP00000067581	5	protein_coding	Sh3bp4-201	ensembl_havana	1 (assigned to previous version 10)	11
chr1	89049289	89049544	255	89049429	46	19.29	4.94	16.84	Mono_(EmptyVector)_Peaks_peak_1202	Mono_(EmptyVector)_Peaks	ENSMUSG00000036206	ENSMUST00000066279	+	88998137	89082791	5' UTR Exon	51152	-33247	0.003	1	CCDS15147	protein_coding	ENSMUSG00000036206	Sh3bp4	ensembl_havana	13	ENSMUSP00000067581	5	protein_coding	Sh3bp4-201	ensembl_havana	1 (assigned to previous version 10)	11
chr1	89051666	89052297	631	89052001	78	47.41	8.37	44.62	Mono_(EmptyVector)_Peaks_peak_1203	Mono_(EmptyVector)_Peaks	ENSMUSG00000036206	ENSMUST00000066279	+	88998137	89082791	5' UTR Exon	53529	-30494	0.0075	1	CCDS15147	protein_coding	ENSMUSG00000036206	Sh3bp4	ensembl_havana	13	ENSMUSP00000067581	5	protein_coding	Sh3bp4-201	ensembl_havana	1 (assigned to previous version 10)	11
chr1	89058998	89059813	815	89059672	106	75.63	11.11	72.58	Mono_(EmptyVector)_Peaks_peak_1204	Mono_(EmptyVector)_Peaks	ENSMUSG00000036206	ENSMUST00000066279	+	88998137	89082791	5' UTR Exon	60861	-22978	0.0096	1	CCDS15147	protein_coding	ENSMUSG00000036206	Sh3bp4	ensembl_havana	13	ENSMUSP00000067581	5	protein_coding	Sh3bp4-201	ensembl_havana	1 (assigned to previous version 10)	11
chr1	89061019	89061448	429	89061197	51	22.77	5.37	20.27	Mono_(EmptyVector)_Peaks_peak_1205	Mono_(EmptyVector)_Peaks	ENSMUSG00000036206	ENSMUST00000066279	+	88998137	89082791	5' UTR Exon	62882	-21343	0.0051	1	CCDS15147	protein_coding	ENSMUSG00000036206	Sh3bp4	ensembl_havana	13	ENSMUSP00000067581	5	protein_coding	Sh3bp4-201	ensembl_havana	1 (assigned to previous version 10)	11
chr1	89162949	89163383	434	89163264	11	5.79	3.95	3.66	Mono_(EmptyVector)_Peaks_peak_1206	Mono_(EmptyVector)_Peaks	.	.	.	.	.	Intergenic	.	.	.	.	.	.	.	.	.	.	.	.	.	.	.	.	.
chr1	89193523	89193889	366	89193769	24	18.32	8.24	15.89	Mono_(EmptyVector)_Peaks_peak_1207	Mono_(EmptyVector)_Peaks	.	.	.	.	.	Intergenic	.	.	.	.	.	.	.	.	.	.	.	.	.	.	.	.	.
chr1	89320469	89321032	563	89320659	51	46.17	13.84	43.39	Mono_(EmptyVector)_Peaks_peak_1208	Mono_(EmptyVector)_Peaks	ENSMUSG00000099938	ENSMUST00000186258	-	89288064	89333856	Intron 1	12824	-32405	0.0123	1	---	lncRNA	ENSMUSG00000099938	C030007H22Rik	havana	2	---	---	lncRNA	C030007H22Rik-201	havana	1 (assigned to previous version 1)	2
chr1	89352204	89352726	522	89352504	49	38.4	10.95	35.7	Mono_(EmptyVector)_Peaks_peak_1209	Mono_(EmptyVector)_Peaks	.	.	.	.	.	Intergenic	.	.	.	.	.	.	.	.	.	.	.	.	.	.	.	.	.
chr1	89353923	89354223	300	89354103	33	21.5	7.58	19.02	Mono_(EmptyVector)_Peaks_peak_1210	Mono_(EmptyVector)_Peaks	.	.	.	.	.	Intergenic	.	.	.	.	.	.	.	.	.	.	.	.	.	.	.	.	.
chr1	89373225	89373695	470	89373502	13	7.44	4.61	5.26	Mono_(EmptyVector)_Peaks_peak_1211	Mono_(EmptyVector)_Peaks	.	.	.	.	.	Intergenic	.	.	.	.	.	.	.	.	.	.	.	.	.	.	.	.	.
chr1	89382145	89382832	687	89382475	222	189.73	16.61	185.77	Mono_(EmptyVector)_Peaks_peak_1212	Mono_(EmptyVector)_Peaks	ENSMUSG00000055013	ENSMUST00000190096	+	89382596	89817724	TSS	0	-434892	0.0005	0.3445	CCDS15148	protein_coding	ENSMUSG00000055013	Agap1	ensembl_havana	17	ENSMUSP00000140599	2	protein_coding	Agap1-204	ensembl_havana	1 (assigned to previous version 6)	7
chr1	89390774	89391144	370	89391069	34	25.76	9.31	23.21	Mono_(EmptyVector)_Peaks_peak_1213	Mono_(EmptyVector)_Peaks	ENSMUSG00000055013	ENSMUST00000190096	+	89382596	89817724	Intron 1	8178	-426580	0.0009	1	CCDS15148	protein_coding	ENSMUSG00000055013	Agap1	ensembl_havana	17	ENSMUSP00000140599	2	protein_coding	Agap1-204	ensembl_havana	1 (assigned to previous version 6)	7
chr1	89441603	89441840	237	89441738	14	8.31	4.94	6.1	Mono_(EmptyVector)_Peaks_peak_1214	Mono_(EmptyVector)_Peaks	ENSMUSG00000055013	ENSMUST00000190096	+	89382596	89817724	Intron 1	59007	-375884	0.0005	1	CCDS15148	protein_coding	ENSMUSG00000055013	Agap1	ensembl_havana	17	ENSMUSP00000140599	2	protein_coding	Agap1-204	ensembl_havana	1 (assigned to previous version 6)	7
chr1	89452204	89452396	192	89452289	32	22.6	8.32	20.1	Mono_(EmptyVector)_Peaks_peak_1215	Mono_(EmptyVector)_Peaks	ENSMUSG00000055013	ENSMUST00000190096	+	89382596	89817724	Intron 1	69608	-365328	0.0004	1	CCDS15148	protein_coding	ENSMUSG00000055013	Agap1	ensembl_havana	17	ENSMUSP00000140599	2	protein_coding	Agap1-204	ensembl_havana	1 (assigned to previous version 6)	7
chr1	89453740	89454047	307	89453814	15	6.97	4.03	4.8	Mono_(EmptyVector)_Peaks_peak_1216	Mono_(EmptyVector)_Peaks	ENSMUSG00000055013	ENSMUST00000190096	+	89382596	89817724	Intron 1	71144	-363677	0.0007	1	CCDS15148	protein_coding	ENSMUSG00000055013	Agap1	ensembl_havana	17	ENSMUSP00000140599	2	protein_coding	Agap1-204	ensembl_havana	1 (assigned to previous version 6)	7
chr1	89481701	89482011	310	89481928	24	8.81	3.78	6.58	Mono_(EmptyVector)_Peaks_peak_1217	Mono_(EmptyVector)_Peaks	ENSMUSG00000055013	ENSMUST00000190096	+	89382596	89817724	Intron 1	99105	-335713	0.0007	1	CCDS15148	protein_coding	ENSMUSG00000055013	Agap1	ensembl_havana	17	ENSMUSP00000140599	2	protein_coding	Agap1-204	ensembl_havana	1 (assigned to previous version 6)	7
chr1	89482813	89483466	653	89483240	83	65.74	12.62	62.78	Mono_(EmptyVector)_Peaks_peak_1218	Mono_(EmptyVector)_Peaks	ENSMUSG00000055013	ENSMUST00000190096	+	89382596	89817724	Intron 1	100217	-334258	0.0015	1	CCDS15148	protein_coding	ENSMUSG00000055013	Agap1	ensembl_havana	17	ENSMUSP00000140599	2	protein_coding	Agap1-204	ensembl_havana	1 (assigned to previous version 6)	7
chr1	89494383	89494667	284	89494494	23	6.85	3.15	4.68	Mono_(EmptyVector)_Peaks_peak_1219	Mono_(EmptyVector)_Peaks	ENSMUSG00000055013	ENSMUST00000190096	+	89382596	89817724	Intron 1	111787	-323057	0.0007	1	CCDS15148	protein_coding	ENSMUSG00000055013	Agap1	ensembl_havana	17	ENSMUSP00000140599	2	protein_coding	Agap1-204	ensembl_havana	1 (assigned to previous version 6)	7
chr1	89496510	89496931	421	89496663	27	9.09	3.62	6.86	Mono_(EmptyVector)_Peaks_peak_1220	Mono_(EmptyVector)_Peaks	ENSMUSG00000101662	ENSMUST00000191576	+	89496487	89504325	TSS	23	-7394	0.0538	1	---	lncRNA	ENSMUSG00000101662	Gm28499	havana	2	---	---	lncRNA	Gm28499-201	havana	2 (assigned to previous version 1)	2
chr1	89498134	89498778	644	89498492	68	43.9	8.9	41.14	Mono_(EmptyVector)_Peaks_peak_1221	Mono_(EmptyVector)_Peaks	ENSMUSG00000101662	ENSMUST00000191576	+	89496487	89504325	CDS Exon 2	1647	-5547	0.0823	1	---	lncRNA	ENSMUSG00000101662	Gm28499	havana	2	---	---	lncRNA	Gm28499-201	havana	2 (assigned to previous version 1)	2
chr1	89507666	89508914	1248	89507881	77	58.56	11.65	55.67	Mono_(EmptyVector)_Peaks_peak_1222	Mono_(EmptyVector)_Peaks	ENSMUSG00000055013	ENSMUST00000074945	+	89507958	89823000	TSS	0	-314086	0.003	0.7662	---	protein_coding	ENSMUSG00000055013	Agap1	ensembl_havana	17	ENSMUSP00000074478	8	protein_coding	Agap1-202	havana	5 (assigned to previous version 6)	8
chr1	89530486	89530952	466	89530760	123	116.76	18.77	113.38	Mono_(EmptyVector)_Peaks_peak_1223	Mono_(EmptyVector)_Peaks	ENSMUSG00000055013	ENSMUST00000074945	+	89507958	89823000	Intron 1	22528	-292048	0.0015	1	---	protein_coding	ENSMUSG00000055013	Agap1	ensembl_havana	17	ENSMUSP00000074478	8	protein_coding	Agap1-202	havana	5 (assigned to previous version 6)	8
chr1	89571583	89572199	616	89572046	81	74.42	16.17	71.38	Mono_(EmptyVector)_Peaks_peak_1224	Mono_(EmptyVector)_Peaks	ENSMUSG00000055013	ENSMUST00000074945	+	89507958	89823000	Intron 7	63625	-250801	0.002	1	---	protein_coding	ENSMUSG00000055013	Agap1	ensembl_havana	17	ENSMUSP00000074478	8	protein_coding	Agap1-202	havana	5 (assigned to previous version 6)	8
chr1	89574486	89574712	226	89574579	22	10.41	4.68	8.14	Mono_(EmptyVector)_Peaks_peak_1225	Mono_(EmptyVector)_Peaks	ENSMUSG00000055013	ENSMUST00000074945	+	89507958	89823000	Intron 7	66528	-248288	0.0007	1	---	protein_coding	ENSMUSG00000055013	Agap1	ensembl_havana	17	ENSMUSP00000074478	8	protein_coding	Agap1-202	havana	5 (assigned to previous version 6)	8
chr1	89584275	89584877	602	89584544	84	79.59	17.23	76.5	Mono_(EmptyVector)_Peaks_peak_1226	Mono_(EmptyVector)_Peaks	ENSMUSG00000102009	ENSMUST00000186098	-	89578251	89611631	Intron 2	26754	-6024	0.0181	1	---	lncRNA	ENSMUSG00000102009	4933400F21Rik	havana	7	---	---	lncRNA	4933400F21Rik-201	havana	1 (assigned to previous version 6)	7
chr1	89616703	89617170	467	89616868	63	61.89	16.94	58.96	Mono_(EmptyVector)_Peaks_peak_1227	Mono_(EmptyVector)_Peaks	ENSMUSG00000055013	ENSMUST00000074945	+	89507958	89823000	Intron 10	108745	-205830	0.0015	1	---	protein_coding	ENSMUSG00000055013	Agap1	ensembl_havana	17	ENSMUSP00000074478	8	protein_coding	Agap1-202	havana	5 (assigned to previous version 6)	8
chr1	89624367	89625465	1098	89625140	40	30.98	10.13	28.37	Mono_(EmptyVector)_Peaks_peak_1228	Mono_(EmptyVector)_Peaks	ENSMUSG00000055013	ENSMUST00000074945	+	89507958	89823000	Intron 10	116409	-197535	0.0035	1	---	protein_coding	ENSMUSG00000055013	Agap1	ensembl_havana	17	ENSMUSP00000074478	8	protein_coding	Agap1-202	havana	5 (assigned to previous version 6)	8
chr1	89658293	89659023	730	89658673	119	97.19	14.16	93.96	Mono_(EmptyVector)_Peaks_peak_1229	Mono_(EmptyVector)_Peaks	ENSMUSG00000055013	ENSMUST00000074945	+	89507958	89823000	Intron 11	150335	-163977	0.0023	1	---	protein_coding	ENSMUSG00000055013	Agap1	ensembl_havana	17	ENSMUSP00000074478	8	protein_coding	Agap1-202	havana	5 (assigned to previous version 6)	8
chr1	89708326	89708887	561	89708610	38	30.58	10.52	27.97	Mono_(EmptyVector)_Peaks_peak_1230	Mono_(EmptyVector)_Peaks	ENSMUSG00000055013	ENSMUST00000074945	+	89507958	89823000	Intron 12	200368	-114113	0.0018	1	---	protein_coding	ENSMUSG00000055013	Agap1	ensembl_havana	17	ENSMUSP00000074478	8	protein_coding	Agap1-202	havana	5 (assigned to previous version 6)	8
chr1	89868089	89868376	287	89868283	31	25.74	10.19	23.2	Mono_(EmptyVector)_Peaks_peak_1231	Mono_(EmptyVector)_Peaks	.	.	.	.	.	Intergenic	.	.	.	.	.	.	.	.	.	.	.	.	.	.	.	.	.
chr1	89896213	89896475	262	89896356	11	5.79	3.95	3.66	Mono_(EmptyVector)_Peaks_peak_1232	Mono_(EmptyVector)_Peaks	ENSMUSG00000067081	ENSMUST00000238685	-	89877942	89924175	CDS Exon 3	27700	-18271	0.0057	1	---	protein_coding	ENSMUSG00000067081	Asb18	ensembl_havana	14	ENSMUSP00000158643	2	protein_coding	Asb18-205	havana	---	2
chr1	89957279	89957509	230	89957464	11	5.79	3.95	3.66	Mono_(EmptyVector)_Peaks_peak_1233	Mono_(EmptyVector)_Peaks	.	.	.	.	.	Intergenic	.	.	.	.	.	.	.	.	.	.	.	.	.	.	.	.	.
chr1	89978796	89979344	548	89979140	88	82.54	17.11	79.43	Mono_(EmptyVector)_Peaks_peak_1234	Mono_(EmptyVector)_Peaks	ENSMUSG00000026301	ENSMUST00000212859	-	89969862	89982683	Intron 2	3339	-8934	0.0428	1	---	protein_coding	ENSMUSG00000026301	Iqca	ensembl_havana	17	---	---	protein_coding_CDS_not_defined	Iqca-208	havana	5 (assigned to previous version 1)	2
chr1	90091898	90092473	575	90092206	132	123.87	18.59	120.43	Mono_(EmptyVector)_Peaks_peak_1235	Mono_(EmptyVector)_Peaks	.	.	.	.	.	Intergenic	.	.	.	.	.	.	.	.	.	.	.	.	.	.	.	.	.
chr1	90105668	90106253	585	90105863	39	31.28	10.56	28.67	Mono_(EmptyVector)_Peaks_peak_1236	Mono_(EmptyVector)_Peaks	.	.	.	.	.	Intergenic	.	.	.	.	.	.	.	.	.	.	.	.	.	.	.	.	.
chr1	90113868	90114287	419	90114078	27	21.69	9.22	19.21	Mono_(EmptyVector)_Peaks_peak_1237	Mono_(EmptyVector)_Peaks	.	.	.	.	.	Intergenic	.	.	.	.	.	.	.	.	.	.	.	.	.	.	.	.	.
chr1	90131570	90132311	741	90131674	59	47.31	11.92	44.52	Mono_(EmptyVector)_Peaks_peak_1238	Mono_(EmptyVector)_Peaks	ENSMUSG00000044337	ENSMUST00000065587	+	90131702	90144474	TSS	0	-12163	0.0478	0.8221	CCDS15152	protein_coding	ENSMUSG00000044337	Ackr3	ensembl_havana	6	ENSMUSP00000069114	5	protein_coding	Ackr3-201	ensembl_havana	1 (assigned to previous version 4)	5
chr1	90149261	90149452	191	90149319	39	11	3.36	8.72	Mono_(EmptyVector)_Peaks_peak_1239	Mono_(EmptyVector)_Peaks	.	.	.	.	.	Intergenic	.	.	.	.	.	.	.	.	.	.	.	.	.	.	.	.	.
chr1	90149716	90150014	298	90149946	41	12.03	3.49	9.72	Mono_(EmptyVector)_Peaks_peak_1240	Mono_(EmptyVector)_Peaks	.	.	.	.	.	Intergenic	.	.	.	.	.	.	.	.	.	.	.	.	.	.	.	.	.
chr1	90153216	90153928	712	90153580	198	156.64	14.23	152.94	Mono_(EmptyVector)_Peaks_peak_1241	Mono_(EmptyVector)_Peaks	ENSMUSG00000104087	ENSMUST00000195172	-	90154882	90156249	TTS	2321	954	0	0	---	TEC	ENSMUSG00000104087	Gm38277	havana	2	---	---	TEC	Gm38277-201	havana	NA (assigned to previous version 1)	2
chr1	90158415	90158702	287	90158543	61	30.48	6.27	27.88	Mono_(EmptyVector)_Peaks_peak_1242	Mono_(EmptyVector)_Peaks	.	.	.	.	.	Intergenic	.	.	.	.	.	.	.	.	.	.	.	.	.	.	.	.	.
chr1	90162169	90162582	413	90162460	53	37.21	9.52	34.53	Mono_(EmptyVector)_Peaks_peak_1243	Mono_(EmptyVector)_Peaks	.	.	.	.	.	Intergenic	.	.	.	.	.	.	.	.	.	.	.	.	.	.	.	.	.
chr1	90216587	90217234	647	90216838	83	78.25	17.03	75.18	Mono_(EmptyVector)_Peaks_peak_1244	Mono_(EmptyVector)_Peaks	.	.	.	.	.	Intergenic	.	.	.	.	.	.	.	.	.	.	.	.	.	.	.	.	.
chr1	90308141	90308398	257	90308212	11	5.79	3.95	3.66	Mono_(EmptyVector)_Peaks_peak_1245	Mono_(EmptyVector)_Peaks	.	.	.	.	.	Intergenic	.	.	.	.	.	.	.	.	.	.	.	.	.	.	.	.	.
chr1	90367643	90368189	546	90367695	12	6.6	4.28	4.44	Mono_(EmptyVector)_Peaks_peak_1246	Mono_(EmptyVector)_Peaks	.	.	.	.	.	Intergenic	.	.	.	.	.	.	.	.	.	.	.	.	.	.	.	.	.
chr1	90446874	90447151	277	90446924	13	7.44	4.61	5.26	Mono_(EmptyVector)_Peaks_peak_1247	Mono_(EmptyVector)_Peaks	.	.	.	.	.	Intergenic	.	.	.	.	.	.	.	.	.	.	.	.	.	.	.	.	.
chr1	90520731	90521070	339	90520834	14	8.31	4.94	6.1	Mono_(EmptyVector)_Peaks_peak_1248	Mono_(EmptyVector)_Peaks	.	.	.	.	.	Intergenic	.	.	.	.	.	.	.	.	.	.	.	.	.	.	.	.	.
chr1	90527035	90527245	210	90527129	50	20.67	4.93	18.2	Mono_(EmptyVector)_Peaks_peak_1249	Mono_(EmptyVector)_Peaks	.	.	.	.	.	Intergenic	.	.	.	.	.	.	.	.	.	.	.	.	.	.	.	.	.
chr1	90528757	90529079	322	90528913	63	31.04	6.2	28.43	Mono_(EmptyVector)_Peaks_peak_1250	Mono_(EmptyVector)_Peaks	.	.	.	.	.	Intergenic	.	.	.	.	.	.	.	.	.	.	.	.	.	.	.	.	.
chr1	90530930	90531437	507	90531125	201	186.21	19.26	182.28	Mono_(EmptyVector)_Peaks_peak_1251	Mono_(EmptyVector)_Peaks	ENSMUSG00000034432	ENSMUST00000190057	+	90531221	90533381	TSS	0	-1944	0.1004	0.4272	---	protein_coding	ENSMUSG00000034432	Cops8	ensembl_havana	12	---	---	retained_intron	Cops8-207	havana	2 (assigned to previous version 6)	7
chr1	90561455	90561696	241	90561577	68	73.76	20.66	70.73	Mono_(EmptyVector)_Peaks_peak_1252	Mono_(EmptyVector)_Peaks	.	.	.	.	.	Intergenic	.	.	.	.	.	.	.	.	.	.	.	.	.	.	.	.	.
chr1	90578548	90579184	636	90578882	69	53.7	11.81	50.84	Mono_(EmptyVector)_Peaks_peak_1253	Mono_(EmptyVector)_Peaks	.	.	.	.	.	Intergenic	.	.	.	.	.	.	.	.	.	.	.	.	.	.	.	.	.
chr1	90596623	90597277	654	90596729	46	39.13	12.15	36.42	Mono_(EmptyVector)_Peaks_peak_1254	Mono_(EmptyVector)_Peaks	.	.	.	.	.	Intergenic	.	.	.	.	.	.	.	.	.	.	.	.	.	.	.	.	.
chr1	90603924	90604545	621	90604018	36	14.71	4.59	12.35	Mono_(EmptyVector)_Peaks_peak_1255	Mono_(EmptyVector)_Peaks	ENSMUSG00000056128	ENSMUST00000070048	+	90602883	90607516	Intron 1	1041	-2971	0.1342	1	---	lncRNA	ENSMUSG00000056128	Gm9991	ensembl_havana	4	---	---	lncRNA	Gm9991-201	ensembl_havana	1 (assigned to previous version 3)	4
chr1	90605326	90605969	643	90605675	102	80.32	12.97	77.23	Mono_(EmptyVector)_Peaks_peak_1256	Mono_(EmptyVector)_Peaks	ENSMUSG00000056128	ENSMUST00000070048	+	90602883	90607516	Intron 1	2443	-1547	0.139	1	---	lncRNA	ENSMUSG00000056128	Gm9991	ensembl_havana	4	---	---	lncRNA	Gm9991-201	ensembl_havana	1 (assigned to previous version 3)	4
chr1	90646545	90647191	646	90646819	23	17.23	7.91	14.82	Mono_(EmptyVector)_Peaks_peak_1257	Mono_(EmptyVector)_Peaks	.	.	.	.	.	Intergenic	.	.	.	.	.	.	.	.	.	.	.	.	.	.	.	.	.
chr1	90657192	90657729	537	90657387	89	85.77	18.03	82.64	Mono_(EmptyVector)_Peaks_peak_1258	Mono_(EmptyVector)_Peaks	.	.	.	.	.	Intergenic	.	.	.	.	.	.	.	.	.	.	.	.	.	.	.	.	.
chr1	90665566	90666299	733	90666050	86	69.41	13.11	66.41	Mono_(EmptyVector)_Peaks_peak_1259	Mono_(EmptyVector)_Peaks	.	.	.	.	.	Intergenic	.	.	.	.	.	.	.	.	.	.	.	.	.	.	.	.	.
chr1	90681700	90682309	609	90682018	54	45.75	12.69	42.98	Mono_(EmptyVector)_Peaks_peak_1260	Mono_(EmptyVector)_Peaks	.	.	.	.	.	Intergenic	.	.	.	.	.	.	.	.	.	.	.	.	.	.	.	.	.
chr1	90709245	90710275	1030	90709796	104	85.72	14.07	82.59	Mono_(EmptyVector)_Peaks_peak_1261	Mono_(EmptyVector)_Peaks	ENSMUSG00000048126	ENSMUST00000097653	-	90694582	90771675	CDS Exon 33	61400	-14663	0.0134	1	CCDS56640	protein_coding	ENSMUSG00000048126	Col6a3	ensembl_havana	17	ENSMUSP00000137585	2	protein_coding	Col6a3-202	havana	5 (assigned to previous version 10)	11
chr1	90730747	90731193	446	90731065	46	38.35	11.79	35.65	Mono_(EmptyVector)_Peaks_peak_1262	Mono_(EmptyVector)_Peaks	ENSMUSG00000048126	ENSMUST00000130846	-	90730195	90771651	TTS	40458	-552	0.0108	1	---	protein_coding	ENSMUSG00000048126	Col6a3	ensembl_havana	17	ENSMUSP00000115210	3	protein_coding	Col6a3-203	havana	1 (assigned to previous version 8)	9
chr1	90762571	90762864	293	90762717	118	120.07	21.33	116.66	Mono_(EmptyVector)_Peaks_peak_1263	Mono_(EmptyVector)_Peaks	ENSMUSG00000048126	ENSMUST00000097653	-	90694582	90771675	5' UTR Exon	8811	-67989	0.0038	1	CCDS56640	protein_coding	ENSMUSG00000048126	Col6a3	ensembl_havana	17	ENSMUSP00000137585	2	protein_coding	Col6a3-202	havana	5 (assigned to previous version 10)	11
chr1	90767963	90768229	266	90768114	14	7.9	4.7	5.7	Mono_(EmptyVector)_Peaks_peak_1264	Mono_(EmptyVector)_Peaks	ENSMUSG00000048126	ENSMUST00000097653	-	90694582	90771675	5' UTR Exon	3446	-73381	0.0035	1	CCDS56640	protein_coding	ENSMUSG00000048126	Col6a3	ensembl_havana	17	ENSMUSP00000137585	2	protein_coding	Col6a3-202	havana	5 (assigned to previous version 10)	11
chr1	90776234	90776722	488	90776484	39	33.12	11.46	30.49	Mono_(EmptyVector)_Peaks_peak_1265	Mono_(EmptyVector)_Peaks	.	.	.	.	.	Intergenic	.	.	.	.	.	.	.	.	.	.	.	.	.	.	.	.	.
chr1	90785553	90785785	232	90785621	12	6.6	4.28	4.44	Mono_(EmptyVector)_Peaks_peak_1266	Mono_(EmptyVector)_Peaks	.	.	.	.	.	Intergenic	.	.	.	.	.	.	.	.	.	.	.	.	.	.	.	.	.
chr1	90794324	90795029	705	90794551	28	21.99	9.09	19.5	Mono_(EmptyVector)_Peaks_peak_1267	Mono_(EmptyVector)_Peaks	.	.	.	.	.	Intergenic	.	.	.	.	.	.	.	.	.	.	.	.	.	.	.	.	.
chr1	90824131	90824985	854	90824661	119	99.74	14.82	96.49	Mono_(EmptyVector)_Peaks_peak_1268	Mono_(EmptyVector)_Peaks	.	.	.	.	.	Intergenic	.	.	.	.	.	.	.	.	.	.	.	.	.	.	.	.	.
chr1	90836836	90837863	1027	90837545	81	62.99	12.19	60.05	Mono_(EmptyVector)_Peaks_peak_1269	Mono_(EmptyVector)_Peaks	.	.	.	.	.	Intergenic	.	.	.	.	.	.	.	.	.	.	.	.	.	.	.	.	.
chr1	90845442	90845670	228	90845585	10	5.01	3.62	2.92	Mono_(EmptyVector)_Peaks_peak_1270	Mono_(EmptyVector)_Peaks	ENSMUSG00000026303	ENSMUST00000027528	+	90842807	90878865	5' UTR Exon	2635	-33195	0.0064	1	CCDS15155	protein_coding	ENSMUSG00000026303	Mlph	ensembl_havana	7	ENSMUSP00000027528	7	protein_coding	Mlph-201	ensembl_havana	1 (assigned to previous version 6)	7
chr1	90856340	90856662	322	90856442	15	8.76	5.01	6.54	Mono_(EmptyVector)_Peaks_peak_1271	Mono_(EmptyVector)_Peaks	ENSMUSG00000026303	ENSMUST00000125149	+	90855401	90856155	TSS	939	185	0	0	---	protein_coding	ENSMUSG00000026303	Mlph	ensembl_havana	7	ENSMUSP00000123314	2	protein_coding	Mlph-202	havana	2 (assigned to previous version 1)	2
chr1	90884206	90884674	468	90884565	16	9.72	5.36	7.47	Mono_(EmptyVector)_Peaks_peak_1272	Mono_(EmptyVector)_Peaks	.	.	.	.	.	Intergenic	.	.	.	.	.	.	.	.	.	.	.	.	.	.	.	.	.
chr1	90894889	90895595	706	90895482	93	86.14	16.94	83	Mono_(EmptyVector)_Peaks_peak_1273	Mono_(EmptyVector)_Peaks	ENSMUSG00000026304	ENSMUST00000131428	-	90885857	90895390	TSS	0	-9032	0.0527	0.71	CCDS15156	protein_coding	ENSMUSG00000026304	Rab17	ensembl_havana	14	ENSMUSP00000122178	2	protein_coding	Rab17-204	ensembl_havana	1 (assigned to previous version 7)	8
chr1	90901097	90901407	310	90901206	47	14.05	3.62	11.7	Mono_(EmptyVector)_Peaks_peak_1274	Mono_(EmptyVector)_Peaks	ENSMUSG00000100791	ENSMUST00000187127	-	90902181	90902983	TTS	1576	774	0	0	---	lncRNA	ENSMUSG00000100791	Gm28199	havana	2	---	---	lncRNA	Gm28199-201	havana	3 (assigned to previous version 1)	2
chr1	90902665	90903277	612	90902971	230	204.2	17.95	200.12	Mono_(EmptyVector)_Peaks_peak_1275	Mono_(EmptyVector)_Peaks	ENSMUSG00000100791	ENSMUST00000187127	-	90902181	90902983	TSS	0	-484	0.3973	0.5204	---	lncRNA	ENSMUSG00000100791	Gm28199	havana	2	---	---	lncRNA	Gm28199-201	havana	3 (assigned to previous version 1)	2
chr1	90926269	90927183	914	90926485	66	65.62	17.55	62.66	Mono_(EmptyVector)_Peaks_peak_1276	Mono_(EmptyVector)_Peaks	ENSMUSG00000026305	ENSMUST00000068116	+	90926501	91056663	TSS	0	-129480	0.0052	0.7464	CCDS48319	protein_coding	ENSMUSG00000026305	Lrrfip1	ensembl_havana	16	ENSMUSP00000065850	7	protein_coding	Lrrfip1-201	ensembl_havana	5 (assigned to previous version 12)	13
chr1	90950048	90950570	522	90950396	58	36.25	8.26	33.57	Mono_(EmptyVector)_Peaks_peak_1277	Mono_(EmptyVector)_Peaks	ENSMUSG00000026305	ENSMUST00000068116	+	90926501	91056663	Intron 1	23547	-106093	0.004	1	CCDS48319	protein_coding	ENSMUSG00000026305	Lrrfip1	ensembl_havana	16	ENSMUSP00000065850	7	protein_coding	Lrrfip1-201	ensembl_havana	5 (assigned to previous version 12)	13
chr1	90951045	90951316	271	90951122	35	15.63	4.99	13.25	Mono_(EmptyVector)_Peaks_peak_1278	Mono_(EmptyVector)_Peaks	ENSMUSG00000026305	ENSMUST00000068116	+	90926501	91056663	Intron 1	24544	-105347	0.0021	1	CCDS48319	protein_coding	ENSMUSG00000026305	Lrrfip1	ensembl_havana	16	ENSMUSP00000065850	7	protein_coding	Lrrfip1-201	ensembl_havana	5 (assigned to previous version 12)	13
chr1	90951781	90952403	622	90951870	65	42.83	9.09	40.08	Mono_(EmptyVector)_Peaks_peak_1279	Mono_(EmptyVector)_Peaks	ENSMUSG00000026305	ENSMUST00000068116	+	90926501	91056663	Intron 1	25280	-104260	0.0048	1	CCDS48319	protein_coding	ENSMUSG00000026305	Lrrfip1	ensembl_havana	16	ENSMUSP00000065850	7	protein_coding	Lrrfip1-201	ensembl_havana	5 (assigned to previous version 12)	13
chr1	90965628	90965981	353	90965900	19	13.05	6.59	10.72	Mono_(EmptyVector)_Peaks_peak_1280	Mono_(EmptyVector)_Peaks	ENSMUSG00000026305	ENSMUST00000068116	+	90926501	91056663	Intron 1	39127	-90682	0.0027	1	CCDS48319	protein_coding	ENSMUSG00000026305	Lrrfip1	ensembl_havana	16	ENSMUSP00000065850	7	protein_coding	Lrrfip1-201	ensembl_havana	5 (assigned to previous version 12)	13
chr1	90980336	90981055	719	90980682	281	254.23	18.99	249.76	Mono_(EmptyVector)_Peaks_peak_1281	Mono_(EmptyVector)_Peaks	ENSMUSG00000026305	ENSMUST00000097649	+	90981176	91045038	TSS	-121	-63983	0	0	CCDS48320	protein_coding	ENSMUSG00000026305	Lrrfip1	ensembl_havana	16	ENSMUSP00000095254	4	protein_coding	Lrrfip1-203	ensembl_havana	1 (assigned to previous version 9)	10
chr1	90989889	90990317	428	90990175	20	10.46	5.02	8.18	Mono_(EmptyVector)_Peaks_peak_1282	Mono_(EmptyVector)_Peaks	ENSMUSG00000026305	ENSMUST00000097649	+	90981176	91045038	Intron 1	8713	-54721	0.0067	1	CCDS48320	protein_coding	ENSMUSG00000026305	Lrrfip1	ensembl_havana	16	ENSMUSP00000095254	4	protein_coding	Lrrfip1-203	ensembl_havana	1 (assigned to previous version 9)	10
chr1	90992625	90993038	413	90992840	15	6.84	3.96	4.67	Mono_(EmptyVector)_Peaks_peak_1283	Mono_(EmptyVector)_Peaks	ENSMUSG00000026305	ENSMUST00000097649	+	90981176	91045038	Intron 1	11449	-52000	0.0065	1	CCDS48320	protein_coding	ENSMUSG00000026305	Lrrfip1	ensembl_havana	16	ENSMUSP00000095254	4	protein_coding	Lrrfip1-203	ensembl_havana	1 (assigned to previous version 9)	10
chr1	91004912	91005963	1051	91005271	63	51.81	12.62	48.98	Mono_(EmptyVector)_Peaks_peak_1284	Mono_(EmptyVector)_Peaks	ENSMUSG00000026305	ENSMUST00000097649	+	90981176	91045038	Intron 2	23736	-39075	0.0165	1	CCDS48320	protein_coding	ENSMUSG00000026305	Lrrfip1	ensembl_havana	16	ENSMUSP00000095254	4	protein_coding	Lrrfip1-203	ensembl_havana	1 (assigned to previous version 9)	10
chr1	91023018	91023380	362	91023091	39	26.52	8.41	23.97	Mono_(EmptyVector)_Peaks_peak_1285	Mono_(EmptyVector)_Peaks	ENSMUSG00000026305	ENSMUST00000097649	+	90981176	91045038	Intron 2	41842	-21658	0.0057	1	CCDS48320	protein_coding	ENSMUSG00000026305	Lrrfip1	ensembl_havana	16	ENSMUSP00000095254	4	protein_coding	Lrrfip1-203	ensembl_havana	1 (assigned to previous version 9)	10
chr1	91025093	91025366	273	91025286	21	9.9	4.6	7.65	Mono_(EmptyVector)_Peaks_peak_1286	Mono_(EmptyVector)_Peaks	ENSMUSG00000026305	ENSMUST00000097649	+	90981176	91045038	Intron 2	43917	-19672	0.0043	1	CCDS48320	protein_coding	ENSMUSG00000026305	Lrrfip1	ensembl_havana	16	ENSMUSP00000095254	4	protein_coding	Lrrfip1-203	ensembl_havana	1 (assigned to previous version 9)	10
chr1	91026652	91026899	247	91026806	23	12.13	5.3	9.81	Mono_(EmptyVector)_Peaks_peak_1287	Mono_(EmptyVector)_Peaks	ENSMUSG00000026305	ENSMUST00000097649	+	90981176	91045038	Intron 2	45476	-18139	0.0039	1	CCDS48320	protein_coding	ENSMUSG00000026305	Lrrfip1	ensembl_havana	16	ENSMUSP00000095254	4	protein_coding	Lrrfip1-203	ensembl_havana	1 (assigned to previous version 9)	10
chr1	91054492	91055019	527	91054773	49	46.58	14.75	43.8	Mono_(EmptyVector)_Peaks_peak_1288	Mono_(EmptyVector)_Peaks	ENSMUSG00000026305	ENSMUST00000189617	+	90981308	91056010	TTS	73184	-991	0.0071	1	CCDS78647	protein_coding	ENSMUSG00000026305	Lrrfip1	ensembl_havana	16	ENSMUSP00000139811	2	protein_coding	Lrrfip1-212	havana	1 (assigned to previous version 2)	3
chr1	91106729	91107215	486	91106997	16	10.05	5.55	7.8	Mono_(EmptyVector)_Peaks_peak_1289	Mono_(EmptyVector)_Peaks	ENSMUSG00000034353	ENSMUST00000165855	+	91107544	91134513	TSS	-329	-27298	0	0	CCDS78648	protein_coding	ENSMUSG00000034353	Ramp1	ensembl_havana	15	ENSMUSP00000128679	3	protein_coding	Ramp1-202	havana	2 (assigned to previous version 7)	8
chr1	91107633	91107857	224	91107731	13	7.22	4.49	5.05	Mono_(EmptyVector)_Peaks_peak_1290	Mono_(EmptyVector)_Peaks	ENSMUSG00000034353	ENSMUST00000165855	+	91107544	91134513	TSS	89	-26656	0.0083	1	CCDS78648	protein_coding	ENSMUSG00000034353	Ramp1	ensembl_havana	15	ENSMUSP00000128679	3	protein_coding	Ramp1-202	havana	2 (assigned to previous version 7)	8
chr1	91120857	91121547	690	91121107	29	20.28	7.94	17.81	Mono_(EmptyVector)_Peaks_peak_1291	Mono_(EmptyVector)_Peaks	ENSMUSG00000034353	ENSMUST00000165855	+	91107544	91134513	Intron 1	13313	-12966	0.0256	1	CCDS78648	protein_coding	ENSMUSG00000034353	Ramp1	ensembl_havana	15	ENSMUSP00000128679	3	protein_coding	Ramp1-202	havana	2 (assigned to previous version 7)	8
chr1	91138815	91139037	222	91138977	10	5.01	3.62	2.92	Mono_(EmptyVector)_Peaks_peak_1292	Mono_(EmptyVector)_Peaks	ENSMUSG00000034353	ENSMUST00000097648	+	91107768	91152919	Intron 2	31047	-13882	0.0049	1	CCDS15158	protein_coding	ENSMUSG00000034353	Ramp1	ensembl_havana	15	ENSMUSP00000095253	5	protein_coding	Ramp1-201	ensembl_havana	1 (assigned to previous version 5)	6
chr1	91147342	91147714	372	91147544	43	31.85	9.72	29.23	Mono_(EmptyVector)_Peaks_peak_1293	Mono_(EmptyVector)_Peaks	ENSMUSG00000034353	ENSMUST00000097648	+	91107768	91152919	Intron 2	39574	-5205	0.0083	1	CCDS15158	protein_coding	ENSMUSG00000034353	Ramp1	ensembl_havana	15	ENSMUSP00000095253	5	protein_coding	Ramp1-201	ensembl_havana	1 (assigned to previous version 5)	6
chr1	91167629	91168022	393	91167730	37	24.01	7.8	21.49	Mono_(EmptyVector)_Peaks_peak_1294	Mono_(EmptyVector)_Peaks	.	.	.	.	.	Intergenic	.	.	.	.	.	.	.	.	.	.	.	.	.	.	.	.	.
chr1	91168524	91169008	484	91168634	43	29.58	8.78	26.98	Mono_(EmptyVector)_Peaks_peak_1295	Mono_(EmptyVector)_Peaks	.	.	.	.	.	Intergenic	.	.	.	.	.	.	.	.	.	.	.	.	.	.	.	.	.
chr1	91177501	91178340	839	91177882	134	105.06	13.41	101.77	Mono_(EmptyVector)_Peaks_peak_1296	Mono_(EmptyVector)_Peaks	ENSMUSG00000034343	ENSMUST00000191533	+	91178378	91192960	TSS	-38	-14620	0	0	---	protein_coding	ENSMUSG00000034343	Ube2f	ensembl_havana	15	ENSMUSP00000140316	2	protein_coding	Ube2f-211	havana	5 (assigned to previous version 1)	2
chr1	91185845	91186139	294	91186036	15	9.21	5.27	6.97	Mono_(EmptyVector)_Peaks_peak_1297	Mono_(EmptyVector)_Peaks	ENSMUSG00000034343	ENSMUST00000191533	+	91178378	91192960	Intron 2	7467	-6821	0.0202	1	---	protein_coding	ENSMUSG00000034343	Ube2f	ensembl_havana	15	ENSMUSP00000140316	2	protein_coding	Ube2f-211	havana	5 (assigned to previous version 1)	2
chr1	91187474	91187683	209	91187506	10	5.01	3.62	2.92	Mono_(EmptyVector)_Peaks_peak_1298	Mono_(EmptyVector)_Peaks	ENSMUSG00000034343	ENSMUST00000191533	+	91178378	91192960	Intron 2	9096	-5277	0.0144	1	---	protein_coding	ENSMUSG00000034343	Ube2f	ensembl_havana	15	ENSMUSP00000140316	2	protein_coding	Ube2f-211	havana	5 (assigned to previous version 1)	2
chr1	91206829	91207028	199	91206967	10	5.01	3.62	2.92	Mono_(EmptyVector)_Peaks_peak_1299	Mono_(EmptyVector)_Peaks	ENSMUSG00000034343	ENSMUST00000185950	+	91203833	91213114	Intron 2	2996	-6086	0.0215	1	---	protein_coding	ENSMUSG00000034343	Ube2f	ensembl_havana	15	---	---	retained_intron	Ube2f-206	havana	2 (assigned to previous version 1)	2
chr1	91225689	91226307	618	91226005	117	105.72	16.94	102.43	Mono_(EmptyVector)_Peaks_peak_1300	Mono_(EmptyVector)_Peaks	ENSMUSG00000026307	ENSMUST00000154045	+	91226091	91237574	TSS	0	-11267	0.0189	0.3506	---	protein_coding	ENSMUSG00000026307	Scly	ensembl_havana	13	ENSMUSP00000137796	2	nonsense_mediated_decay	Scly-210	havana	3 (assigned to previous version 7)	8
chr1	91231895	91232080	185	91231957	12	5.24	3.5	3.14	Mono_(EmptyVector)_Peaks_peak_1301	Mono_(EmptyVector)_Peaks	ENSMUSG00000026307	ENSMUST00000123651	+	91226082	91231234	TTS	5813	661	0	0	---	protein_coding	ENSMUSG00000026307	Scly	ensembl_havana	13	---	---	retained_intron	Scly-202	havana	2 (assigned to previous version 7)	8
chr1	91240959	91241319	360	91241215	12	5.78	3.8	3.66	Mono_(EmptyVector)_Peaks_peak_1302	Mono_(EmptyVector)_Peaks	ENSMUSG00000090322	ENSMUST00000171768	-	91232814	91248824	Intron 2	7505	-8145	0.0225	1	---	lncRNA	ENSMUSG00000090322	Gm17090	havana	2	---	---	lncRNA	Gm17090-201	havana	5 (assigned to previous version 1)	2
chr1	91280007	91280500	493	91280228	46	24.15	6.32	21.63	Mono_(EmptyVector)_Peaks_peak_1303	Mono_(EmptyVector)_Peaks	ENSMUSG00000026308	ENSMUST00000027533	+	91278738	91290139	5' UTR Exon	1269	-9639	0.0433	1	CCDS15161	protein_coding	ENSMUSG00000026308	Klhl30	ensembl_havana	9	ENSMUSP00000027533	9	protein_coding	Klhl30-201	ensembl_havana	1 (assigned to previous version 8)	9
chr1	91283955	91284345	390	91284177	45	23.94	6.4	21.42	Mono_(EmptyVector)_Peaks_peak_1304	Mono_(EmptyVector)_Peaks	ENSMUSG00000026308	ENSMUST00000027533	+	91278738	91290139	Intron 3	5217	-5794	0.0343	1	CCDS15161	protein_coding	ENSMUSG00000026308	Klhl30	ensembl_havana	9	ENSMUSP00000027533	9	protein_coding	Klhl30-201	ensembl_havana	1 (assigned to previous version 8)	9
chr1	91289899	91290145	246	91290001	35	19.65	6.43	17.2	Mono_(EmptyVector)_Peaks_peak_1305	Mono_(EmptyVector)_Peaks	ENSMUSG00000026308	ENSMUST00000027533	+	91278738	91290139	TTS	11161	0	0.0211	0.9757	CCDS15161	protein_coding	ENSMUSG00000026308	Klhl30	ensembl_havana	9	ENSMUSP00000027533	9	protein_coding	Klhl30-201	ensembl_havana	1 (assigned to previous version 8)	9
chr1	91294034	91294383	349	91294132	46	27.56	7.44	25	Mono_(EmptyVector)_Peaks_peak_1306	Mono_(EmptyVector)_Peaks	ENSMUSG00000047443	ENSMUST00000086861	+	91294152	91301940	TSS	0	-7557	0.0298	0.6629	CCDS48323	protein_coding	ENSMUSG00000047443	Erfe	ensembl_havana	15	ENSMUSP00000084073	6	protein_coding	Erfe-201	ensembl_havana	1 (assigned to previous version 11)	12
chr1	91308205	91308615	410	91308374	22	15.41	7.16	13.03	Mono_(EmptyVector)_Peaks_peak_1307	Mono_(EmptyVector)_Peaks	ENSMUSG00000026309	ENSMUST00000191230	-	91308761	91326538	TTS	17923	146	0	0	---	protein_coding	ENSMUSG00000026309	Ilkap	ensembl_havana	15	---	---	protein_coding_CDS_not_defined	Ilkap-213	havana	1 (assigned to previous version 6)	7
chr1	91326045	91326818	773	91326544	93	80.18	14.9	77.09	Mono_(EmptyVector)_Peaks_peak_1308	Mono_(EmptyVector)_Peaks	ENSMUSG00000026309	ENSMUST00000187105	-	91303554	91326478	TSS	0	-22491	0.0189	0.5607	---	protein_coding	ENSMUSG00000026309	Ilkap	ensembl_havana	15	---	---	retained_intron	Ilkap-206	havana	1 (assigned to previous version 6)	7
[truncated: 52,379 more rows]

## Sheet: 2. Scr_Monolayer
Chromosome	Start	End	Length	Absolute summit	Pileup	-LOG(pValue)	Fold enrichment	-LOG(qValue)	Peak name	Sample name	Gene IDs	Transcript IDs	Strand	Transcript start	Transcript end	Gene section	Distance to TSS	Distance to TTS	% transcript overlap	% peak overlap	ccds_id	gene_biotype	gene_id	gene_name	gene_source	gene_version	protein_id	protein_version	transcript_biotype	transcript_name	transcript_source	transcript_support_level	transcript_version
[truncated: 56,951 more rows]

[truncated: 6 more sheets: 3. Smarcd1-OE_Monolayer, 4. Smarcd1-KD_Monolayer, 5. EV_Sphere, 6. Scr_Sphere, 7. Smarcd1-OE_Sphere, 8.Smarcd1-KD_Sphere]
